# Supplementary material for: Allelic Variants for Candidate Nitrogen Fixation Genes Revealed by Sequencing in Red Clover (Trifolium pratense L.)
Source: Int J Mol Sci. 2019 Nov 2;20(21):5470. doi: 10.3390/ijms20215470 (PMC6862357; doi:10.3390/ijms20215470)
Supplement: Supplementary file 1 [file ijms-20-05470-s001.zip]

Archive with 8 entries (7 files):
- Supplementary/
- Supplementary/Supplementary_figures.pptx
- Supplementary/Supplementary_S1_targeted sequence.xlsx
- Supplementary/Supplementary_S2_plant_material.xlsx
- Supplementary/Supplementary_S3_associated_polymorphisms.xlsx
- Supplementary/Supplementary_S4_genotypic_tables.xlsx
- Supplementary/Supplementary_S5_polymorphisms_indel_validation.xlsx
- Supplementary/Thumbs.db
