# Supplementary material for: Allelic Variants for Candidate Nitrogen Fixation Genes Revealed by Sequencing in Red Clover (Trifolium pratense L.)
Source: Int J Mol Sci. 2019 Nov 2;20(21):5470. doi: 10.3390/ijms20215470 (PMC6862357; doi:10.3390/ijms20215470)
Supplement: Supplementary file 1 [file ijms-20-05470-s001.zip › Supplementary/Supplementary_S1_targeted sequence.xlsx]

## Sheet: Supplementary 1
targeted_sequenceID_and_corresponding_Tatra_contig (Ištvánek et al. 2014)	targeted_genes_panel	Tatra_gene (Ištvánek et al. 2014)	Tatra_annotation (Ištvánek et al. 2014)	gene_function	targeted_sequence_length_(bp)	targeted_sequence
Tp_3333	Panel 1 Candidate Genes	Tp_3333.g6281.t1	ETHYLENE RESPONSE FACTOR REQUIRED FOR NODULE DIFFERENTIATION (EFD)	regulation of nodule number and differentiation	7841	CCATTCCATACTTTAGAAGCAACTTCCCGGTCATATTTCTTTAAAAAGATTTTGTTACAATTGCGAATATCGGAAGAATTGATTGAGCTACAACAAAGAATATCTCCAGCCGAAGAGATAGAACTTGCCTGTAATTTTCCAGAGATAAAATTTGAAGGCGGATTTCGTGTGACCCCTTCTGTAACAACGCCCTCACGTTGATGCTTCGCAAACCCGTTGGAATGGGCTGGACGGACAACAGAAGAAGAAGAATGTGCTGTCGAATTGCGCGAAATTAAACTTTGAACAAGTTGATGCAGTTTTCTCAATGATGCTGAAGGAAGAATCACCATTTTTCTAATCTAATGTTATGAAGCAATATAGTAAAATTTAGTCTTTTCCTTAAATATAATTATACTT…
Tp_19450	Panel 1 Candidate Genes	no RefSeq annotation	DEFECTIVE IN NITROGEN FIXATION 2	nodule development and symbiotic nitrogen fixation under non-permissive conditions	3479	TGCAAAACATGAGTTAAGTTTACTATATTATCCCTTTTGAAAAGTGTAAAAGTGAAATAAATGCCTAAAAAAATAGAATCAAATAAGGGTATATTAGGATTAGTAGTATTAATTAGTTTAAAAGTAATAATTAACTTTTGCTTATAATAGTGACCAAAATTTGATTTACCCACGAGTTTAGCTTGACATGCCTATGTGAAGAAGGGGGGCAGGTTTGATTTCCATGCCAGTCAAATTTCAATTATTTTTTTAATAAAGCAGAGCGCGCGTAACCGAACCAGTTTGGGTCTGATCGGTCTAAACAAATATTGACCAATTCAACTGTATGGACGGTTTGATATGCTGACCGGACCAAATACAGGTTTAGTTCCCGTTGGACCGGGCGGTCCGATTCAATTT…
Tp_13036	Panel 1 Candidate Genes	no RefSeq annotation	PEN3-like	disease resistance	4393	GAGTAAATAACAGATTCTCTGACAGTAACTTGGGGTGAATGGATATCAGTTTGTTCGCAGTATCCGGAGATTCTTGCAAAGGTTTCTTGGTTCTTAGGGAAGCCAGAGATTCTAACATCTCCTTGAATGTAACCACCTGTCTTCCTTCCAGCTAAAACATCCATCAAAGTTGTCTTTCCAGCTCCACTAACTCCCATTAAAGCAGTTAGAACTCCAGGCCTAAATGCACCGGTTACTTCTCTAAGCAATTGCAGTCTATTTTCTGATACTCCTTGCTCTTTCATTTCCTGTTCAAAGTTCAAATTAAAACTTCATAGGTACCATTGATTATTAAAATAAAAAAATCTTATCGAAAAAAGGCTATATGAGGATGAGGTTCTTACTGCTGGCATGTCTACA…
Tp_9375	Panel 1 Candidate Genes	Tp_9375.g14197.t1	ERF REQUIRED FOR NODULATION1	infection threads (IT) growth, TF	5172	ATTTTCGGTTGTAGTGTGCGATAGTTTTTTTTTTCTAACTTTTGACCATTCACACTTTAAGAACATAAATTGAAAGTATTTAAGAACAAATTAAATTTTATTTTCGGCGTAGGACAAAAAAATTTGGTTAATTTTTTTATTATAAGTTCCTTTTGTGGAAAATTAGGTTTGACTGATTATGTGGATCCAGAATCATAACATACAATATTTAGTGCTTGTTTGACCCAGTTTTTTTTAGAGTTTATGCAAACGGCTTATTCAATATAAATTAGGTTTTATACTATTTTATAAGTTTACACTGATGAAAATTGTAATTTTATGTTATTTCATCATAAACTACCTTGACAAACTTATAATATTATATAAAAATTACATAAGCTCTAAAAAAAGTTGGGCCAA…
Tp_86	Panel 1 Candidate Genes	no RefSeq annotation	PHO2-like	potentially important role for phosphorous in quantitative variation in nodulation	8492	AAGAATGTTGTCCAACAAGAGGAAACTTGGACCTATGGCGTGAAAGATGGAGCGGTCGAGAACTTTTCTGGCTAGAATTCTTCCATATGTGCCCCAACCAAGCAATCAAGCCACCTCCAATATACAATGGTAGAGTCATATAAAGAACCCTTTTTTCGGAAGCCCACAAGCTTATCTGGCTTTCCTCACCTTGTCTTGAAGACCAGGTCAACTGTACAAGACGCAACTCTAGAAGAAAAGCTACCATTGTCACCATCCTCACAATGACTTCATTCACTTCAAGCCACCCTCCACTCCCAAGAAAAGCATCCGGCACACTATTATGATTCACCTTGAATAAGGCTTCAAAGTTCAGCATCAGGGGAATCATGTGACCTAGAGTAATAACAAGAAGCATCA…
Tp_21876	Panel 1 Candidate Genes	no RefSeq annotation	PNO1-like	ABC transporter	3217	ACTCTAAACAATTTTTCTATTTGATTGATAAAACTAGTTTATTGTTTCTCAATGCTCATTTAGCTTATTTAAGTGACTTAATATTCAATCAAGGTGTTATTTCTTGTACTTAGATATGTTCTTAAAAAATATTTAGTTACTAACAAATATCACTACTTGACTACTTTAATGGATGTGACTCAAAATGTTAGCTTGATTTAGTTCAAGTGATTAATGAGTTTTTCACGGATTGTTTTCTTCCCCTGAAAATAATTCAGTTTAAAGTTAGAATTCATCTTGAAAAATTAATTTTATTTAAAAAGATCTTAACACTTGAATGATATTAAAATTATTATTTCTTTCCTTATTGATTTTACACGACGAAACTCGTCATTTTTTACTCAAAAACAGATCATTTAA…
Tp_18122	Panel 1 Candidate Genes	no RefSeq annotation	CLV3/ESR-RELATED12	Control of nodule number	3634	CTATAAGATGACAATGAACGTTAAATGAGTTTATAAACTATGCGCTTGAAATAAGGTTCCCAAAATCATATTAAATATGATAATGTGAGAATTGAATGGAGGACCTCGATAGACGTGAGGGTGAATATTAAAATTGGATCGGAGTTTCACATTGCCAAGATTATCAAAGTATATATGTTTGGACATCTTTTTAGTTAATTTTTTAGAGTGGGGTTAAAACTCGTTTAACATTAATAAACTAGTTGGAATATGTTACGAGTTCCACGATAAGCAAAAGAGAAAGCTCAAAATAGTACTTAAGCTTTGAAACACTCCAACCTAATGAACTAGTATTTTGAGTTGGGTGACTCTCTTTGATGAGCTTAGGTCATAACAGTCGATATTTTCATTGAAAAATGT…
Tp_8398	Panel 1 Candidate Genes	Tp_8398.g13007.t1	ROOT DETERMINED NODULATION1	control nodule number, NOD3 putative	5442	TAACAGATTCATAATCTAACTCAAACACTCTTTACCACTTTCATTGCATTGCTTATTTTTTCAAAACCCCAAAAATCTCTTGTAACCAAAAACACCCTTCAATCCTCATATTTTCATTTCTTCAAACACTTGGTACCCATTTCTTATTTTCCTCCAAATTTTTATTTTCTTATTCAAAGTTTGAGTCTTTCCAATTGGGGTATCTTCAATTGACGCAAAAGATCAGATCTATTTATTTACGTGAGTCTTAATTCAACAATTCATTTATGTATTTATTTATCTTTTTATTTGAGTTTCAAATTTTGGGGTTTCATAAAGTTCTGATTTTTATTGTGTTTTATTTCAATTCCATTGATTTCTGTTTTAACTGCTTTAAGGTTTGTGTCTGTGTCACATTCA…
Tp_7124	Panel 1 Candidate Genes	Tp_7124.g11457.t1	SUPER NUMERARY NODULES	LRR kinase, control nodule number	5841	ACATAAATGTCCCCTCTGGTGGCTAAAACTGGCACATCTGAGCTTAATTTTTTGTTATTTTTGTTATACTCTTTTAATGCCATCATTGGAAGCAACAATAATACATCCAATATTCCAAGAGAAAATAATTATAAGTGGAAAACAATAAAACATTTCATCATTATTTCCGGATTATATCTCAATACTTGTCAGTGTTTTGAAAGATTACCAGTACTAAGTAATTCTCCACATATCCCACCACATAATTTGTTTTCTGGGTCCTCCAAACTCCACAAAATAACATCCATTATGCACATCAAGTGCTTAATTATGAGAGTATGAGAATGACAAGAGCTATAGCCATATTCCTAATAATCATATCAATAGAGAAATTGCCGCACATATCCCAATAATCATATC…
Tp_1996	Panel 1 Candidate Genes	Tp_1996.g4130.t1	SICKLE	Control of nodule number	9216	ATGTTTGGTCCGTATGTTTATTTTATGTTTCAATTTAGTCTCTTATGTTTAAAAAATTTAGAGTTGGTCCCTTATGTTACTAACATTACAATAAGTTAGTCTTTCAATCAAATTTCTGTTTAAATCGTCCACATAACTAACATAGTTGCATACGTGGACAACTTAGGAGGATGGCACATTGAAATTTTAAATGAAATTAACTCAAAATTAGATGGAAAAGACGAACTTATGTTGACATCAATAATGTAAATGACCGACTTAAAACTTTTTAAACATGGAATACCAACTTAAAACTTTAAATAAACGTAAGGGGGTCAAATATGCAATTAAGTTTTTTTTTTATAAAAACCAATATATCCAATAAATTTGTACACTAGCAACTCGATCTAAAAAAATTAA…
Tp_1418	Panel 1 Candidate Genes	Tp_1418.g3109.t1	CYTOKININ RESPONSE1	cytokinin receptor kinase/nodule organogenesis	7888	TGAAAAAAAGTAATATGAATTTATGATAGATAAATTGTTTACCACCACAAGCTTTTACTAATACCTTAATTTTTGAAATTGCCTTAATTTATGGGATTCATCCAATATTTGACATTTCCAAACATATATTGCATTACCATATATTTTTCAACTATTTTAAATATACTACAATCAATAAATATATATACTATAGTCAATTTAAAGGATTTCATATAGTAATACTAAAATTAGTTGAAAATTTTACTTCCAATTGGTTTTTCAATTCATAAACTATAAAGAAATTGATTTTTCAATTAAGGGTGCATTGTATTGTATTTTTTATTTAATTTAATATCATTCTTTTAATATAAAAAAATAAAATTGGTAAGACTTTCGTACAACTAATCAACCATTAAATTA…
Tp_11590	Panel 1 Candidate Genes	Tp_11590.g16678.t1	NODULE INTECEPTION	infection, CCD, TF	4674	CTTCTTACTTTTAGAAAAGGAAAAATGTTAGGCCAAACTGTACATAAGTTTAGTCATTACTAAATTTTTGTTATATTTGTAATTCATTGCTCGTTTAGTCTCTATTAAAACTAAATTTATTTAATCATCATTAAATTCTTTAATTTTTGAATGACTTTTTATAAGCATGTTTAAAATATCATGTAAAGTTTATTTATTAAAATTTATAATTTCTTAAACGACAAAAGTTCAAGATAAAAATAACGAAAATTATAATCTAATCTGAGCTCTTTTTTTTTGGAGGAATGTTTTATGAAAATTATTCAAAAATGCACGTTATCTTAATATATAGTAGGTGCCCAAAAATGAGTGTAGGATAATTTTCTATGGAGTAAAAATTGAATAAAAATTAAATAAGAC…
Tp_7442	Panel 1 Candidate Genes	Tp_7442.g11855.t1	NODULATION SIGNALING PATHWAY2	infection, cortical cell division	5737	AATTTTTTAAAAATTAATATAAAGAAGAATTTTTCTACAATTTGAGTCACGAAATTCAACCTCAAATTCACCAAAAATGTAAGAGGTTACCAAATGCAATACATCGACTTTCATTAAAAGTTATGAAATATAAATTTTGTAGCAAATGGACATGTGTGGCAAATCAAAATAAGTCTTTCTCAATGCCATAGGTACAAGTATATATGTACGTAACCAAACACGTATAGTATGCACTCTTACTTGATTATCATTGGCAGCATAAGAAATGTACACATTTTTATACTTTATATAGTAACTTTTAGGTATGTATTAAAGGCAATGTATTATGTATATATCATAGAAAACCTCTTCAACGTGTAAATAACCGTGATTTGCGGGGCCTGCTAATAGATCTATTTT…
Tp_40714	Panel 1 Candidate Genes	Tp_40714.g37873.t1	LysM DOMAIN RECEPTOR, KINASE 3; LysM RLK	nod factors receptor	2008	GGTTGGTGGTGAAAGTCTCATAAGAGCCACAACTGCAGATCTCATACTTGGGCGTAGTAACGGATTGTCTCGTGTACATGCTCTCCCAAGTTCAGCCATCTGCAATTCAAATATTCACAACCTTAAGTTCTGTCAAATGACAAAATCTAGCTAGTGCCAAATTTTGAGAGAAAAGTTTCATATTGTTTTCCCACCTTGAGAACATCTTCAATTAGATAGTTTTCTTTAAGCCTAGGATCCACAAGTTTGCGAAGACCTTCTAAAGGATCAATTTGATTAAGTGCTTCTCCAAACTGCAATACAAAACAAGTCAAGGGTAACTACATAACTACTATCATACTAACATTTGACTATGAAAAAAAGCAAGAATTGAGTGTTTTCTAAGTAACTATAATCGAT…
Tp_31403	Panel 1 Candidate Genes	Tp_31403.g32828.t1	Ca/CaM-DEPENDENT KINASE	Ca signal decoder	2477	TATGGATTTGGTTAAAGATGTTAGAAGTATTACATCGGAGGATGTGAGTTGATCTGGACAAGAGATAATAAGTAAGACAATTATTACCTTAAAATCGGTTTTGTAGGATTGAGTTAGACTCAACTCTCAATTTCTAATATGATATTAAAGTTTCTCCAAGATCCGTTGGGTCATTCTTATTGGGTCATACACTATTTNAATATGGTATTAGAGTTTCTCCAAGATCCGTTGGGTCATTCTTATTGGGTCATACACTATTTATATCCATGCACCAAACCCAACAGTATTGAGCGTGAGGGAATGTGTTAAGAAGTCCCACATCACAGTGGCGGATCCAGAAATTTTTACTGGTGGGGGCTAGAAAATAGTGTATATATTTACGAATTTCACAAAATATAC…
Tp_2269	Panel 1 Candidate Genes	Tp_2269.g4570.t1	NOD FACTOR PERCEPTION	nod factors receptor	8863	AAATGAAGTCTTTTATTTATCTTTATTTATTTGCATTTCTTTATTGCTTTCCTAGGTTTAGCTTAGTGTAGTTTGTTAGAGCCTCAACTCTCTATCATAAATACTAATGTTATTATTATTATTTTAATATAAAAAATACCAATATTGATTCATCACTTATAATTTTCAAATTTCAAACCCTTTGGCCTTTAGTAGCAGGTCAATGAACTTTTGATGCTCATGAAAGATTCTCTACATATATAGACGTGATTTGTCAACTCAACCATCAAAGGGTACCTCCATCAATTATTGAAACATTAAAGACGACTTTTGCAATTATTTATATGTAGGTTTCATATTTATAAATAGTATGTTTTATAATTATAACTTTAAGTGCCTTTAGCGTTACATGAATATCCA…
Tp_1163	Panel 1 Candidate Genes	Tp_1163.g2614.t1	NODULATION SIGNALING PATHWAY1	infection, cortical cell division (CCD)	6626	GAAAATCTACGGGACACACAAGATGAATTCTCTCCTCCTAAACCGAAATTTAGTGACAAGTAATATGTTGCTATCATTTTTGTCTTCACAATAAAAAAAAGCAATAATTTAAGTTCTATTAACAACAAAATACAGAACAAATAGAGGTTGCATAAGCCAAGCCAGACATAAACTTTTCAAGAATTATCAATTAGTCAAATAGTGGTTGCCGGCTAGAGTTTTGAAATAACCTATCACATTCTTCAATACACAAATTCAATCTTATAAACAGTATATATCAATCTCTTATATAATACAAAAAGAACAAGTTAACCATTTAACATAAACAAGAGACAACCTCGTCTGCTAGTTGCCTAGGTAAACCATTTTAAAAACTTCAATAAAACATCACATCTTCCA…
Tp_10449	Panel 2 Candidate Genes	Tp_10449.g15418.t1	PROBABLE PECTATE LYASE 5	degradation of cell wall durign rhizobial infection, forming infection threads	970	CTAGTAGCATTGATAACCCTTTTTGCATCTAAGAACTCCAGCTCCTGCTGTCATTGAAGCCACAAGCATAGGTGGTCGTGCTGACATACTCGAGGCTTTGGCGTATCTCGAAGAAGTTGCTCCTGCTCCAGACGGCGTGAAGAATGCACCATTCAACATTAGATCTCCTTCAGACCTCCAATTCCAGTTCTGCCATTCACCCTTTGATGAGTCAAAGTGCTTTGTGATCTGAAAAATCACATTTTACCACATCAAATTGGCATAAAATCATTAACACATGGCATATTGGCATGTTAGAGTATCTTATACCTCTTTGTGGTCATCATCATCTGGAGCTAGAAATCTGTTGCCTTGACTGAAAATAGTTGGGGATGAACTTCCACCTATTGCGTACTGTTG…
Tp_1082	Panel 2 Candidate Genes	Tp_1082.g2455.t1	E3 UBIQUITIN LIGASE (LIN) GENE	protein degradation pathway	1887	TTCTTAAATGAATAATAATATGGTTTCTATCGAAACATTGAACAAGATGAAAACAGTAACATATGAATGAATGTTTCATTTAAGTAAATAGTTGACAAAGGAAAATTTTGCTTATCGTAAGGTACCTATTCAATCGGACCAGTTCTGAGAGAAACTCCACACAGATTCCTCTCACACTATCATTTCCAGCATGAAATAATTCAAGAATAGGCGACAATTCAATTCTATTTGCTATTGAGATCTTGCAACTTTTTTCAGCTTGCATACAACACAAAAGTATGGAAATGACAGACCTCCTCCCTTCCATTCTGTCCAAATACTTCACTATGGCTGGAATTCCATTTGCCGAGATAACACTTGAAGCATTGACAGACCTGTTATATTCATCCCCTCCCATTA…
Tp_11193	Panel 2 Candidate Genes	Tp_11193.g16244.t1	TUBULIN BETA CHAIN	cytoskeleton related protein	1548	ATGCGTGAGATTCTTCATATTCAAGGAGGACAGTGTGGAAACCAAATAGGAACGAAGTTCTGGGAAGCGGTGTGCGATGAGCACGGGATTGACCCCATAGGACAATACATAGGGAACTCCAAACTTCAACAACTCGAAAGAGTGAATGTTTATTACAACGAGGGATCCAGCGGTCGATACGTGCCTCGAGCAGTGCTAATGGACCTTGAGCCTGGCACCATGGATGCCGTCCGGACCGGTCCTTATGGACAGATCTTTCGTCCTGACAACTTTGTATACGGCCAATCCGGTGCTGGAAACAATTTCGCCAAGGGTCATTACACTGAGGGTGCTGAGCTCATTGACTTTGTCCTTGATGTTGTCAGGAAGGAAGTTGAGAATTGTGATTGCTTGCAAGGT…
Tp_11220	Panel 2 Candidate Genes	Tp_11220.g16280.t1	UNKNOWN	N/A	1887	TGAACAAAGAATGATCAGATGAAGATTGTGTATATCCCTCCTTGACCAACAAGGATGTGAGCTTCTCATACCATTTCCGGCTGGCTTGTTTCAAGCCATATAAACTCTTGAGAAGTTTACATACTTGATTGGGCTTACTGCATTGTACACCATCTGGAATAGACATATAAACATTCTCTTGTAGGTCACCATGTAAGAAAGCATTATTTACATCTAATTGATGTAAAAACCAGCCTTTGATGGAGGCAATGGCAAGCAGCATTCGCACAGTAGTAAGCTTAGCAACAGGGGAAAAAGTGTCAAAGAAATCAAGGCCTTCAACTTGATTGTAGCCTTTAGCAACAAGTCTGGCTTTATACCTTTCAATTGTGCCATCAGACTTATGCTTGATCTTATATA…
Tp_1132	Panel 2 Candidate Genes	Tp_1132.g2551.t1	LEGHAEMOGLOBIN	oxygen supply, nitrogenase protection	931	TCAATTCATTGCTTTCTTAATTGCTGTTGCTAATTCATCATAAGCTACTTCCCAAGCAGTGCTCAATTCCTCGCTCCATTTGTCTCCAGCAACTTCCTTTATTGTTTTCAGCAATGCTTCTTTGACCACCTTTAAAACAACATATATAAAAATTAAAAATAATTAGCAGTTTCACTCTAGGTAAATGTATATTAAAAATATTTATTTTCATACATAAGTATAAGTATAATAGAAAAATGTAATACAAATTTATTATTTTACATTTTGAGAATGAATACAACAAAAATATTTTATCATATTATCATACCACAAAATGTGGACCAGCAACTCCCTTCTGAACATGAACTGCACCCAATGTAGCATCTCCCAAGACTACCTCTCCTTTTGCTCGGAGTTGAA…
Tp_11351	Panel 2 Candidate Genes	Tp_11351.g16427.t1	NUCLEAR TRANSCRIPTION FACTOR Y SUBUNIT A-10	drought stress response, nodule development	1887	TTAAGGTTGCAACAGCTGTCTGCCAGTGACAGCTGTTGCAAACCATTTTGTTGGCATGACGATACCGTGTCCAGTATCGATCATGTCTCCCAATGAGTGGACAGAAGATCCGATATGATTGACAGCAAAGCTATCAAGACCTCCCTGTGAATACATACTAGTCACCTCCGAACCCGAGACATTTGGACTGCCTCCATTTGTCTCTTTCAACGAATTCAAAGTTCCAACCTCAGATTGCAGGACTTCAGAACTCTGTGAAGCACTGGACTGCAGTTGTAGGCCGCCCCCGGTTTTTTTCTTCATCTCACTCCCAGTTTTTCCATTTCCATCAGTAGAAATTTTTGTGTTCAAGAAGCGACCACCGCATCCTCTTGGCCTCCGCATTGCATGTAGATGACG…
Tp_11559	Panel 2 Candidate Genes	Tp_11559.g16648.t1	SUBTILISIN-LIKE PROTEASE SBT5.4	meristem maintenance	1887	CACACTCACAAAATTTGAATTTTTTATTTTATTATTTTAATCATTTCATATATAATCAGAAATTATGTGAGTGTCACAGTGACCATAAAAATCTTGCTATTACAAAAGTATTGCAACCATAAACATGTAAGCAAAAACAAAGATTTATATTGATATAGTAATCGATTTATCAATTTTCAAAGAACTTACACATCTCAAAAAAATGTTCATTGGCTACAGAGAAAATAAGTTGTAACCTTCACAATTGTGGTTTAATTGCAATATAACTCCTAACATGATGCTTGCCATCAGTCCAATCCAACCTCCCAAATACACAATCATTACTATGGTTAGTTAAAGATCTCAAATTCAAAGTGACTCTAAACTCTCTCTTTTCACCCTCCTTAAAGTGTAGTACCT…
Tp_11665	Panel 2 Candidate Genes	Tp_11665.g16764.t1	F-BOX PROTEIN SKIP19	hormone signaling to stress response	1107	TCAAACATGCAAATTACTTAACATCATTGCAAATTGATTTTCATCTTCGGAGTCAATATCTAGATTTTCATCATCGGGTGGAAGTACAAAATCTTTAATCTGATCACAACACCTTTTCCCCAAACTACCCCTCAAATCAAGAAGAAAACAATTTTGCAGGTCAAGAGATTCAAGAAGGGGGCATCCATCAAGAATGGCTTCCAACCCAACATTAGTGAGTCTGTTATCAATCATCGAAAGATGGCGTAGCTCAGGCATGGTTTTTGCAATAACAAATGCATCATCATTCCATTTCATATATTCTTCGCTGATCAATCGGCTAAATTTCAGTGATTTCAAAAGTGGACAACTCTGACCAATGACTTCAAGAGAACCCTTACATGGCTTGCTAAATGTAAT…
Tp_11810	Panel 2 Candidate Genes	Tp_11810.g16925.t1	PROTEIN CYCLOPS	nodule development	1704	ATGCAAAATACTCAAGTACCACAAGGATTGGATTCGATGTTCATCGCTCCTAAGCACGATACTAACACTATAAAAGAAGAACTTGCAACTTTCAATGGTTTCGATTACCTATCTATGTGTGAGTTACCAAGCCAAAACCAAAAGGGCTCATTCATGTCTCAATCAAACTCGTCTTCATCTACCTTCAACACACATCAATTGGTCGATGTAGATAAAGTTTCATCTTGTGTAAGTATGCTAAAAGGTACATTGCAGCGAAAGAGACTCGAATGCCAAGTCGAAAAAGCTGCAGAAGAGGGCTTAAATGAAATTTTTTGTATTCGAGAACCTCTATTCGAATCTGATTTTAACGAAGGACAAGAAAATTGGAGTCAACAAAATCTAGTAAATGTTCAAGGA…
Tp_12687	Panel 2 Candidate Genes	Tp_12687.g17827.t1	CALMODULIN	regulation of a large number of enzymes by Ca2+; mediation of signal transduction	1515	TCACTTAGCCATCATGACTTTGACAAACTCCTCATAGTTGATCTGACCATCACCATCAACATCGGCTTCACGAATCATCTCGTCAACTTCTTCATCAGTCAGCTTCTCCCCGAGATTTGTCATGACATGACGGAGCTCAGCTGCAGAGATGAAACCATTCTGATCCTTGTCGAACACACGGAAAGCTTCCTTAAGCTCCTCCTCTGAATCAGTATCCTTCATCTTACGAGCCATCAGGTTGAGGAATTCAGGGAAATCAATTGTACCGTTTCCGTCAGCATCAACCTCGTTTATCATGTCCTGCAACTCAGCTTCAGTTGGGTTCTGGCCAAGTGACCGCATTACAGTCCCGAGTTCCTTGGTAGTAATACAACCTGTACCATTTTAAACAAGCAGTTA…
Tp_127250	Panel 2 Candidate Genes	Tp_127250.g59143.t1	LEGHAEMOGLOBIN	oxygen supply, nitrogenase protection	546	CTCTTTTCTTAAGGGGTCAGCTGGAGTACAAGATAGCCCTCAACTCCAGGGCCATGCTGAAAAAGTTTTTGGATTGGTGAGTTCAATGATCAATTTATTTGCTTTACTTATTCTTCATTAATTCAATGTCGATGATTTTCTACACTTAATGTGTTAATTAGTTCAATGGTTATAATTAACTTAACATTGTAACCTCAAGATATTGAATTTAAATTCCCTCAAAGACCTTGGTATAAAAATGTCCTTCAATCCTAATTAGGCAAACTTCACAAGCTAATGTAGCCAAATACCAACCTTTTGTCAAGCAGACGCAAAAGATAATTTTTCTTATTCATAATATAAAACCACATTCTAGTAGAGTATATTTTTTTAATAGTTTTTGTTGGCATGGTTATTGAT…
Tp_13466	Panel 2 Candidate Genes	Tp_13466.g18621.t1	LEGHAEMOGLOBIN	oxygen supply, nitrogenase protection	921	TCACCATCCCATTGCCTTTTTAATTGCAGATGCTAGTTCATCATAGGCTATACCCCAAGCACAATCCAATTCCTCACTCCATTTGTCCTCCACAGCCTTTTTTATTGTTTTCAACATTGCTTCTTTAAAAACCTACAAAATATTAGTGTTGGTTAGCTTGTAAAATTAGAGAAATAATGCTTAACTTGTGTAAAATTAAGGAGCATACCATGAAATGAAGATCAATGACACCTTTTTGAACATGAACAGAACCCAAATATTCTAATGTAACATCATCTGCCACATCTACTTTTCCTTTTGCTCGGAGTTGAACAGCTGAGTCACGAGTCTACAATCATGACAACCAAAATGACTCTTTCAAAAAAATAAGCGACAACCAAAATGACTGAGACGGTGGTT…
Tp_14269	Panel 2 Candidate Genes	Tp_14269.g19414.t1	TMV RESISTANCE PROTEIN N	disease response, cell apoptosis	1138	TCAGTATTTCCTCTTCATGAGCTTACGCTGTTCCTCTACCTCCAACAAGTTCATGATTACTGCTTCTGAAGCATCTTTTAACAACACCGACCAGTCTCTGTAAAACACATGCATTAAAATCAAAGTCAATATGATATGACATTGCATTAATCATATTAGGTAATACTCTTGCATCAAAATAGTCTCAAAATAAAATTACAAAGTAAAATATTCCTAATTGAAAATGACAAAGTAAAATATTTATTGAGAATGAAAATATTATCATAAAATGAAANNNNNNNNAAAAAAACTTCATTTCAATATACCATAATTAACTAGAACCTTTCACATAAATGTATTTTTTATAGTTGGGTGCATATAATATAGATCTTTGAAAAATAGTTAAAAGATAAACCTTTA…
Tp_14713	Panel 2 Candidate Genes	Tp_14713.g19858.t1	LEGHAEMOGLOBIN	oxygen supply, nitrogenase protection	1323	ATGGGCTACACTGAGAAGCAGGAGAGTTTGGTGAATACCTCATGGGAATCATTCAAACAAAACCTTTCCGGCAATAGTGTTTTGTTCTACACTATGTAAGTTTTTCTATTAATGTCTATATAGAGTTTTGTTCTACACTTTGTAAATTTTTCCTGTATGATATATTTCCTCCGGCTTTAATTATAAACAAAATTTCACTTTTTAAATTTATTGAATAACTAATATATCTAGCCTATAATATACATCAGATACATTAGTTATTCAATAAATCTAAAATATAAAACTTTCTTATAATTAAGGCCGGAGGAAGTAAGAGAAAATGTAAATTAACTAACAAGAATATGTTTGGTGCTTTGATTAAAATAGTATATTAGAGAAAGCTCCTGCAGCAAAAGATCT…
Tp_14830	Panel 2 Candidate Genes	Tp_14830.g19969.t1	EARLY NODULIN-75-LIKE	early stages of root nodule development, nodule morphogenesis	1284	ATGGCCTCCATACAATCAGTAGCATTCCTCCTGCTTGGAGTGGTGATGTTCACCACTCCAGTGTTGGCTAATTACTACGAACCACCCACCTATGAACATCCACCGATCTATGAACCTCCACCAACTGAGAAACCACCACCAGTTTACAAGCCTCCGGTCTACCCACAACCAATACACCATCCTCCACATGAGAAACCACCACCAGTCTATGAGCCTCCATATGAGAAACCACCACCACCAGAATACGAGCCACCTCACCATGAAAAACCACCATATGAAGAGCCACCACCAGAATACGAGCCACCTCACCATGAAAAACCACCATATGAGAACCCACCGCCCGAATATGAACCGCCTCAAGAGAAACCAGCACCAGAATATCAACCACCTCATCATGCA…
Tp_14931	Panel 2 Candidate Genes	Tp_14931.g20061.t1	PROTEIN FLUG	ammonium assimilation, glutamine biosynthesis	1887	AAAAAAAATTCTTCATTAACTCGAACAAAGTTTTATTTTATAAGCTAGACTCAACCAGCAAAGTTGGATCAGTATTTTTCCATAGATCAATATGTTTGTGTCGGTTAGAATGTAGAAGCGTTGAAAAATAATCAAACATTGCGACTTACTTTGGAATAAAAGTTGCGAGCAGACCATGTTTTCTAGCAATTGACCTAACAGTTTCACGTGTGTAAACTAAGTTGTCGGCAGCTTTAGTACAAATGGTATGTCCCAGAACAAGCTCAAATTGACCTTTTCCAGCTTCGGCATGTACCTGCAATATTTTATAAAAAGAAAAGTTCAGAAAATGTTTCAAGCATGCGAAGCTAATGAGGTGGAACTTTATTCATGCATAAAAACTTAAATAATTCATGTTTG…
Tp_15520	Panel 2 Candidate Genes	Tp_15520.g20636.t1	E3 UBIQUITIN-PROTEIN LIGASE SINAT4-LIKE	light-controlled regulators of early development of seedlings; starvation stress regulators	1887	ATGGACTTGGATAATATTGAGTGTGTGTCATCTTCTGATGGAATGGAAGAAGATGAGATCCATTCACATCATCACTCTGAATTTTCTTCCACAAAGCATAGAAATGGTGCCACAAATATTTTGGGTCCAAATGGTATTACTCCTGCAACAAGCGTTCATGAATTGCTTGAATGTCCTGTTTGTACTAATTCAATGTACCCTCCAATTCATCAGGTCAGTTTTTTGATTAATTTTTTGAATTAATTGATTTTGATTTCCATGGTTTTATTTGAATTGGATTTGGTTTGGCAGATTTTAGGGTTTTTATAAAAACAAAATTAGAGGGGGTTCATTTAAATTGATTATGATTGTGAAATTGTGATGATGCTTGCAATTTATGTTTGTAAGGTGTCAAATTGA…
Tp_15593	Panel 2 Candidate Genes	Tp_15593.g20705.t1	WRKY TRANSCRIPTION FACTOR 41	regulation of various physiological processes, pathogen defense, senescence	1284	ATGGAGAATGAATGTAACTGGGAGCACAACACACTCATTAATGAGCTAATTCAAGGAATGGATGTAGCAAAGAGATTGAAGGAAGAGTTGAGGACACCATATTCTCTTGACACAAGGGATTTGCAGGTGCAGATGATATTATCTTCTTACGAAAAGGCTCTACGAATTCTAAGATGTAATGAATCGACTTCTAAGTCGCAGACTATAACTCCATTAACAACTTCGTTACCGGAGTCCCCTGCGTCTACCAATGGTAGTCCGCTGAGCGAGGACTTTGACGGGGCCATCCAAGAACACCGGGAGGTTAAAAACAAATCAAAGAAAAGGTAAATTTATTAGACACAGTTGCTTGGTGACAGTTTTCTGCCACAGAAACCAACTATGTTTGCTTGGTTATAT…
Tp_16787	Panel 2 Candidate Genes	Tp_16787.g21815.t1	NUCLEAR TRANSCRIPTION FACTOR Y SUBUNIT C2	regulation of development, rhizobial infection, nodule development	702	ATGGAGGTTGTCGGGAGCGGAGGTCAAATGCCGTACGGATCTAACACATATCAGTCAAACCAAATGACCGGGGCTACAGGATCAGTTGATATGTCAGTCAGGGGCATGCAGTCCACTGGTCAACCTGCTGGACCTCAGCTGGGTCAGCATGAACTTGCTTATCAGCATATTCATCAGCGGCAACAACAGCAACTTCAGCAACAGCTGCAAGCCTTTTGGGAAAATCAGACCCAAGAAATGGAAAAGGTTACTGATATCAAGAACCACAGTCTTCCCCTGGCAAGGATTAAGAAGATTATGAAGGCCGATGAGGATGTTAGAATGATATCTGCTGAGGCACCAATCTTATTTGCAAAGGCCTGTGAGCTGTTTATATCGGAGTTAACTCTGCGTTCTTGG…
Tp_17430	Panel 2 Candidate Genes	Tp_17430.g22401.t1	LOB DOMAIN-CONTAINING PROTEIN 41	adventitious root formation; regulation of embryonic seminal and post‐embryonic shoot‐borne root initiation	1179	TTAAGCCGGGTATTGAAGTCCAAGCTCCACATTCCACGAACCACCACCACAATCCTTCAATTCAACCCTTCTTTTCTTCACAGGAACCACGTGATAAACACGTGAAACCGGTTCAAGTCCAAGAGTAAGTTCCAAACCAACATTTTCCTCTCCACTTTCACTAGTTCGGTCCGACCGCTTCAAATTCCGGTTCGATTCTTTCTCCGGTTCATCTCTAAATAAGATCATCGAAGTTTCACTCTCACTTTCTTTACTCTCTCCATCCACAGCCGCCGCATTGACCGCCTCAGACTGGTGGCTAATAGACGACTCGTGACTTCCTGACCGGTTCATCACCTCTTCAACCGGTTCAACTGAACCGGATTCAACTCCCTTATTATCATTACTACTCTTTTCCTC…
Tp_1824	Panel 2 Candidate Genes	Tp_1824.g3828.t1	SENESCENCE-SPECIFIC CYSTEINE PROTEASE SAG39	senescence-associated protease involved in protein degradation	1416	ATGGCAACCAATAATCAATTATATCATATTTCATTGGCATTGCTCCTATGTTTGGGATTGTGGACTATTCAAGTCACTTCTCGCACTCTTCAAGATGGCACCATGAATGAAAGGCACGAGCAATGGATGGATCAATATGGAAAAGTTTATAAGGATTCTCAAGAAAGGGAGAAACGTTTCAAGATATTCGCAGAAAATGTGAATTATATTGAAGCTTTCAACAATGTTGCCAATAACAAGCGATACACACTAGGCGTTAATCAATTCGTGGACCTCACAAACGACGAGTTCATAGCATCTAGAAACAAATTTAAGGGGCATATGTGCTCATCAATCACAAAGACAACAAGTTTTAAATATGAAAATGTAAGTGCAATTCCATCTACGGTGGATTGGAGG…
Tp_19211	Panel 2 Candidate Genes	Tp_19211.g23970.t1	REGULATORY PROTEIN NPR5; BTB/POZ ANKYRIN REPEAT PROTEIN (COCH2) GENE	mediation of the ubiquitination and subsequent proteasomal degradation of target proteins	936	ATGCACCAACTTTGGACAACATGTTCCCACCTTGTTGCAAAGTCAGGTCTCCCACCTGAAATCCTAGCTAAACATCTCCCTATTGATGTAGTCGCCAAAATCGAAGAGCTTCGTCTCAAATCCTCCTTAGCACGCCGCTCCTTAATGCCACTCCACCACCACCACCATCATCACCACCATGACCTTGGTGACCTCGAAGATCAGAAAATCCGCCGAATGAGGCGTGCCCTTGATTCCTCTGATGTTGAACTTGTCAAACTTATGGTCATGGGAGAAGGCCTAAACCTAGATGAAGCATTGGCATTACACTATGCAGTTGAGAATTGCAGTAGAGAAGTGGTGAAAGCCTTGCTCGAACTCGGTGCTGCTGATGTTAACTACCCGGCTGGTCCTGCCGGA…
Tp_19493	Panel 2 Candidate Genes	Tp_19493.g24200.t1	WAT1-RELATED PROTEIN AT5G07050-LIKE	resistance to vascular pathogens, secondary cell-wall deposition	1887	TTATACTTTTGGAACATTAATAATTGCTACCCTTAATACTTTACTATTAGCTTCATCATTTTGCATCTCAATGTCATTTGTTTCAACACCTTCAATCACTGTTTCCATCACTCCATTTTCTCTACAACACTTAATTTCCTCAGTTATTGTCTCTTCTTCTATCTCTTTGTTTTCTTTGTTTTTGCCCCATAGAACTGAGTATAGTCCTATTACAATCAAAATTGCTCCAATAATACTGCAATAATCACAAATTAAATAAATAAATATCAATAATGACACCAAATATATTGTTTAGCACCGTTAATATGTTGTGCTTTTTTATGATTGTGATGTTTCATTTTTAATGCATTTTTATTTTTTGGTTTTATGATAAGAAAATGATAGAAAGTATAGAGAAGA…
Tp_20162	Panel 2 Candidate Genes	Tp_20162.g24782.t1	FLOTILLIN-LIKE PROTEIN 4	protein trafficking, signal transduction, cytoskeletal rearrangement	1564	CTAATTAGAATTTTTGTCGGATAAGGTTCCCATCCAAGCAGGAGGCAACATGCCAGTTTGTTCATGGACAGTCTTAAACAGAGGTGGTAACATCTTGTACACACCAGCAACYTCTTTCATACCMCCTTCRGTTATTCCACCACCACTATCACCACCATTACTCCAAATACTAATCTTAGGCTCAAGTCCRCGTATTGCCTCGGCGTTAATCTTGGCAATTTCTTGATACATGCCACCATTTATCATCAAATAGTCTCTTAGAGCATAATAGTTGCCTCCAAGTGCTTTGAGAATTGTACTTACATACACTCCTTGAGCATTTCCAAGTGTCACAATCCCCTCTGCCTCTTTTGTCTTTGCATATAATTCTGCTTCAGCAGCTTGTTTACGAGCATAAAA…
Tp_20224	Panel 2 Candidate Genes	Tp_20224.g24830.t1	SUBTILISIN-LIKE PROTEASE SBT1.9	plant development, plant-pathogen recognition	1887	TTATATAATTCCACTAGGTGCTATTACAATAGGACTTCTAACCGTGTGTGTTCCAGCATCTTCAATCCAAACAAGATCTCCAAATGAAACATTTTCATTCTTGGACATAACATACTTTATATTAATGTAGnCAATCCAAACAAGATCTCCAAATGAAACATTTTCATTCTTGTACATAACATACTTTATATTAATGTAGTAACTTCGTTTCTCATTTATATAACTGAAATTTAATATATCAGGTGACACTTTCACCACAGAACCCTTTGGATATGTCAATTTAGCTCTATATGTAGCAGCACCATCACCAACATTAGTAACAGTCCTCTTAAACTTGTGAACCATTGATCTTGTTTTGTTGCTATATAATGCTATAAATGAAGGGTAATTAAGATCCAA…
Tp_20248	Panel 2 Candidate Genes	Tp_20248.g24850.t1	RESPIRATORY BURST OXIDASE HOMOLOG PROTEIN B	enzymatic component of NADPH oxidase, regulation of reactive oxygen intermediates (ROI)	1887	ATGGAAGATAATTGGAAGCGTGTTTGGATCATAACTCTATGGCTTTCAATTTGCGCTGCACTTTTCACTTGGAAGTTCATCCAATACAAGCATCGCGCCGTTTTTCATGTCATGGGCTATTGTGTAACCACGGCTAAGGGCGGTGCCGAGACACTCAAGTTTAATATGGCCTTGATCTTGTTGCCTGTATGTAGAAACACTATCACTTGGCTTAGGAGTAGGACCAAGCTTGGAATGGTGGTTCCATTTGATGACAACATCAACTTTCATAAGGTAAAATTTAAACAATTGAAATGATGGGAAAAAAAATCAAAAATATAATGTTACATTAAATTGGAGAGAAATAACAAGTCTCACGTTTTATTTTTAGCAATTTTGATTATGTATTACATCGATGTA…
Tp_20647	Panel 2 Candidate Genes	Tp_20647.g25178.t1	SUBTILISIN-LIKE PROTEASE SBT5.3	plant development, plant-pathogen recognition	1887	TTATTTATTAGAACATTCTCATAAGACTTATCTGAACTATTTGATATTTGATTTGGTATTTTATTATGTCTATCTCCTGAATTAAACCTAACCATAATTACATTGATTTTTCTATATATTTTAATTTAATGTGAAACACTATTGTTTTGGTTAATTAGTTAAAAAAATTATTGCATAATTAACCTCCATAAATATCTTCAATTAAAAAATATTCATCAAACCAAAACTGATCCGCAAATCAGATTAAGTTGTCATCTAATATTAACGGGTAGAATACTGGTACTAAAAACAAAAACAAAAACAAAATGTTCATCAACTGTCTTTTTACTTATGCTGCCGCTTATGACCATATGACACAGGTGTTTGGCCGGAATCTAAAAGTTTTAGTGATGAAGGATA…
Tp_20815	Panel 2 Candidate Genes	Tp_20815.g25318.t1	MDIS1-INTERACTING RECEPTOR LIKE KINASE 2	regulation of nodule development	1887	ATTCCTAAGGAAATTGGGAAATTGATCAACATGAAACATTTAAGGCTTAATGATAATAGTCTTTCTGGTTTCATTCCTCATGAAATTGGAATGATGAGAAACTTGGTTGAAATCAATTTGTCTAATAACTCTTTATCAGGTAAAATCCCACATACAATTGGAAACTTAAGCAAGTTACAAAATCTAACCATATTTACAAACCATCTCACTGGGCCACTTCCTACAGAAATCAACATGCTTTTCAATTTGGCATATTTCTTTATATTTGATAACGATTTCATTGGTCAACTCCCACATAATATTTGCATTGGTGGAAAGTTGAAATACTTTGCTGTTTTGAAAAACAACTTCACTGGTCCTGTTCCGATGAGTTTGAAGAATTGCTCTAGTATTGTAAGA…
Tp_22223	Panel 2 Candidate Genes	Tp_22223.g26434.t1	U-BOX DOMAIN-CONTAINING PROTEIN 1-LIKE	U-box: ubiquitination, protein degradation putative	1233	TCACAAAGAATGTTGAGGTTGAGAGCAACACCTATTAAGCAACCTAAGCAATGCATCAGCTTTTCTTCTAGCTCTCAAAGAACCATCAGCAGCCAAACTTTGAAGAGATGGAATACTCCTTGGATTTGCCAACAATTTCCTTGCAACCAATTCTCCTTCTTCTTTACACAATCCGAGTAAAACGGTTATCGAATTTTCCTTCCCTTTAACCGAACCATATCTCAAAAGATCAATAAGAATAGGCACCAAACTTTTACAATTTTTTATCTCTTCTAACCCTTGTGAACAACCTAATAACACGGCCAACACCGCCAATGAATCGTCGGTTATACCGGCTTTATCATCCATCAACAACTCAACAAGTAAAGTAACTGCTCCACTTTTAACAATACTTAACTT…
Tp_2230	Panel 2 Candidate Genes	Tp_2230.g4501.t1	AMINOTRANSFERASE-LIKE PROTEIN	auxin biosynthesis , plant development	1887	TTATTCTTTTTTAGCATTTGATAGCCTCTTCACCATTTCATTGAACTCATCATCTATGCCAAGCATGCTAATCCTAACATACTTTGAATCAACACCAAATCGCTCACCTTCCCTTCCACAAATATTCAATTTCCTTAGACAATGATGACTATTTTCTATGCCTTCCTCGCATTTCAACCAAGCAAAACCTGCAGGAATCAAACCAAAAAAAAACCTGTATATGAAAACCACAACCTAAGTTACAAAAAGGTAATTAAAGAGATGAAAGGGTCCAAAAAAAGCTTCAAGAAGTGGGAAAAAATATTACTAGGGTATGTTTCAGATATCTCATTGGTGAAATTACAGTGGGCCCTTGGATACTTGGTTACGTTAAAGACCATGCTTTGCTCAATAGCACCT…
Tp_23206	Panel 2 Candidate Genes	Tp_23206.g27233.t1	SULF GENE	sulfate assimilation, sulfate uptake into roots	1887	ATAAGTTAGAGTCATCCAATTATCATTTACAAATCAAGATTAATGATTAATGAATCTTTATTATTGGTAAAGTTTACGATTACAATCTCAATCTAGGTCGATAGAATTACTTCATAGAAAGACTAATTAGATAGTTAAAAGATAAAAATTTGATGCAGAGnAATCTAGGTCGATAGAATTACTTCATAGAAAGACTAATTAAATATTTAAAAGATAAAAATTAGATGCAGAGTTATAGACATCATTCTTGTTAATTCTTAATCGAGAACAACAAGAATGATTCCTATAACACTGTAATTAAGTTTTGTCCATATTAATTAAAAATTTTGATTTTTTTTTTTTTGCTTAATTTTTATCTTAATTTTACAGATTCAAGTTTTGTGCCACCATTAGTGTATG…
Tp_23645	Panel 2 Candidate Genes	Tp_23645.g27564.t1	NODULIN-26-LIKE	transport water through symbiosome membrane, legume symbiosis	1887	CTATGGCTTTGCTGCTTTGAGGAAAGATGCACTCTTGGTGATCTCACGAACCGGCTTATCCGTGTACCGAATAACGTTATAAACCCATGCACCGGCCACGGCTCCTAGAATTGGAGACACCAAGTATATCCATATTCCTTTGTATTCATTGTGTACAATTGCAGGTCCTATACTTCTTGCTGGATTCATTGATGCTCCTGTAATTGGCCTATCATATAACAAACCATGTTATTAAGAAATTGGCACCATCATAATTATGTGAGATGAAATTAACCATGAAGAAAAACATATATAGTATGCTCCAAGAATAAATTTATTTCCAAAAAGGTGTAAGCAAATGATAGGGGCGAAGCCTGCTTTGTCCCCTAATATCTAGATACTCTTCGCCTTATAAAAAAA…
Tp_23802	Panel 2 Candidate Genes	Tp_23802.g27687.t1	NUCLEAR TRANSCRIPTION FACTOR Y SUBUNIT C	regulation of development, rhizobial infection, nodule development	771	ATGGATCCTCAAGGTCATGGCCAAAACCCGTCTATGGGAGTTGTTGGCGGTGGACAAATGGCCGCATATGGTTCTAATCCGTACCAGCCCAACCATTTAACTGGGTCACCTGGGATGGTTGTTCCCAATGTGGGGAATATTCAACCCGGTGGTCAACCAGATGGAACTCAGCTCGGACAACACCAACTTGCTTATCAGCATATTCATCAGCAGCAACAACAACAGCAGCAGCAACAGCTCCAGGCCTTTTGGGGAAATCAGTATCAAGAAATTGAGAAGGTAACTGATTTCAAGAACCACAGCCTTCCCTTGGCAAGGATCAAAAAGATTATGAAGGCTGATGAGGATGTGAAGATGATATCAGCTGAGGCGCCGGTTGTGTTTGCTAGGGCATGCGAA…
Tp_26451	Panel 2 Candidate Genes	Tp_26451.g29627.t1	DEHYDRATION-RESPONSIVE ELEMENT-BINDING PROTEIN 1E	response to abiotic stress (water, salt, mechanical wounding)	627	TCAAATTGAAAAACTCCATAGTGACACCTCAACATCTTGAAAATCTTCATTAATATGCTCATGCTTATGCTCATGCTCTAAGCTATGTGTAGGGGACATTAGTGCCATATTCCTCAATGACTCTGGAATGTTCAACTCTCCCTCTTCTTCCTCTTCCAAACTAAACATAAGCGGCTCCTCTGTAGCGGCGGAAGCTTCAGCTGTGTCTTCAATGTCGGTAGTCATTAAAATATTGTTTGGTCTAAAAGCCTCAGCAGCTGCTGCAGCTGCCTTTTGTATATCTTTTGTCTCTGTAGTTGCAGGTATAGGAAGCCGCGTAGCCGAGTCTGCAAAGTTTAGACAAGCATAACGACCCCTCAATGCAAATGCTGCAACATCATGTGCTCTAGCTGCCATCTC…
Tp_27569	Panel 2 Candidate Genes	Tp_27569.g30392.t1	LYK3 GENE FOR LYSM RECEPTOR KINASE 3	root hair curling, infection thread development	1887	TTTAAAAATAACATTCAAATTTCTTCTTAAGAGAAATGAGTCCCACCTTTAGAACAGAATCAATTGGATAGTTCTCTTTAAGCCTAGGATCCACCAATTTGCGAATACCTTCTAAAGGATCAATCTGATTAAGTGCTTCTTCAAACTGCATTACAGAAAAAGTTAAGCATAACTTCGTAACAAACTAACATGCTAACATTTAATTATAATTTTTTCGAGTATTTTCTAGGTAAAATTGATTTTAGTTAGACCTACCAAGACTACAAGACCCTTTGATTCAGCAACAGATTCACCTGTCTTTAGAATAGCATTCTTTGCAGAAATAAGTTCATAAAGAAnCAAGACCCTTTGATTCAGCAACAGATTCACCTGTCTTCAGAATAGCATTCTTTGCAGAAA…
Tp_28055	Panel 2 Candidate Genes	Tp_28055.g30701.t1	SENESCENCE-SPECIFIC CYSTEINE PROTEASE SAG39	senescence-associated protease involved in protein degradation	1049	ATGGCTGCCAATAATCAATTATATCATATTTCATTAGCATTGCTTTTTTGCTTGGGATTATTTGCTATTCAAGTAACTTCTCGCACTCTCCAAGATGACTCTATGTATGAGAGGCATGGACAATGGATGAGTCAGTATGGCAAAATCTATAAGGATCATCAAGAAAGGGAGACGCGTTTCAAGATATTCAAAGAAAACGTGAATTACATTGAAACTTTCAACAATGCTGATGATACCAAATCATACAAACTAGGCATTAATCAATTTGCAGACCTCACCAATGAGGAGTTCATAGCATCTAGGAACAAATTCAAGGGGCATATGTGTTCTTCAATCACAAGGACAACTAGCTTTAAGTATGAAAATGTAAGTGGAATCCCATCCACAGTGGATTGGAGG…
Tp_28302	Panel 2 Candidate Genes	Tp_28302.g30882.t1	SYMBIOTIC REMORIN 1 (SYMREM1) GENE	regulation of symbiotic plant-microbe interactions	1715	TTAACGGAAAGCCCTTACACCGAAACCAAAACATCCAAGAAGTCTTCTTGGCTCATAACCACGAGTACGAAATTTTGCAGCTGTCTCTTCTACCTTCACAATTTCTTCCCCTTTTTGAGCTTCAATCATTGCTTTTTTCTCTTCTGCTGATAGATGAATTTCACCTATTTTGTTTTGCATTACTTCAATATATTCACTCTTCTTTTTGTCCAATTTTACCTGTTACATTTTTTTTCCTTCATATATTTAACATTTTGTTCATGTTAATTAAAAAAAACCAATCAAATTTATGCTAAAATAGAATGCATGTGATGTGACCTCAATTCCTTTGAATTTTGCCTCAATTGATGATTTCTTGTTATCCTCCCACAAATCAACGGCAGATTGCATCTTATATGC…
Tp_2989	Panel 2 Candidate Genes	Tp_2989.g5743.t1	GTP-BINDING PROTEIN ARAC8	regulation of the organization of actin in cytoskeleton	1359	TCATTTATGACGAACCATATTCCTTCCACAGAGGATATTTCTGCATTTTAAATGAGATAAGGTTAGACCCACAGAAATAGTTATCAACTAGTATTTATAATTTACATCTAAAAGCGCTATAATATGGACCCCTGATAGTAACTAAACACTGAAAGCAAAGTGTCATCTTGTATACAACTTTGTTGGTATTCTAATGTTGATATTATTTTTTATTATGAGTGATAGACAGCACACACCACAACTGCCACTTATATGAGTATATAATATCCCATTTTTGTCAAGGTTGTGGTATAACTAATGGGAGTTGCTACCGTATTCATGACTATTTTTATCAGTATATCAATTTCCATACCTAATTAGGTACTATTAATCATATCATATTAGTGGCTATTCCAACAA…
Tp_2989	Panel 2 Candidate Genes	Tp_2989.g5744.t1	RAC-LIKE GTP-BINDING PROTEIN ARAC8	regulation of the organization of actin in cytoskeleton	1359	TCATTTATGACGAACCATATTCCTTCCACAGAGGATATTTCTGCATTTTAAATGAGATAAGGTTAGACCCACAGAAATAGTTATCAACTAGTATTTATAATTTACATCTAAAAGCGCTATAATATGGACCCCTGATAGTAACTAAACACTGAAAGCAAAGTGTCATCTTGTATACAACTTTGTTGGTATTCTAATGTTGATATTATTTTTTATTATGAGTGATAGACAGCACACACCACAACTGCCACTTATATGAGTATATAATATCCCATTTTTGTCAAGGTTGTGGTATAACTAATGGGAGTTGCTACCGTATTCATGACTATTTTTATCAGTATATCAATTTCCATACCTAATTAGGTACTATTAATCATATCATATTAGTGGCTATTCCAACAA…
Tp_32952	Panel 2 Candidate Genes	Tp_32952.g33766.t1	UNCHARACTERIZED LOC112419106 (LOC112419106), TRANSCRIPT VARIANT X2	N/A	1506	TTAGACATGGTGTGGAAGCTTTTCTACCACCAAGAAATAGAAAAGCCCCATTACTCCAGAGTGTCTTATGTTGTTATTGTACTTAATCTCTAGTGTTAACGTTTCACCATCAACTATCTTGATAGAGCCTTGTCGAGGATAACAAGTTGTCATTCCTACAACATACCCTTTCTCATTTCCTGCTTCCTCCCCATTTCCATATTTTGCGGTTGAATTGCATATAACATTCCCATCCTGATATTGTCACAAACAAAATGTTAATAATTAGATAATACTATTTAAATGTCAATAATGATTGCAATGATTTAATGTCACCTGTCCATATAGAGTTGATCCAATTGCACCTGCATGTTGATGACCAACTCCATAGATGACATAACCGCCCCTTTGCATCGGAAA…
Tp_33338	Panel 2 Candidate Genes	Tp_33338.g33987.t1	ETHYLENE-RESPONSIVE TRANSCRIPTION FACTOR ERF017	biotic and abiotic stress response	633	TTAGAAATTCCACAAAAAGGAATCATGAATTATCAACCCATCCATGTTCTCTTCTCCATAATCATAACTTGGTGGCACATAGAAATCTCCACCAAAATCATCAAAACCCGGAAAAACATTGTAATCGGGTCCACTATAACCCGACCCATTTACACCAACCAAATCTGAAAACAACCCATTTTGCTTAGAGTCAAAATCAGTCTGAACCGTCGCATCTGACAGTGCCGGAGACGGTGATTCCATAGGCAACATTAAAGTCCCCTCCTCCGACGACTCAGATTCCACTTTCACATTATCGGGTCGACCCGATTTCTCATTATGGATATCCGAATTAGCAAAACGGGCTGCAGCTTCTTGAATCTGAGAAGGTGTCATTGACCTTCCTCCGGCAATACTCGG…
Tp_3392	Panel 2 Candidate Genes	Tp_3392.g6374.t1	CYSTEINE-RICH RECEPTOR-LIKE PROTEIN KINASE 10	disease and biotic and abiotic stress resistance	1887	AGAATCCTCATGAAGGTAAAGCAGTCCTTTTGCAATTCCATTGATAATGCTTAGTCGTAATTTCCAACATAGATGTTTTTGTTTTTCCTTATCTGTCAAGTAAAGGAACATTGTAGTCATACTATTGTTGATAATAACACCGGATATGATATATTTCAATGTGTTATTCTGGTTATGGTATTGAACAGTGCAAAATGTGCCCAATTATGATTATTCCTTTTGTTGTTTCAATTTTTGTATTTAGTTCCAAACTTGTTTTTTATCAATTAGAAGTAAAGCGGAGCAAGTGAAAGAATACAATCATTAAAGCAAATGGGATGAATAGGGTTTGTCGAAACTAAACATACTGAAAAGGTGAAAGTCAAGGCTTGAATTTGGCATGTACTCATATACTAGTAT…
Tp_34110	Panel 2 Candidate Genes	Tp_34110.g34413.t1	PROBABLE CALCIUM-BINDING PROTEIN CML41	chilling stress response	546	TTAAACCATCATTTGATGAAACTCATCGAAATCAAGAACCCCATTATGATCTACATCAAATGCATCAATCATAACAACACACTCTTCATAAGACCTATCATCTCCAAGACGTTGCAACATCCTTTGCAACCCTTTTGGAGTAATACAATCTTCTTTCTCATCCCAAACAAACATCTCAAAAGCTTTTCTTAAATCTTTATCATTTTCACTTCCTTCTTCACCTTTCATCAACTTAATGAAATCATTAAAATCTAACAAGTCATCGGCATCGGTATCGATATATCGAATCACCCTTTCGGCTTCTTCATGAGACATGTGCTCTCCAATTGACCCAAAATATGACCTTAATTCATAGGCTGAAATTTTTCCATCTCCATCTCCATCAAAGTATTTGAAAAC…
Tp_34389	Panel 2 Candidate Genes	Tp_34389.g34568.t1	MOLYBDATE TRANSPORTER 1	molybdate transport to the nodule cells cytoplasm	1887	ATGGCAAACCAAAACCTTCCTTCAATTCAAACCTCTGATCCAGAAGCACCTGAAATTACTCCAACAGCTCCAACAACATGTTTTTCCAAAGCCAAAGATGCTGTGAAGAAATTGAAAACCAACTTGGTTTGCCGTTCAAAATGGGCTGAACTTAATGGTGCCATGGGTGACCTTGGAACCTACATACCCATAGTGTTGGCTCTCACTCTAGCTAGAGATCTCAACCTTGGCACCACATTGATTTTCAATGGTATGTTTTATGTTTTTTTTAATTTTATTGAATCAAAATTAAAATCATGTTCACGATGAGTTATATCATGGTTCTAAATTGCATTTGCGGCAGTAACTCTACGGGTATTGCTCTCTTGCACCTGTTGCAATGCATATTCCAATCGTTGC…
Tp_3441	Panel 2 Candidate Genes	Tp_3441.g6442.t1	LEGHAEMOGLOBIN	oxygen supply, nitrogenase protection	1887	ATGTTGAGAAGTTTGTTTGTTTGGAGCCCGGTGACAATCTTCTATGGCTCTTCTCTAGTTGCAATGGTCCGTGGTACACCGGTTCATCCAAGAGTTGGAATCTTTAGTCGAGTTTTGTTTGGGTTTGGTGGCTCCAACTCCAAGGCAGATCTTATGAAGGTAAACACATTGGTGACACTTCCTTGTGGTTGAGTTGTGGTTTTTGGAGGTGGAGGGTGTATTGTGTTTTCATCTACCACTAACGTAAGGATAAGTTCATGTGTGATGTCTACATTGTGAAGGTTTGACAAGCTGAGATTGTTTGTAGCAGTGGTTTTGCTACGTGTGGTTCTTGATCCCACCATTGGCATTGTTTGATTGGAGGAAGTATATATGGATTGATAAGAAGATGGGTAGCGA…
Tp_35187	Panel 2 Candidate Genes	Tp_35187.g35017.t1	NUCLEAR TRANSCRIPTION FACTOR Y SUBUNIT C-3	nodule organogenesis	702	CTAGTGATCTGGAGATGGTGGTCGCTGGTCGGAAGGCTGTGGCCACATTGGTGGTGCCATGAAGGGATGAGGCTGCATATTTGGGTCCGTCGCAGGCTGCTGAGGTGGCATGTAGCAGTATGGAAGAGCATCAGCAGGCCCACCAACAGACATTGTTCCCCTTGGGATCGATGCCAGCACTTCATCTTTCAGGTCATCACGGGGAACAATGTCAACCAGGAAATCATAGACATCAGTCCTTGTGATTGCTGCAGCAATATCATTTTTCTGAAGTGTCCTCCTTTTGTTCTCTTCAGTGTGGTTCCAAGAACGCAGAGTTAACTCCAATATAAACATCTCACAGGCCCTTGCAAATATGACTGGTGCCTCAGCAGATATCATTCTAACATCCTCATCAGC…
Tp_39595	Panel 2 Candidate Genes	Tp_39595.g37290.t1	ETHYLENE-RESPONSIVE TRANSCRIPTION FACTOR ERF017	biotic and abiotic stress response	624	ATGGTGAAATCAAACGTGGAAAAAACTGCGGCGGAAAGAAGTGATTCTTCATTATACAGAGGAGTAAGAAAGAGGAAGTGGGGAAAATATGTTTCTGAAATTAGATTACCAAACAGCCGCCAAAGAATATGGTTGGGATCATTTGACACAGCCGAAAAAGCGGCGCGTGCATTCGACGCTGCTACTTTCTGCTTACGTGGCAGTGGTGCTAAGTTTAATTTCCCTAGTAATCCGCCGGATATTCCCGGGACAAGCTCCATGACCCATTCTGAGATTCAAGCTGCTGCAACCCGTTTTGCATATTCGGAGCCCCGTAATGAGAATTCGGGTCGACCCGATAATGAAATTATTGAAACACCGTCCTCGTCTGAGGTAACTGCATTGTTGCCTATGGAGATG…
Tp_39647	Panel 2 Candidate Genes	Tp_39647.g37315.t1	ETHYLENE-RESPONSIVE TRANSCRIPTION FACTOR ERF021	drought stress response	573	ATGCATCAAGAACATGTTCAAATTGCTCCTCCAACACCAACTACAACATCTTATATAGGAGTTAGGAAAAGAAAATGGGGGAAATTTGTATCAGAAATAAGAGAACCAGGTAAGAAAAGTAGAATTTGGTTAGGAAGCTATGAAGAACCACAAATGGCAGCAGCAGCTTATGATGTAGCAGCATTTCATCTCAAAGGTCGTGCCGCGAGGCTAAATTTTCCTGAATTGGTTGAGAAACTTCCTATGCCTTCAAGTTCTGAAGCAGAGGATATTCGTGTAGCAGCTCAACAAGCCGCATTGCAGTTCAAGACAAGAACATTGTCACGAATATCCTCTGCTTCAGGTTCCGAAGGGGGTGGCAATAGCGATAGCAATGGTAATGGAAATGTTGTTCCTTCT…
Tp_43214	Panel 2 Candidate Genes	Tp_43214.g39069.t1	CARBONIC ANHYDRASE	catalysis of interconversion of CO2 and HCO3-	1634	AAGGTTGTAAAGACATCATAAACCTGCTTTTTCACTGTCTAAATTGCGGTCGCGGAATAATTTTCAATCACTTATGAACATACACTAATCTTTACCTTTAGAGCTGTAATAGCATACTCAATTGTTGCACCAACTCCACTGTATCTTAACTGTGGATGGAATACAAATTTATTTATTAAATAATGTATATATCAATTTTTTTTGTGTGGAAATGTTGACAGTGAAATTTATCACTTCAAACAAAAGTAGACCTGATTAAATGCAGGGACAATGTTAGCAATGTTTCGGACCACGAAAGCTTCACCAGGTTGAAAGTTCAAGATAACAGAAGGACTCACTCTAGAGTCAGAGCAAGCAAATACCATAAACTATGATATAAAAATGAAATTGATTAAATTT…
Tp_46145	Panel 2 Candidate Genes	Tp_46145.g40413.t1	ETHYLENE-RESPONSIVE TRANSCRIPTION FACTOR ERF109	regulation of number of lateral roots	693	ATGAACAACTACTCTTACTCCTCCTTCTCTCCCACCTCACTCACCTCTGATCAAGAACTCTCCGTCATCGTCGCCGCCTTAACAAACGTCGTCTCCGGTTCAACCTCAACAGATTTTCATCTTCCTAATAATTCAGCCGTTGGAACCACCAGCGGCAGCTTAGAACGAATAGTTCCACCGGCAAACATGGAAACCTGCCGTGAATGTAACATAGCAGGATGTTTAGGATGCAATTTCTTCCCGGAAGAGAATAAGAAAAAACAAAAGAGAGCTAAGAAGAAGTACAGAGGAGTTAGACAGAGACCATGGGGGAAATGGGCAGCTGAGATTCGCGATCCGAGACGCGCAACTCGTGTTTGGTTAGGAACTTTTACTACTGCTGAAGAAGCTGCTAGAGCT…
Tp_47359	Panel 2 Candidate Genes	Tp_47359.g40905.t1	PUTATIVE BARK AGGLUTININ LECRPA3	pathogen defence	1266	TCACCTTACAAACTGGTTTTGTAGGTTTGGCATGTATTGGCGTGCGATCCTTACCTAAATAAAGACAATATATATATGTGCTAGCCATATCCGGTTTTGTAGGTTTGACCTGTATTGGCCTAGACATGGGTTTTATAGCAAGTTACCATACAATAGTTTAAGTTTGGCATACATTGGCCTGCAAAATCAAATAGATTAATCTGCATACTATAGCAAAATAAATAATTAAAAACACTAAGAATTATTAGCGTTATAAAAATCCGATAAGCTTTCAATATAACGGTGAAATTTGTTGGAAAAAATTGTCTCACATATCATTTGCACCTTATTTGACTAAATAATATATATGTGACAAACTTACAATCCTTATTCACAAACTCTAGCTAGCATCGATCAAAG…
Tp_4858	Panel 2 Candidate Genes	Tp_4858.g8489.t1	NUCLEAR PORE COMPLEX PROTEIN NUP133	regulation of transduction of symbiotic rhizobia and mycorrhizal signals	1887	ATGTTTTCTTGTGGAACGAAGAAGAAGAACAATGCCAGAGATCAATTTCGAACTCCAACAGTATTAGATTCTCCAGTTACTCCTTCACCTCACCGCAGATCTCCTTTCAACGATAACAACGCCATCCCTAATCGTCCACTCACCGGAACTCCTGCTCCGTGGACTCCTCGCTTATCTGTACTCGCTAGGTTTTGATTGAATTTCATTTCTGTTTCTCGATTCAATTTGAATTTTGTTTCTTCATTTTCTGATTGATTTAGTGATTTTTGATTGTTTTGTATGTGTAGGGTTCCTCAGGTGAATAGAAATGGAAAAGAGGATAATAATGATGATGATCCAATTAAACCTGTTTTTGTTTCTGAATTTCCACAACTTGTTTGTGATGAACAAGCTACTACT…
Tp_4981	Panel 2 Candidate Genes	Tp_4981.g8642.t1	PROBABLE INDOLE-3-ACETIC ACID-AMIDO SYNTHETASE GH3.1	regulation of nodule formation	1887	ATGGCGGTTGAATCTGAGATTCTTTCAGAACCACCTTCATCTATTGATGAAAAAACCTTTAACAAAACTCTCGAATTCATCGAAGAAATGACCAAAAACACTGATTCAGTTCAAGAGAGAGTTCTTGCTGAAATTCTGGCTCAAAATGCTGAGACAGAGTACTTAAAACGGTTTGGACTTAACGGTGCTACTGACCGTGAAAGTTTCAAATCTAAGGTTCCTGTTGTAACCTATGATGATTTGTTACCGGATATTCAACGCATTGCTAATGGTGATCTTTCACCTATTTTGTGTTCTCATCCAATTTCTGAGTTTTTGACAAGGTTTGGTTCATTTCCATACATATCTTTCTTCATTTACAATCATTTAagaTTCATTAATCTTTTAGTATTTTTTCCA…
Tp_505	Panel 2 Candidate Genes	Tp_505.g1272.t1	SCARECROW-LIKE PROTEIN 14	regulation of root development	1887	CTATGCAGGTACCCAACAGGATGAAGCGTACACTATTCGGCCCTTCCAACCTTGCAGCATGCAGTTGCCATCTTCAACAAGCATGAAATCACTATGATACACATCTTTCAACTTGCATCTTAACTTGTTAATGAGATGTTTATCCAAGGGCAGTTGCCTAAATCCAGCCCTTATGTTCCGGACCTGCCATTGCTTGTATGTCTCTGGCCTCTCAACCCTCTCAGAACCCTCACAAGCTATAGTGTTCATTACCTCCCGCCCCCAGAACTCTTTCTCAAACATCAACCTCATTGGATCTTCACGAGCAACATTGACGTCAAGCACATCAAACATTGTAGAGTAATGGAAAAGAGCCTCCTTGAACCGTGTCACAAAGAATGGGGCATTATAGCTCCCATT…
Tp_528	Panel 2 Candidate Genes	Tp_528.g1320.t1	RAC-LIKE GTP-BINDING PROTEIN RHO1	regulation of the organization of actin in cytoskeleton	1887	ATGAGCGCTTCTAGGTTTATTAAATGTGTCACTGTTGGTGATGGAGCTGTTGGCAAAACTTGTTTGCTTATTTCTTACACCAGCAATACTTTCCCTACGGTAACTTTCTTCTTCTTCATCTCTCTCTTTTCAATTTTGAATTTTAAATTTTGATTTTTGGGTGTTTGGATTATATTTAAATTCCTGATTTTTTTTCAATTTTGAATTGAAAATGTTGATTTTTGGGTGTTTGGGTTATATTTAAAAAAAAAAATTCAATTTTGAATTGAAAGTTTTGATTTTTGGGTATGTTTGGGTTATACTTAAATTCATGTAAATTTGAAATTTTTGTGTGGAAAATGCTTTGCAAAGAGACCGGGTATGTACATTATGATTTTGAAATGATGGGTTGGATCGATG…
Tp_53795	Panel 2 Candidate Genes	Tp_53795.g43506.t1	ANKYRIN REPEAT-CONTAINING PROTEIN BDA1-LIKE	pathogen and disease resistance	1545	ATGAACACAAATAATAGTGAGCAGCTAAAAGCCGCAGCTGAAGCAGGCAATATAGATCTGCTCTATGAAGTAATTAAGGATGATCCATACATTTTGGAGCGTATTGATTTGATACCATTTGTTGACACTCCTTTGCATATTGCTTCATCTATGGGTCATCTTCGGTTTGCCACTGAAATTATGAGGTTGAAACCTTCATTTGCTTTGAAGCTAAATGAGCAAGGATTCAGCCCCATCCATCTTGCTATGCAAAACAGCCACAAGACGATGGTGTCTCGCTTTGTGAACATCAATAAACAACTTGTTAGAGTCCAAGGGAGGGAAGGCGTGACTCCTCTTCATTTTGCAAGTCAAATTGGTGATGTTGACCTTTTAGCTAACTTTCTCTTTCTGTGTCCG…
Tp_55787	Panel 2 Candidate Genes	Tp_55787.g44262.t1	ORGANIC CATION/CARNITINE TRANSPORTER 3	cold stress response	1446	ATGATAGAGAGGAGTTTAGGAACATTTGGATGGGTAGAAGTTGTGCAATGCATTCTGGTATCGTTCGCAATGTTCTTCGACGCACAACAATCATTCATAACAATCTACACCGACGATTACCCAACATGGCATTGCACAAATCAAACCATGTGTACATCAAATTCCAACATCTGCAAAATCCCAAAATCTTCATGGTCATGGGATGGACCATCACAAAAAACAATCATATCTCAATGGAATCTTGAATGTGCAAGTAGCTTCATCACAGGTTTACCACAATCTTCATTCTTCATTGGTTGTCTTATTGGTACATTTGCTTTAGCAACTTTGGCTGATACATCACTAGGAAGAAAAAACATGTTAATTATCTCTTGTTTATCAATGTCAATAACCTCAATC…
Tp_5698	Panel 2 Candidate Genes	Tp_5698.g9603.t1	EARLY NODULE-SPECIFIC PROTEIN (ENOD8)	regulation of nodule formation	1887	TTTTAATTTATATGATTTGTATTTTCAGCACAAAACTTTGGACTTCCCTATCTAAGTCCATATCTTAATTCTCTGGGATCCAACTTCACACATGGTGCGAGCTTTGCAACATTTGGGTCAACTATCAGAATCCCTAATAGTGTTATGCCTTACGGTAGATTCAGTCCATTTTCTCTTTCAATTCAGTTCATTCAATTCAGAGATTTCATATTGAAAACAAAAATTATTAGGGATCAAGGTAAGTGAACAATTTTTTTCTTTGACTTTTTTGTTTGTTTTCATTCTTTGATTCTGAGTTTAATTGAGGATATAAACATGACATTTTTTTCTCTTAATTTCAAAATATTCTTACCAGGAGGTGTATTGGCGACGTTGATCCCCAAAGAAGATTATTTTTCC…
Tp_584	Panel 2 Candidate Genes	Tp_584.g1442.t1	NORK GENE FOR NODULATION RECEPTOR KINASE	regulation of nodule formation	1887	ATGATGGAGCTACAAGTTATTTGGTTAATAAGATTGGTTGTGGCATGTGTTCTTTGTCTGTGTATATTTATCAGATCAGCTTCTTCTGCAACTGAAGGTTAGTAACTTAATACTATAATTCTTATTCTTTTGGCTCATAATATATATTTCATGATTTCTTTTCCTTTCAACATAGAAAACAACTTAGTAGTTTAATTAACAAGGTCATCAGAATCAGATGATCACATAGAAGTTTTTCTTTTGTAGTTTCATACTTACAATACTGAGAGAATCTTGAAACCTGTGACATTTTTCTTGCAGGATTTAAGAGCATAGCATGCTGTGCTGATTCAGATTACACAGATCCATTGACAACCTTAAATTATACAACAGATTTTCATTGGTACTCTGATAAAAGAG…
Tp_6068	Panel 2 Candidate Genes	Tp_6068.g10089.t1	CHLOROPLAST; MITOGEN-ACTIVATED PROTEIN KINASE KINASE KINASE 18	regulation of stress responses	1887	GTATCCAAACTAGAGAGCCTCCCTCCACGATAGAAGGGACGGTTACGGTTACGACTCTTATAAATAAGTCAGCCTCAAATTTGGAACCAAAGTCATTCACTATTCAAGAACACTTTAGATTTTGGTCATGACACTGTTGGCAAGGTCTAAAATTGTTCTACTTTAAGAACAAAACAGATTCAGTAGATAATTAATTGTCACACGTTTATAAATTGTACAAGAAATATTCAGTATTGAAAGAATGTAACCGATCATTGAACCTTnTTAAAAAATAAATGAACCTTATATCATTAAAAAAAAATTGCAATTCTTTGCTTCCAAGTGCTCTCGTCGAGCATAAACTATATGGGCTAATGAGTCAAACATTAAAGGTATTCACAAGTAGGGATCATCCGTTCA…
Tp_688	Panel 2 Candidate Genes	Tp_688.g1661.t1	UBIQUITIN CARBOXYL-TERMINAL HYDROLASE 12 PUTATIVE	recyclation of ubiquitin	1899	CGATTGTGCACGTATTCTAAGTAAGAAGGCACATCCGGATAGCGGATATGTTCCTCATTATCAATAGCAGGAGCTTTCTGAAAGCATATAATATCTCCATCTTCAAGCTGCATTCATGGAAGAACAAATCAATAAGAAAACCAATCATACATTACTTAATGTGCATCAACTCGGTATATACTATACCTGGCTTGCTCGAAAGGTTAATTTCTTGTCAATAGGCTCACACATCACATTTGGTTCAAACTTAATTTCCTGCACAAATATCAGCACAGTTAATTCTCTAATGCCAAATGATTAAAGTCACTCATAAGAGACCAGAACCTGAAGATGCCAATAAAAAAAGGCCCTTTCCCTTCTGGTAAATCATGCAAGAAAATAGATTTTCATAGAACATGA…
Tp_74688	Panel 2 Candidate Genes	Tp_74688.g49922.t1	METALLOENDOPROTEINASE 1	bacterial pathogens defense	964	GGTTGCAAAGAAAGTTGCTAAGGAAACTGCTAAAAGTGTTTTGAATTATACCATAAACAAAATCGAAAATCCTGAAGAACCATCTTTACCCGAAGAAGAGATCGACGGCCTATATATAATCAAAGAGTACTTGAGTGATTTTGGCTACCTCCAACAACATGGGCCATTTAATAACTTAACAAACAACGAAACAACATCCGCTATTGAAATCTACCAACGGAATTTCAATCTCCAAGCTAAAGGTAACCTAAACATCGAGACTTTACAGCAAATCTTGATACCACGATGTGGTGTCCCCGATATAAATTTTGAGTACAATTTGTCGGGTACAAATACTATGTCGTGGCCAAAAGGGAACATGTGGTTCCCTAAAGGCAAAACAAATCTTACCTATGGTTT…
Tp_80488	Panel 2 Candidate Genes	Tp_80488.g51373.t1	NUCLEAR TRANSCRIPTION FACTOR Y SUBUNIT B-4	root nodule development	720	ATGGGTGATAACAACAACAAAGGAAAAGTCATAGAAGAAGCCTTTAACTACAAAAACAACAACAATTTCACATCTCCTCAAGATCATGAAGTAATCAAAGAACAAGATCGTTTACTTCCAATAGCTAATGTTGGAAGAATCATGAAACAAATCTTGCCACCAAATGCAAAAATCTCTAAAGAAGCTAAAGAAACCATGCAAGAATGTGTTTCTGAGTTTGTTAGCTTTGTAACTGGTGAAGCATCTGACAAGTGTCACAAGGAGAAGAGAAAGACAGTTAATGGTGATGATGTTTGTTGGGCCATGACAAATCTAGGGTTTGATGATTACTCTGAGCCACTCAAAAGGTATTTGTATAAGTATAGAGAATTCGATGTGGAAAGAGGAAATCAAAGTAAG…
Tp_84	Panel 2 Candidate Genes	Tp_84.g253.t1	SERINE/THREONINE PROTEIN KINASE IRE	negative regulator of root hair growth	1887	TCATGGTGGAACAGATGGGTTGGAGTCATTGGGTGAATCTTTGGAGTTCTTATGCATCATATCAAAATTTATAGTCACTAGCTGAGATAAATTCTGTAAGCAAAAAAAGTAATAAAAGAATTTGTGTCAATCCATGTGGATAAGTACAAACAAATTAAGAGCAAGTAACTACAAAGAAATGGGGGAGGAAAAAGATAAAAGAGACATTTCCTTTAAATAATAACAGACCAATTTAGGGTATGCCAATTCAGAATTCTACAATACTTTATAAAACTTTCGTGTATTTGTATTATAATATCACACTATCATCATAGTCCAACTTTGTATTTTTATGTGAATGGTTATCAAATAATCAATGATAACGATAAATTTCTTAATTTGCTAAACTGATAATTATAA…
Tp_8954	Panel 2 Candidate Genes	Tp_8954.g13689.t1	SUBTILISIN-LIKE PROTEASE SBT5.4	meristem maintenance	1887	CTAATGTGGATTGTTAAGTGCAATAGGTATCCCAACATTGTTCATCCCATTAGTCCAAATTAACCTTCCAAAGACATAATCAGACTTATCCTTACTTTTTGGGCTGAAGCTTAATGTAACTCTGAACTCCCTTTTTTCACCCTTTTGATTAAAACTCAATACCTTAGGTTCAACAGAAACTACAAATTCTTGGGGAGCCTGAATGAGCACTGTATATTTGCTTGGAGAACCCACGTTGGTAAGAGTACGAGTAACATTTATCGATTGTCCAACTTTAAAGTCTAGAATTGTAATTGCTGGATAATTGAAATCCTTCAAATTGAAGGACTTTGGACATGTGTAAGGCTTGCCATAGAACAACTTAAGCATAGAGCTGTTGTAGCCGCGAGCACACAGAAA…
Tp_9155	Panel 2 Candidate Genes	Tp_9155.g13923.t1	SUBTILISIN-LIKE PROTEASE SBT1.9	resistance to pathogens	1887	ATGTATGGTTTTAGTGCAGTGTTATCTTCAAATGAGTTGGAGACTCTTAACAACATTGATGGTTTTGTTGCAGCATATCAAGACAGAACTGCAACCATTGACACCACACATACCTTTGAATTTCTTTCCCTAGATTCTCCAAGTGGACTATGGCATGCTTCAAATTTCGGAGACGATATCATTGTTGGTGTTATTGATTCTGGTGTTTGGCCAGAGAGTCAAAGCTTTAAAGATCATGGCATGACAAAGAAAATTCCAAACAAATGGAAAGGAACATGTGAATCTGGCCAAGAATTCAATACCTCTATGTGTAACTTCAAATTGATTGGAGCTAGGTATTTCAACAAAGGTGTGATTGCTTCAAATCCAAATGTTACATCAATCTACATGAACTCGGCT…
Tp_93523	Panel 2 Candidate Genes	Tp_93523.g54123.t1	LEGHAEMOGLOBIN	oxygen supply, nitrogenase protection	610	AAGAATATGTTTGGTTGGTTTAATTTGATTAAAATAGTATATTAGAGAAAGCACCTGCAGCAAAGGAATTGTTCTCTTTTCTTAAGGGGTCAGCTGGAGTACAAGATAGCCCTCAACTCCAAGGCCATGCTGAAAAAGTGTTTGGATTGGTGAGTTCAATCCCTTATTAATTAATTTGCTTTACTTATTCTTCATTTAATGTCAATGATTCTCTACGCTTGATGCGTTAATTAGTTTAATGGTAAGAACTTAACATTGTAACCTCAAAATATTGATTGTTGCTAATGTCCTTATTCAATCCTAATTAGGAAAACTTCAGAAGCTAATGTAGCCAAATAAGCTCCTTCCATCCTAACATTTTGTATAGCAGATATAAATGAATATTTTTCTTATTCATAA…
Tp_9920	Panel 2 Candidate Genes	Tp_9920.g14822.t1	CASP-LIKE PROTEIN N24	component of cell wall	1486	ATGCTTTTTAAGCAGTGTTCATTTTACACAAAGTGGAAGCTAAAACTACAACTAGTTGTGCTTTTAGCTGCAAAGGCTTTGATTTTTGAACATAACATTATGAGTATTAGTAGCATTGAAAGCTTAACTCAAGATACTAAAGATGAATCAAAAGAACAAACACAAGAAGAGAACAATGAAGTACTCAAAGTCTTGGAGGAAAAGATCACAATGATAGATCCCAAGCACACAAGTGGGGATAGTGAGGCAATTTCCAATTTCTTGAGGTCTAACAAAGAGGTGAAGTGGTACATGGCTTTGTTGGGGATTAGGATTGTTGCTTTTGTGTTATGTTTGATTGCTTTCTCTGTGTTGGGAGCTAATGAGCAAAAGATTTTGGTAAATGAGGAAATAACAAAT…
Tp_119765	Panel 2 Candidate Genes	Tp_119765.g58234.t1	LEGHAEMOGLOBIN	oxygen supply, nitrogenase protection	600	AAGAATATGTTTGGTTGGTTTAATTTGATTAAAATAGTATATTAGAGAAAGCACCTGCAGCAAAGGAATTGTTCTCTTTTCTTAAGGGGTCAGCTGGAGTACAAGATAGCCCTCAACTCCAGGGCCATGCTGAAAAGGTTTTTGGATTGGTGAGTTCAATCCCATATCAATTAATTTGCTTTACTTATTCTTCATTCAATGTCAATGATTCTCTACGCTTGATGCGTTAATTAGTTTAATGGTAAGAACTTAACATTGTAACCTCAAAATATTGATTGTTGCTAATGTCCTTATTCAATCCTAATTAGGAAAACTTCAGAAGCTAATGTAGCCAAATAAGCTCCTTCCATCCTAACATTTTGTATAGCAGATATAAATGAATATTTTTCTTATTCCTAA…
