# Supplementary material for: Allelic Variants for Candidate Nitrogen Fixation Genes Revealed by Sequencing in Red Clover (Trifolium pratense L.)
Source: Int J Mol Sci. 2019 Nov 2;20(21):5470. doi: 10.3390/ijms20215470 (PMC6862357; doi:10.3390/ijms20215470)
Supplement: Supplementary file 1 [file ijms-20-05470-s001.zip › Supplementary/Supplementary_S2_plant_material.xlsx]

## Sheet: Set1,2,3
order/year	genotypeID	accession	ploidy	provided_by	origin	measuring set	analysis	Zscore_of_BNF_rate_of_set	targeted_sequencing	BNF_rate_category
1/2017	S1	Start	2x	VÚRV, Prague-Ruzyně, Czech Republic	Czech Republic	Set 1	ARA	-0.123948
2/2017	S2	Start	2x	VÚRV, Prague-Ruzyně, Czech Republic	Czech Republic	Set 1	ARA	-0.59277
3/2017	S3	Start	2x	VÚRV, Prague-Ruzyně, Czech Republic	Czech Republic	Set 1	ARA	-0.526933
4/2017	S4	Start	2x	VÚRV, Prague-Ruzyně, Czech Republic	Czech Republic	Set 1	ARA	-0.718188
5/2017	S5	Start	2x	VÚRV, Prague-Ruzyně, Czech Republic	Czech Republic	Set 1	ARA	-0.609937
6/2017	S6	Start	2x	VÚRV, Prague-Ruzyně, Czech Republic	Czech Republic	Set 1	ARA	-0.718188
7/2017	S7	Start	2x	VÚRV, Prague-Ruzyně, Czech Republic	Czech Republic	Set 1	ARA	-0.718188
8/2017	S8	Start	2x	VÚRV, Prague-Ruzyně, Czech Republic	Czech Republic	Set 1	ARA	-0.560148
9/2017	S9	Start	2x	VÚRV, Prague-Ruzyně, Czech Republic	Czech Republic	Set 1	ARA	-0.660524
10/2017	S10	Start	2x	VÚRV, Prague-Ruzyně, Czech Republic	Czech Republic	Set 1	ARA	-0.678626
11/2017	S11	Start	2x	VÚRV, Prague-Ruzyně, Czech Republic	Czech Republic	Set 1	ARA	-0.657762
12/2017	S12	Start	2x	VÚRV, Prague-Ruzyně, Czech Republic	Czech Republic	Set 1	ARA	-0.718188
13/2017	S13	Start	2x	VÚRV, Prague-Ruzyně, Czech Republic	Czech Republic	Set 1	ARA	-0.332232
14/2017	S14	Start	2x	VÚRV, Prague-Ruzyně, Czech Republic	Czech Republic	Set 1	ARA	-0.1665
15/2017	S15	Start	2x	VÚRV, Prague-Ruzyně, Czech Republic	Czech Republic	Set 1	ARA	-0.670043
16/2017	S16	Start	2x	VÚRV, Prague-Ruzyně, Czech Republic	Czech Republic	Set 1	ARA	-0.693145
17/2017	S17	Start	2x	VÚRV, Prague-Ruzyně, Czech Republic	Czech Republic	Set 1	ARA	-0.558847
18/2017	S18	Start	2x	VÚRV, Prague-Ruzyně, Czech Republic	Czech Republic	Set 1	ARA	-0.509265
19/2017	S19	Start	2x	VÚRV, Prague-Ruzyně, Czech Republic	Czech Republic	Set 1	ARA	-0.657762
20/2017	S20	Start	2x	VÚRV, Prague-Ruzyně, Czech Republic	Czech Republic	Set 1	ARA	-0.619753
21/2017	S21	Start	2x	VÚRV, Prague-Ruzyně, Czech Republic	Czech Republic	Set 1	ARA	2.74027
22/2017	S22	Start	2x	VÚRV, Prague-Ruzyně, Czech Republic	Czech Republic	Set 1	ARA	-0.664199
23/2017	S23	Start	2x	VÚRV, Prague-Ruzyně, Czech Republic	Czech Republic	Set 1	ARA	-0.718188
24/2017	S24	Start	2x	VÚRV, Prague-Ruzyně, Czech Republic	Czech Republic	Set 1	ARA	-0.662236
25/2017	S25	Start	2x	VÚRV, Prague-Ruzyně, Czech Republic	Czech Republic	Set 1	ARA	-0.351636	Panel 1	low BNF rate
26/2017	S26	Start	2x	VÚRV, Prague-Ruzyně, Czech Republic	Czech Republic	Set 1	ARA	-0.61957	Panel 1	low BNF rate
27/2017	S27	Start	2x	VÚRV, Prague-Ruzyně, Czech Republic	Czech Republic	Set 1	ARA	-0.698624
28/2017	S28	Start	2x	VÚRV, Prague-Ruzyně, Czech Republic	Czech Republic	Set 1	ARA	0.230846
29/2017	S29	Start	2x	VÚRV, Prague-Ruzyně, Czech Republic	Czech Republic	Set 1	ARA	-0.433977
30/2017	S30	Start	2x	VÚRV, Prague-Ruzyně, Czech Republic	Czech Republic	Set 1	ARA	1.04789
31/2017	S31	Start	2x	VÚRV, Prague-Ruzyně, Czech Republic	Czech Republic	Set 1	ARA	0.348206
32/2017	S32	Start	2x	VÚRV, Prague-Ruzyně, Czech Republic	Czech Republic	Set 1	ARA	4.74682	Panel 1	high BNF rate
33/2017	S33	Start	2x	VÚRV, Prague-Ruzyně, Czech Republic	Czech Republic	Set 1	ARA	0.345101
34/2017	S34	Start	2x	VÚRV, Prague-Ruzyně, Czech Republic	Czech Republic	Set 1	ARA	3.19289	Panel 1	high BNF rate
35/2017	S35	Start	2x	VÚRV, Prague-Ruzyně, Czech Republic	Czech Republic	Set 1	ARA	-0.128971
36/2017	S36	Start	2x	VÚRV, Prague-Ruzyně, Czech Republic	Czech Republic	Set 1	ARA	1.17219
37/2017	S37	Start	2x	VÚRV, Prague-Ruzyně, Czech Republic	Czech Republic	Set 1	ARA	1.67219
38/2017	S38	Start	2x	VÚRV, Prague-Ruzyně, Czech Republic	Czech Republic	Set 1	ARA	0.983262	Panel 1	high BNF rate
39/2017	S39	Start	2x	VÚRV, Prague-Ruzyně, Czech Republic	Czech Republic	Set 1	ARA	2.50122	Panel 1	high BNF rate
40/2017	S40	Start	2x	VÚRV, Prague-Ruzyně, Czech Republic	Czech Republic	Set 1	ARA	-0.681914
41/2017	S41	Start	2x	VÚRV, Prague-Ruzyně, Czech Republic	Czech Republic	Set 1	ARA	-0.0193043
42/2017	S42	Start	2x	VÚRV, Prague-Ruzyně, Czech Republic	Czech Republic	Set 1	ARA	-0.0369504
43/2017	S43	Start	2x	VÚRV, Prague-Ruzyně, Czech Republic	Czech Republic	Set 1	ARA	-0.269341
44/2017	S44	Start	2x	VÚRV, Prague-Ruzyně, Czech Republic	Czech Republic	Set 1	ARA	-0.660524
45/2017	S45	Start	2x	VÚRV, Prague-Ruzyně, Czech Republic	Czech Republic	Set 1	ARA	-0.424595
46/2017	S46	Start	2x	VÚRV, Prague-Ruzyně, Czech Republic	Czech Republic	Set 1	ARA	-0.664724	Panel 1	low BNF rate
47/2017	S47	Start	2x	VÚRV, Prague-Ruzyně, Czech Republic	Czech Republic	Set 1	ARA	0.292049
48/2017	S48	Start	2x	VÚRV, Prague-Ruzyně, Czech Republic	Czech Republic	Set 1	ARA	-0.356316
49/2017	S49	Start	2x	VÚRV, Prague-Ruzyně, Czech Republic	Czech Republic	Set 1	ARA	-0.043913
50/2017	S50	Start	2x	VÚRV, Prague-Ruzyně, Czech Republic	Czech Republic	Set 1	ARA	-0.579164	Panel 1	low BNF rate
51/2017	S51	Start	2x	VÚRV, Prague-Ruzyně, Czech Republic	Czech Republic	Set 1	ARA	-0.288973
52/2017	S52	Start	2x	VÚRV, Prague-Ruzyně, Czech Republic	Czech Republic	Set 1	ARA	2.24157	Panel 1	high BNF rate
53/2017	S53	Start	2x	VÚRV, Prague-Ruzyně, Czech Republic	Czech Republic	Set 1	ARA	1.64621	Panel 1	high BNF rate
54/2017	S54	Start	2x	VÚRV, Prague-Ruzyně, Czech Republic	Czech Republic	Set 1	ARA	-0.00364416
55/2017	S55	Start	2x	VÚRV, Prague-Ruzyně, Czech Republic	Czech Republic	Set 1	ARA	2.09022	Panel 1	high BNF rate
56/2017	S56	Start	2x	VÚRV, Prague-Ruzyně, Czech Republic	Czech Republic	Set 1	ARA	0.786004
57/2017	S57	Start	2x	VÚRV, Prague-Ruzyně, Czech Republic	Czech Republic	Set 1	ARA	0.13264
58/2017	S58	Start	2x	VÚRV, Prague-Ruzyně, Czech Republic	Czech Republic	Set 1	ARA	1.87134	Panel 1	high BNF rate
59/2017	S59	Start	2x	VÚRV, Prague-Ruzyně, Czech Republic	Czech Republic	Set 1	ARA	-0.718188	Panel 1	low BNF rate
60/2017	S60	Start	2x	VÚRV, Prague-Ruzyně, Czech Republic	Czech Republic	Set 1	ARA	0.787031
61/2017	S61	Start	2x	VÚRV, Prague-Ruzyně, Czech Republic	Czech Republic	Set 1	ARA	1.3463
62/2017	S62	Start	2x	VÚRV, Prague-Ruzyně, Czech Republic	Czech Republic	Set 1	ARA	-0.626533
63/2017	S63	Start	2x	VÚRV, Prague-Ruzyně, Czech Republic	Czech Republic	Set 1	ARA	0.579866
64/2017	S64	Start	2x	VÚRV, Prague-Ruzyně, Czech Republic	Czech Republic	Set 1	ARA	-0.718188
65/2017	S65	Start	2x	VÚRV, Prague-Ruzyně, Czech Republic	Czech Republic	Set 1	ARA	1.2144
66/2017	S66	Start	2x	VÚRV, Prague-Ruzyně, Czech Republic	Czech Republic	Set 1	ARA	-0.718188
67/2017	S67	Start	2x	VÚRV, Prague-Ruzyně, Czech Republic	Czech Republic	Set 1	ARA	0.139808
68/2017	S68	Start	2x	VÚRV, Prague-Ruzyně, Czech Republic	Czech Republic	Set 1	ARA	-0.488902	Panel 1	low BNF rate
69/2017	S69	Start	2x	VÚRV, Prague-Ruzyně, Czech Republic	Czech Republic	Set 1	ARA	-0.650845
70/2017	S70	Start	2x	VÚRV, Prague-Ruzyně, Czech Republic	Czech Republic	Set 1	ARA	-0.266396
71/2017	S71	Start	2x	VÚRV, Prague-Ruzyně, Czech Republic	Czech Republic	Set 1	ARA	0.186354
72/2017	S72	Start	2x	VÚRV, Prague-Ruzyně, Czech Republic	Czech Republic	Set 1	ARA	-0.145795
73/2017	S73	Start	2x	VÚRV, Prague-Ruzyně, Czech Republic	Czech Republic	Set 1	ARA	-0.333807
74/2017	S74	Start	2x	VÚRV, Prague-Ruzyně, Czech Republic	Czech Republic	Set 1	ARA	0.501748
75/2017	V1	Vltavín	2x	VÚRV, Prague-Ruzyně, Czech Republic	Czech Republic	Set 1	ARA	-0.258794
76/2017	V2	Vltavín	2x	VÚRV, Prague-Ruzyně, Czech Republic	Czech Republic	Set 1	ARA	1.65879
77/2017	V3	Vltavín	2x	VÚRV, Prague-Ruzyně, Czech Republic	Czech Republic	Set 1	ARA	-0.645138
78/2017	V4	Vltavín	2x	VÚRV, Prague-Ruzyně, Czech Republic	Czech Republic	Set 1	ARA	0.0993336
79/2017	V5	Vltavín	2x	VÚRV, Prague-Ruzyně, Czech Republic	Czech Republic	Set 1	ARA	-0.565513
80/2017	V6	Vltavín	2x	VÚRV, Prague-Ruzyně, Czech Republic	Czech Republic	Set 1	ARA	-0.0530899
81/2017	V7	Vltavín	2x	VÚRV, Prague-Ruzyně, Czech Republic	Czech Republic	Set 1	ARA	-0.180836
82/2017	V8	Vltavín	2x	VÚRV, Prague-Ruzyně, Czech Republic	Czech Republic	Set 1	ARA	-0.577361
83/2017	V9	Vltavín	2x	VÚRV, Prague-Ruzyně, Czech Republic	Czech Republic	Set 1	ARA	0.740302
84/2017	V10	Vltavín	2x	VÚRV, Prague-Ruzyně, Czech Republic	Czech Republic	Set 1	ARA	-0.705427
85/2017	V11	Vltavín	2x	VÚRV, Prague-Ruzyně, Czech Republic	Czech Republic	Set 1	ARA	-0.387225
86/2017	V12	Vltavín	2x	VÚRV, Prague-Ruzyně, Czech Republic	Czech Republic	Set 1	ARA	-0.400078
87/2017	V13	Vltavín	2x	VÚRV, Prague-Ruzyně, Czech Republic	Czech Republic	Set 1	ARA	-0.449044
88/2017	V14	Vltavín	2x	VÚRV, Prague-Ruzyně, Czech Republic	Czech Republic	Set 1	ARA	-0.706043
89/2017	V15	Vltavín	2x	VÚRV, Prague-Ruzyně, Czech Republic	Czech Republic	Set 1	ARA	-0.688625
90/2017	V16	Vltavín	2x	VÚRV, Prague-Ruzyně, Czech Republic	Czech Republic	Set 1	ARA	-0.319586
91/2017	V17	Vltavín	2x	VÚRV, Prague-Ruzyně, Czech Republic	Czech Republic	Set 1	ARA	-0.718188
92/2017	V18	Vltavín	2x	VÚRV, Prague-Ruzyně, Czech Republic	Czech Republic	Set 1	ARA	-0.506959
93/2017	V19	Vltavín	2x	VÚRV, Prague-Ruzyně, Czech Republic	Czech Republic	Set 1	ARA	-0.58704
94/2017	V20	Vltavín	2x	VÚRV, Prague-Ruzyně, Czech Republic	Czech Republic	Set 1	ARA	-0.473927
95/2017	V21	Vltavín	2x	VÚRV, Prague-Ruzyně, Czech Republic	Czech Republic	Set 1	ARA	-0.0277963
96/2017	V22	Vltavín	2x	VÚRV, Prague-Ruzyně, Czech Republic	Czech Republic	Set 1	ARA	-0.718188
97/2017	V23	Vltavín	2x	VÚRV, Prague-Ruzyně, Czech Republic	Czech Republic	Set 1	ARA	-0.114612
98/2017	V24	Vltavín	2x	VÚRV, Prague-Ruzyně, Czech Republic	Czech Republic	Set 1	ARA	-0.57332
99/2017	V25	Vltavín	2x	VÚRV, Prague-Ruzyně, Czech Republic	Czech Republic	Set 1	ARA	-0.558025
100/2017	V26	Vltavín	2x	VÚRV, Prague-Ruzyně, Czech Republic	Czech Republic	Set 1	ARA	1.00846
101/2017	V27	Vltavín	2x	VÚRV, Prague-Ruzyně, Czech Republic	Czech Republic	Set 1	ARA	0.801847
102/2017	V28	Vltavín	2x	VÚRV, Prague-Ruzyně, Czech Republic	Czech Republic	Set 1	ARA	0.296934
103/2017	V29	Vltavín	2x	VÚRV, Prague-Ruzyně, Czech Republic	Czech Republic	Set 1	ARA	1.42763
104/2017	V30	Vltavín	2x	VÚRV, Prague-Ruzyně, Czech Republic	Czech Republic	Set 1	ARA	-0.481391
105/2017	V31	Vltavín	2x	VÚRV, Prague-Ruzyně, Czech Republic	Czech Republic	Set 1	ARA	-0.702779
106/2017	V32	Vltavín	2x	VÚRV, Prague-Ruzyně, Czech Republic	Czech Republic	Set 1	ARA	1.28473
107/2017	V33	Vltavín	2x	VÚRV, Prague-Ruzyně, Czech Republic	Czech Republic	Set 1	ARA	0.166996
108/2017	V34	Vltavín	2x	VÚRV, Prague-Ruzyně, Czech Republic	Czech Republic	Set 1	ARA	-0.537297
109/2017	V35	Vltavín	2x	VÚRV, Prague-Ruzyně, Czech Republic	Czech Republic	Set 1	ARA	0.753885
110/2017	V36	Vltavín	2x	VÚRV, Prague-Ruzyně, Czech Republic	Czech Republic	Set 1	ARA	-0.380126
111/2017	V37	Vltavín	2x	VÚRV, Prague-Ruzyně, Czech Republic	Czech Republic	Set 1	ARA	5.73129	Panel 1	high BNF rate
112/2017	V38	Vltavín	2x	VÚRV, Prague-Ruzyně, Czech Republic	Czech Republic	Set 1	ARA	1.9464	Panel 1	high BNF rate
113/2017	V39	Vltavín	2x	VÚRV, Prague-Ruzyně, Czech Republic	Czech Republic	Set 1	ARA	0.085066
114/2017	V40	Vltavín	2x	VÚRV, Prague-Ruzyně, Czech Republic	Czech Republic	Set 1	ARA	0.0338853
115/2017	V41	Vltavín	2x	VÚRV, Prague-Ruzyně, Czech Republic	Czech Republic	Set 1	ARA	1.55892	Panel 1	high BNF rate
116/2017	V42	Vltavín	2x	VÚRV, Prague-Ruzyně, Czech Republic	Czech Republic	Set 1	ARA	-0.173942
117/2017	V43	Vltavín	2x	VÚRV, Prague-Ruzyně, Czech Republic	Czech Republic	Set 1	ARA	-0.36862
118/2017	V44	Vltavín	2x	VÚRV, Prague-Ruzyně, Czech Republic	Czech Republic	Set 1	ARA	-0.318421
119/2017	V45	Vltavín	2x	VÚRV, Prague-Ruzyně, Czech Republic	Czech Republic	Set 1	ARA	0.806846
120/2017	V46	Vltavín	2x	VÚRV, Prague-Ruzyně, Czech Republic	Czech Republic	Set 1	ARA	-0.148991
121/2017	V47	Vltavín	2x	VÚRV, Prague-Ruzyně, Czech Republic	Czech Republic	Set 1	ARA	-0.649703
122/2017	V48	Vltavín	2x	VÚRV, Prague-Ruzyně, Czech Republic	Czech Republic	Set 1	ARA	-0.689173
123/2017	V49	Vltavín	2x	VÚRV, Prague-Ruzyně, Czech Republic	Czech Republic	Set 1	ARA	-0.708029
124/2017	V50	Vltavín	2x	VÚRV, Prague-Ruzyně, Czech Republic	Czech Republic	Set 1	ARA	-0.718188
125/2017	V51	Vltavín	2x	VÚRV, Prague-Ruzyně, Czech Republic	Czech Republic	Set 1	ARA	-0.718188
126/2017	V52	Vltavín	2x	VÚRV, Prague-Ruzyně, Czech Republic	Czech Republic	Set 1	ARA	-0.718188
127/2017	V53	Vltavín	2x	VÚRV, Prague-Ruzyně, Czech Republic	Czech Republic	Set 1	ARA	-0.718188
128/2017	V54	Vltavín	2x	VÚRV, Prague-Ruzyně, Czech Republic	Czech Republic	Set 1	ARA	1.64957
129/2017	V55	Vltavín	2x	VÚRV, Prague-Ruzyně, Czech Republic	Czech Republic	Set 1	ARA	-0.6768
130/2017	V56	Vltavín	2x	VÚRV, Prague-Ruzyně, Czech Republic	Czech Republic	Set 1	ARA	0.854557
131/2017	V57	Vltavín	2x	VÚRV, Prague-Ruzyně, Czech Republic	Czech Republic	Set 1	ARA	1.05398
132/2017	V58	Vltavín	2x	VÚRV, Prague-Ruzyně, Czech Republic	Czech Republic	Set 1	ARA	0.461114
133/2017	V59	Vltavín	2x	VÚRV, Prague-Ruzyně, Czech Republic	Czech Republic	Set 1	ARA	2.82303
134/2017	V60	Vltavín	2x	VÚRV, Prague-Ruzyně, Czech Republic	Czech Republic	Set 1	ARA	-0.0675401
135/2017	V61	Vltavín	2x	VÚRV, Prague-Ruzyně, Czech Republic	Czech Republic	Set 1	ARA	-0.313993
136/2017	V62	Vltavín	2x	VÚRV, Prague-Ruzyně, Czech Republic	Czech Republic	Set 1	ARA	1.76193	Panel 1	high BNF rate
137/2017	V63	Vltavín	2x	VÚRV, Prague-Ruzyně, Czech Republic	Czech Republic	Set 1	ARA	0.367108
138/2017	V64	Vltavín	2x	VÚRV, Prague-Ruzyně, Czech Republic	Czech Republic	Set 1	ARA	-0.675134
139/2017	V65	Vltavín	2x	VÚRV, Prague-Ruzyně, Czech Republic	Czech Republic	Set 1	ARA	-0.46475	Panel 1	low BNF rate
140/2017	V66	Vltavín	2x	VÚRV, Prague-Ruzyně, Czech Republic	Czech Republic	Set 1	ARA	0.698504
141/2017	V67	Vltavín	2x	VÚRV, Prague-Ruzyně, Czech Republic	Czech Republic	Set 1	ARA	1.001
142/2017	V68	Vltavín	2x	VÚRV, Prague-Ruzyně, Czech Republic	Czech Republic	Set 1	ARA	2.22559	Panel 1	high BNF rate
143/2017	V69	Vltavín	2x	VÚRV, Prague-Ruzyně, Czech Republic	Czech Republic	Set 1	ARA	0.540396
144/2017	V70	Vltavín	2x	VÚRV, Prague-Ruzyně, Czech Republic	Czech Republic	Set 1	ARA	5.85698	Panel 1	high BNF rate
145/2017	V71	Vltavín	2x	VÚRV, Prague-Ruzyně, Czech Republic	Czech Republic	Set 1	ARA	0.00592083
146/2017	V72	Vltavín	2x	VÚRV, Prague-Ruzyně, Czech Republic	Czech Republic	Set 1	ARA	2.08561	Panel 1	high BNF rate
147/2017	V73	Vltavín	2x	VÚRV, Prague-Ruzyně, Czech Republic	Czech Republic	Set 1	ARA	1.91992
148/2017	V74	Vltavín	2x	VÚRV, Prague-Ruzyně, Czech Republic	Czech Republic	Set 1	ARA	-0.657556
149/2017	V75	Vltavín	2x	VÚRV, Prague-Ruzyně, Czech Republic	Czech Republic	Set 1	ARA	1.25638
150/2017	V76	Vltavín	2x	VÚRV, Prague-Ruzyně, Czech Republic	Czech Republic	Set 1	ARA	1.70621	Panel 1	high BNF rate
151/2017	V77	Vltavín	2x	VÚRV, Prague-Ruzyně, Czech Republic	Czech Republic	Set 1	ARA	-0.288402
152/2017	V78	Vltavín	2x	VÚRV, Prague-Ruzyně, Czech Republic	Czech Republic	Set 1	ARA	-0.369465
153/2017	V79	Vltavín	2x	VÚRV, Prague-Ruzyně, Czech Republic	Czech Republic	Set 1	ARA	-0.669267
154/2017	V80	Vltavín	2x	VÚRV, Prague-Ruzyně, Czech Republic	Czech Republic	Set 1	ARA	-0.718188
155/2017	G1	Global	2x	VÚRV, Prague-Ruzyně, Czech Republic	Belgium	Set 1	ARA	-0.451966	Panel 1	low BNF rate
156/2017	G2	Global	2x	VÚRV, Prague-Ruzyně, Czech Republic	Belgium	Set 1	ARA	3.43802	Panel 1	high BNF rate
157/2017	G3	Global	2x	VÚRV, Prague-Ruzyně, Czech Republic	Belgium	Set 1	ARA	-0.348098	Panel 1	low BNF rate
158/2017	G4	Global	2x	VÚRV, Prague-Ruzyně, Czech Republic	Belgium	Set 1	ARA	0.116888
159/2017	G5	Global	2x	VÚRV, Prague-Ruzyně, Czech Republic	Belgium	Set 1	ARA	0.68346
160/2017	G6	Global	2x	VÚRV, Prague-Ruzyně, Czech Republic	Belgium	Set 1	ARA	1.56823	Panel 1	high BNF rate
161/2017	G7	Global	2x	VÚRV, Prague-Ruzyně, Czech Republic	Belgium	Set 1	ARA	-0.49849	Panel 1	low BNF rate
162/2017	G8	Global	2x	VÚRV, Prague-Ruzyně, Czech Republic	Belgium	Set 1	ARA	-0.360174
163/2017	G9	Global	2x	VÚRV, Prague-Ruzyně, Czech Republic	Belgium	Set 1	ARA	-0.718188
164/2017	G10	Global	2x	VÚRV, Prague-Ruzyně, Czech Republic	Belgium	Set 1	ARA	-0.0135972
165/2017	G11	Global	2x	VÚRV, Prague-Ruzyně, Czech Republic	Belgium	Set 1	ARA	-0.664039
166/2017	G12	Global	2x	VÚRV, Prague-Ruzyně, Czech Republic	Belgium	Set 1	ARA	0.660266
167/2017	G13	Global	2x	VÚRV, Prague-Ruzyně, Czech Republic	Belgium	Set 1	ARA	-0.629158
168/2017	G14	Global	2x	VÚRV, Prague-Ruzyně, Czech Republic	Belgium	Set 1	ARA	-0.692574
169/2017	G15	Global	2x	VÚRV, Prague-Ruzyně, Czech Republic	Belgium	Set 1	ARA	-0.598751
170/2017	G16	Global	2x	VÚRV, Prague-Ruzyně, Czech Republic	Belgium	Set 1	ARA	0.0155771
171/2017	G17	Global	2x	VÚRV, Prague-Ruzyně, Czech Republic	Belgium	Set 1	ARA	-0.571973
172/2017	G18	Global	2x	VÚRV, Prague-Ruzyně, Czech Republic	Belgium	Set 1	ARA	-0.133787
173/2017	G19	Global	2x	VÚRV, Prague-Ruzyně, Czech Republic	Belgium	Set 1	ARA	-0.472808
174/2017	G20	Global	2x	VÚRV, Prague-Ruzyně, Czech Republic	Belgium	Set 1	ARA	-0.601947
175/2017	G21	Global	2x	VÚRV, Prague-Ruzyně, Czech Republic	Belgium	Set 1	ARA	-0.718188
176/2017	G22	Global	2x	VÚRV, Prague-Ruzyně, Czech Republic	Belgium	Set 1	ARA	-0.718188
177/2017	G23	Global	2x	VÚRV, Prague-Ruzyně, Czech Republic	Belgium	Set 1	ARA	-0.166751
178/2017	G24	Global	2x	VÚRV, Prague-Ruzyně, Czech Republic	Belgium	Set 1	ARA	0.000921466
179/2017	G25	Global	2x	VÚRV, Prague-Ruzyně, Czech Republic	Belgium	Set 1	ARA	-0.104773
180/2017	G26	Global	2x	VÚRV, Prague-Ruzyně, Czech Republic	Belgium	Set 1	ARA	-0.718188
181/2017	G27	Global	2x	VÚRV, Prague-Ruzyně, Czech Republic	Belgium	Set 1	ARA	-0.603431
182/2017	G28	Global	2x	VÚRV, Prague-Ruzyně, Czech Republic	Belgium	Set 1	ARA	0.0141161
183/2017	G32	Global	2x	VÚRV, Prague-Ruzyně, Czech Republic	Belgium	Set 1	ARA	0.262966
184/2017	G33	Global	2x	VÚRV, Prague-Ruzyně, Czech Republic	Belgium	Set 1	ARA	0.0268542
185/2017	G34	Global	2x	VÚRV, Prague-Ruzyně, Czech Republic	Belgium	Set 1	ARA	-0.718188
186/2017	G35	Global	2x	VÚRV, Prague-Ruzyně, Czech Republic	Belgium	Set 1	ARA	0.358958
187/2017	G36	Global	2x	VÚRV, Prague-Ruzyně, Czech Republic	Belgium	Set 1	ARA	-0.238614
188/2017	G37	Global	2x	VÚRV, Prague-Ruzyně, Czech Republic	Belgium	Set 1	ARA	-0.144905
189/2017	G38	Global	2x	VÚRV, Prague-Ruzyně, Czech Republic	Belgium	Set 1	ARA	0.141588
190/2017	G39	Global	2x	VÚRV, Prague-Ruzyně, Czech Republic	Belgium	Set 1	ARA	2.73135	Panel 1	high BNF rate
191/2017	G40	Global	2x	VÚRV, Prague-Ruzyně, Czech Republic	Belgium	Set 1	ARA	0.38085
192/2017	G41	Global	2x	VÚRV, Prague-Ruzyně, Czech Republic	Belgium	Set 1	ARA	7.68309	Panel 1	high BNF rate
193/2017	G42	Global	2x	VÚRV, Prague-Ruzyně, Czech Republic	Belgium	Set 1	ARA	-0.172298
194/2017	G43	Global	2x	VÚRV, Prague-Ruzyně, Czech Republic	Belgium	Set 1	ARA	0.800066
195/2017	G44	Global	2x	VÚRV, Prague-Ruzyně, Czech Republic	Belgium	Set 1	ARA	4.37783
196/2017	G45	Global	2x	VÚRV, Prague-Ruzyně, Czech Republic	Belgium	Set 1	ARA	-0.377295
197/2017	G46	Global	2x	VÚRV, Prague-Ruzyně, Czech Republic	Belgium	Set 1	ARA	0.643511
198/2017	G47	Global	2x	VÚRV, Prague-Ruzyně, Czech Republic	Belgium	Set 1	ARA	-0.718188
199/2017	G48	Global	2x	VÚRV, Prague-Ruzyně, Czech Republic	Belgium	Set 1	ARA	0.201992
200/2017	G49	Global	2x	VÚRV, Prague-Ruzyně, Czech Republic	Belgium	Set 1	ARA	0.874714
201/2017	G50	Global	2x	VÚRV, Prague-Ruzyně, Czech Republic	Belgium	Set 1	ARA	-0.650023
202/2017	G51	Global	2x	VÚRV, Prague-Ruzyně, Czech Republic	Belgium	Set 1	ARA	0.893638
203/2017	G52	Global	2x	VÚRV, Prague-Ruzyně, Czech Republic	Belgium	Set 1	ARA	-0.6881	Panel 1	low BNF rate
204/2017	G53	Global	2x	VÚRV, Prague-Ruzyně, Czech Republic	Belgium	Set 1	ARA	0.10068
205/2017	G54	Global	2x	VÚRV, Prague-Ruzyně, Czech Republic	Belgium	Set 1	ARA	-0.381998
206/2017	G55	Global	2x	VÚRV, Prague-Ruzyně, Czech Republic	Belgium	Set 1	ARA	1.4159
207/2017	G56	Global	2x	VÚRV, Prague-Ruzyně, Czech Republic	Belgium	Set 1	ARA	-0.603887
208/2017	G57	Global	2x	VÚRV, Prague-Ruzyně, Czech Republic	Belgium	Set 1	ARA	-0.631555
209/2017	G58	Global	2x	VÚRV, Prague-Ruzyně, Czech Republic	Belgium	Set 1	ARA	0.289195
210/2017	G59	Global	2x	VÚRV, Prague-Ruzyně, Czech Republic	Belgium	Set 1	ARA	-0.589209
211/2017	G60	Global	2x	VÚRV, Prague-Ruzyně, Czech Republic	Belgium	Set 1	ARA	-0.437173	Panel 1	low BNF rate
212/2017	G61	Global	2x	VÚRV, Prague-Ruzyně, Czech Republic	Belgium	Set 1	ARA	-0.718188
213/2017	G62	Global	2x	VÚRV, Prague-Ruzyně, Czech Republic	Belgium	Set 1	ARA	-0.0757126
214/2017	G63	Global	2x	VÚRV, Prague-Ruzyně, Czech Republic	Belgium	Set 1	ARA	-0.674403
215/2017	G64	Global	2x	VÚRV, Prague-Ruzyně, Czech Republic	Belgium	Set 1	ARA	-0.674198	Panel 1	low BNF rate
216/2017	G65	Global	2x	VÚRV, Prague-Ruzyně, Czech Republic	Belgium	Set 1	ARA	-0.475319	Panel 1	low BNF rate
217/2017	G66	Global	2x	VÚRV, Prague-Ruzyně, Czech Republic	Belgium	Set 1	ARA	-0.547502
218/2017	G67	Global	2x	VÚRV, Prague-Ruzyně, Czech Republic	Belgium	Set 1	ARA	-0.285366
219/2017	G68	Global	2x	VÚRV, Prague-Ruzyně, Czech Republic	Belgium	Set 1	ARA	-0.596445	Panel 1	low BNF rate
220/2017	G69	Global	2x	VÚRV, Prague-Ruzyně, Czech Republic	Belgium	Set 1	ARA	-0.290662	Panel 1	low BNF rate
221/2017	G70	Global	2x	VÚRV, Prague-Ruzyně, Czech Republic	Belgium	Set 1	ARA	-0.612356	Panel 1	low BNF rate
222/2017	G71	Global	2x	VÚRV, Prague-Ruzyně, Czech Republic	Belgium	Set 1	ARA	-0.660592	Panel 1	low BNF rate
223/2017	G72	Global	2x	VÚRV, Prague-Ruzyně, Czech Republic	Belgium	Set 1	ARA	-0.0758724
224/2017	G73	Global	2x	VÚRV, Prague-Ruzyně, Czech Republic	Belgium	Set 1	ARA	-0.242723
225/2017	G74	Global	2x	VÚRV, Prague-Ruzyně, Czech Republic	Belgium	Set 1	ARA	0.291021
226/2017	G75	Global	2x	VÚRV, Prague-Ruzyně, Czech Republic	Belgium	Set 1	ARA	-0.560651
227/2017	G76	Global	2x	VÚRV, Prague-Ruzyně, Czech Republic	Belgium	Set 1	ARA	0.842207
228/2017	G77	Global	2x	VÚRV, Prague-Ruzyně, Czech Republic	Belgium	Set 1	ARA	-0.557204	Panel 1	low BNF rate
229/2017	G78	Global	2x	VÚRV, Prague-Ruzyně, Czech Republic	Belgium	Set 1	ARA	0.00681112
230/2017	G79	Global	2x	VÚRV, Prague-Ruzyně, Czech Republic	Belgium	Set 1	ARA	-0.128605
231/2017	G80	Global	2x	VÚRV, Prague-Ruzyně, Czech Republic	Belgium	Set 1	ARA	0.21651
232/2017	G81	Global	2x	VÚRV, Prague-Ruzyně, Czech Republic	Belgium	Set 1	ARA	-0.309244
233/2017	G82	Global	2x	VÚRV, Prague-Ruzyně, Czech Republic	Belgium	Set 1	ARA	-0.0302161
234/2017	G83	Global	2x	VÚRV, Prague-Ruzyně, Czech Republic	Belgium	Set 1	ARA	-0.321709
235/2017	G84	Global	2x	VÚRV, Prague-Ruzyně, Czech Republic	Belgium	Set 1	ARA	1.06747
236/2017	G85	Global	2x	VÚRV, Prague-Ruzyně, Czech Republic	Belgium	Set 1	ARA	-0.347345
237/2017	G86	Global	2x	VÚRV, Prague-Ruzyně, Czech Republic	Belgium	Set 1	ARA	0.231326
238/2017	G87	Global	2x	VÚRV, Prague-Ruzyně, Czech Republic	Belgium	Set 1	ARA	0.0755695
239/2017	C2	Columbia (PI 302421)	2x	USDA, Pullman, USA	USA	Set 1	ARA	-0.149174
240/2017	C3	Columbia (PI 302421)	2x	USDA, Pullman, USA	USA	Set 1	ARA	-0.705313
241/2017	C4	Columbia (PI 302421)	2x	USDA, Pullman, USA	USA	Set 1	ARA	-0.586903
242/2017	C5	Columbia (PI 302421)	2x	USDA, Pullman, USA	USA	Set 1	ARA	-0.718188
243/2017	C6	Columbia (PI 302421)	2x	USDA, Pullman, USA	USA	Set 1	ARA	-0.718188
244/2017	C7	Columbia (PI 302421)	2x	USDA, Pullman, USA	USA	Set 1	ARA	1.0283
245/2017	C8	Columbia (PI 302421)	2x	USDA, Pullman, USA	USA	Set 1	ARA	1.10439
246/2017	C9	Columbia (PI 302421)	2x	USDA, Pullman, USA	USA	Set 1	ARA	-0.439159	Panel 1	low BNF rate
247/2017	C10	Columbia (PI 302421)	2x	USDA, Pullman, USA	USA	Set 1	ARA	-0.718188
248/2017	C11	Columbia (PI 302421)	2x	USDA, Pullman, USA	USA	Set 1	ARA	-0.086282
249/2017	C12	Columbia (PI 302421)	2x	USDA, Pullman, USA	USA	Set 1	ARA	-0.718188
250/2017	C13	Columbia (PI 302421)	2x	USDA, Pullman, USA	USA	Set 1	ARA	-0.433954
251/2017	C14	Columbia (PI 302421)	2x	USDA, Pullman, USA	USA	Set 1	ARA	-0.605919	Panel 1	low BNF rate
252/2017	C15	Columbia (PI 302421)	2x	USDA, Pullman, USA	USA	Set 1	ARA	-0.565741
253/2017	C16	Columbia (PI 302421)	2x	USDA, Pullman, USA	USA	Set 1	ARA	-0.405419
254/2017	C17	Columbia (PI 302421)	2x	USDA, Pullman, USA	USA	Set 1	ARA	-0.696569
255/2017	C18	Columbia (PI 302421)	2x	USDA, Pullman, USA	USA	Set 1	ARA	-0.589757
256/2017	C19	Columbia (PI 302421)	2x	USDA, Pullman, USA	USA	Set 1	ARA	0.896401
257/2017	C20	Columbia (PI 302421)	2x	USDA, Pullman, USA	USA	Set 1	ARA	0.352863
258/2017	C21	Columbia (PI 302421)	2x	USDA, Pullman, USA	USA	Set 1	ARA	-0.164514
259/2017	C22	Columbia (PI 302421)	2x	USDA, Pullman, USA	USA	Set 1	ARA	-0.320841
260/2017	C23	Columbia (PI 302421)	2x	USDA, Pullman, USA	USA	Set 1	ARA	-0.533599
261/2017	C24	Columbia (PI 302421)	2x	USDA, Pullman, USA	USA	Set 1	ARA	4.80437
262/2017	C25	Columbia (PI 302421)	2x	USDA, Pullman, USA	USA	Set 1	ARA	-0.469954
263/2017	C26	Columbia (PI 302421)	2x	USDA, Pullman, USA	USA	Set 1	ARA	0.213725
264/2017	C27	Columbia (PI 302421)	2x	USDA, Pullman, USA	USA	Set 1	ARA	-0.370241
265/2017	C28	Columbia (PI 302421)	2x	USDA, Pullman, USA	USA	Set 1	ARA	4.84208
266/2017	C29	Columbia (PI 302421)	2x	USDA, Pullman, USA	USA	Set 1	ARA	3.12534	Panel 1	high BNF rate
267/2017	C30	Columbia (PI 302421)	2x	USDA, Pullman, USA	USA	Set 1	ARA	-0.025719
268/2017	C31	Columbia (PI 302421)	2x	USDA, Pullman, USA	USA	Set 1	ARA	-0.00640636
269/2017	C32	Columbia (PI 302421)	2x	USDA, Pullman, USA	USA	Set 1	ARA	2.26246
270/2017	C33	Columbia (PI 302421)	2x	USDA, Pullman, USA	USA	Set 1	ARA	1.08626
271/2017	C34	Columbia (PI 302421)	2x	USDA, Pullman, USA	USA	Set 1	ARA	-0.668148
272/2017	C35	Columbia (PI 302421)	2x	USDA, Pullman, USA	USA	Set 1	ARA	1.25209
273/2017	C36	Columbia (PI 302421)	2x	USDA, Pullman, USA	USA	Set 1	ARA	0.472322
274/2017	C37	Columbia (PI 302421)	2x	USDA, Pullman, USA	USA	Set 1	ARA	1.75602
275/2017	C38	Columbia (PI 302421)	2x	USDA, Pullman, USA	USA	Set 1	ARA	3.38113
276/2017	C39	Columbia (PI 302421)	2x	USDA, Pullman, USA	USA	Set 1	ARA	1.4984
277/2017	C40	Columbia (PI 302421)	2x	USDA, Pullman, USA	USA	Set 1	ARA	0.255546
278/2017	C41	Columbia (PI 302421)	2x	USDA, Pullman, USA	USA	Set 1	ARA	-0.541338
279/2017	C42	Columbia (PI 302421)	2x	USDA, Pullman, USA	USA	Set 1	ARA	1.35164
280/2017	C43	Columbia (PI 302421)	2x	USDA, Pullman, USA	USA	Set 1	ARA	0.219798
281/2017	C44	Columbia (PI 302421)	2x	USDA, Pullman, USA	USA	Set 1	ARA	3.07815	Panel 1	high BNF rate
282/2017	C45	Columbia (PI 302421)	2x	USDA, Pullman, USA	USA	Set 1	ARA	0.691404
283/2017	C46	Columbia (PI 302421)	2x	USDA, Pullman, USA	USA	Set 1	ARA	0.15072
284/2017	C47	Columbia (PI 302421)	2x	USDA, Pullman, USA	USA	Set 1	ARA	0.496566
285/2017	C48	Columbia (PI 302421)	2x	USDA, Pullman, USA	USA	Set 1	ARA	-0.251672
286/2017	C49	Columbia (PI 302421)	2x	USDA, Pullman, USA	USA	Set 1	ARA	-0.597335
287/2017	C50	Columbia (PI 302421)	2x	USDA, Pullman, USA	USA	Set 1	ARA	-0.684927	Panel 1	low BNF rate
288/2017	C51	Columbia (PI 302421)	2x	USDA, Pullman, USA	USA	Set 1	ARA	-0.528166
289/2017	C52	Columbia (PI 302421)	2x	USDA, Pullman, USA	USA	Set 1	ARA	-0.172184
290/2017	C53	Columbia (PI 302421)	2x	USDA, Pullman, USA	USA	Set 1	ARA	-0.683238
291/2017	C54	Columbia (PI 302421)	2x	USDA, Pullman, USA	USA	Set 1	ARA	0.394273
292/2017	C55	Columbia (PI 302421)	2x	USDA, Pullman, USA	USA	Set 1	ARA	-0.410761
293/2017	C56	Columbia (PI 302421)	2x	USDA, Pullman, USA	USA	Set 1	ARA	-0.718188
294/2017	C57	Columbia (PI 302421)	2x	USDA, Pullman, USA	USA	Set 1	ARA	-0.566244	Panel 1	low BNF rate
295/2017	C58	Columbia (PI 302421)	2x	USDA, Pullman, USA	USA	Set 1	ARA	-0.718188
296/2017	C59	Columbia (PI 302421)	2x	USDA, Pullman, USA	USA	Set 1	ARA	0.601941
297/2017	C60	Columbia (PI 302421)	2x	USDA, Pullman, USA	USA	Set 1	ARA	1.03618
298/2017	C61	Columbia (PI 302421)	2x	USDA, Pullman, USA	USA	Set 1	ARA	0.00907111
299/2017	C62	Columbia (PI 302421)	2x	USDA, Pullman, USA	USA	Set 1	ARA	0.0876455
300/2017	C63	Columbia (PI 302421)	2x	USDA, Pullman, USA	USA	Set 1	ARA	0.569319
301/2017	C64	Columbia (PI 302421)	2x	USDA, Pullman, USA	USA	Set 1	ARA	0.404477
302/2017	C65	Columbia (PI 302421)	2x	USDA, Pullman, USA	USA	Set 1	ARA	-0.0344393
303/2017	C66	Columbia (PI 302421)	2x	USDA, Pullman, USA	USA	Set 1	ARA	1.40921	Panel 1	high BNF rate
304/2017	C67	Columbia (PI 302421)	2x	USDA, Pullman, USA	USA	Set 1	ARA	-0.466713
305/2017	C68	Columbia (PI 302421)	2x	USDA, Pullman, USA	USA	Set 1	ARA	0.768107
306/2017	C69	Columbia (PI 302421)	2x	USDA, Pullman, USA	USA	Set 1	ARA	-0.457741
307/2017	C70	Columbia (PI 302421)	2x	USDA, Pullman, USA	USA	Set 1	ARA	0.251072
308/2017	C71	Columbia (PI 302421)	2x	USDA, Pullman, USA	USA	Set 1	ARA	2.19162	Panel 1	high BNF rate
309/2017	C72	Columbia (PI 302421)	2x	USDA, Pullman, USA	USA	Set 1	ARA	-0.543575
310/2017	C73	Columbia (PI 302421)	2x	USDA, Pullman, USA	USA	Set 1	ARA	-0.225351
311/2017	C74	Columbia (PI 302421)	2x	USDA, Pullman, USA	USA	Set 1	ARA	1.12932
312/2017	C75	Columbia (PI 302421)	2x	USDA, Pullman, USA	USA	Set 1	ARA	0.581989
313/2017	C76	Columbia (PI 302421)	2x	USDA, Pullman, USA	USA	Set 1	ARA	-0.263794
314/2017	C77	Columbia (PI 302421)	2x	USDA, Pullman, USA	USA	Set 1	ARA	-0.557455
315/2017	C78	Columbia (PI 302421)	2x	USDA, Pullman, USA	USA	Set 1	ARA	-0.475639	Panel 1	low BNF rate
316/2017	C79	Columbia (PI 302421)	2x	USDA, Pullman, USA	USA	Set 1	ARA	0.625376
317/2017	C80	Columbia (PI 302421)	2x	USDA, Pullman, USA	USA	Set 1	ARA	1.27523
318/2017	C81	Columbia (PI 302421)	2x	USDA, Pullman, USA	USA	Set 1	ARA	0.709575
319/2017	C82	Columbia (PI 302421)	2x	USDA, Pullman, USA	USA	Set 1	ARA	0.0603659
320/2017	C83	Columbia (PI 302421)	2x	USDA, Pullman, USA	USA	Set 1	ARA	0.399683
321/2017	C84	Columbia (PI 302421)	2x	USDA, Pullman, USA	USA	Set 1	ARA	1.25015
322/2017	C85	Columbia (PI 302421)	2x	USDA, Pullman, USA	USA	Set 1	ARA	1.0993
323/2017	C86	Columbia (PI 302421)	2x	USDA, Pullman, USA	USA	Set 1	ARA	0.727975
324/2017	T1	Tempus	4x	VÚRV, Prague-Ruzyně, Czech Republic	Czech Republic	Set 1	ARA	0.965753
325/2017	T2	Tempus	4x	VÚRV, Prague-Ruzyně, Czech Republic	Czech Republic	Set 1	ARA	1.24462
326/2017	T3	Tempus	4x	VÚRV, Prague-Ruzyně, Czech Republic	Czech Republic	Set 1	ARA	0.877202
327/2017	T4	Tempus	4x	VÚRV, Prague-Ruzyně, Czech Republic	Czech Republic	Set 1	ARA	1.72721
328/2017	T5	Tempus	4x	VÚRV, Prague-Ruzyně, Czech Republic	Czech Republic	Set 1	ARA	3.39809
329/2017	T6	Tempus	4x	VÚRV, Prague-Ruzyně, Czech Republic	Czech Republic	Set 1	ARA	-0.35732
330/2017	T7	Tempus	4x	VÚRV, Prague-Ruzyně, Czech Republic	Czech Republic	Set 1	ARA	2.40057
331/2017	T8	Tempus	4x	VÚRV, Prague-Ruzyně, Czech Republic	Czech Republic	Set 1	ARA	0.0166957
332/2017	T9	Tempus	4x	VÚRV, Prague-Ruzyně, Czech Republic	Czech Republic	Set 1	ARA	-0.282421
333/2017	T10	Tempus	4x	VÚRV, Prague-Ruzyně, Czech Republic	Czech Republic	Set 1	ARA	-0.412291
334/2017	T11	Tempus	4x	VÚRV, Prague-Ruzyně, Czech Republic	Czech Republic	Set 1	ARA	-0.232702
335/2017	T12	Tempus	4x	VÚRV, Prague-Ruzyně, Czech Republic	Czech Republic	Set 1	ARA	1.17639
336/2017	T13	Tempus	4x	VÚRV, Prague-Ruzyně, Czech Republic	Czech Republic	Set 1	ARA	-0.458198
337/2017	T14	Tempus	4x	VÚRV, Prague-Ruzyně, Czech Republic	Czech Republic	Set 1	ARA	0.866108
338/2017	T15	Tempus	4x	VÚRV, Prague-Ruzyně, Czech Republic	Czech Republic	Set 1	ARA	-0.382705
339/2017	T16	Tempus	4x	VÚRV, Prague-Ruzyně, Czech Republic	Czech Republic	Set 1	ARA	-0.181841
340/2017	T17	Tempus	4x	VÚRV, Prague-Ruzyně, Czech Republic	Czech Republic	Set 1	ARA	-0.279819
341/2017	T18	Tempus	4x	VÚRV, Prague-Ruzyně, Czech Republic	Czech Republic	Set 1	ARA	-0.628427
342/2017	T19	Tempus	4x	VÚRV, Prague-Ruzyně, Czech Republic	Czech Republic	Set 1	ARA	1.66117
343/2017	T20	Tempus	4x	VÚRV, Prague-Ruzyně, Czech Republic	Czech Republic	Set 1	ARA	0.0694972
344/2017	T21	Tempus	4x	VÚRV, Prague-Ruzyně, Czech Republic	Czech Republic	Set 1	ARA	-0.090003
345/2017	T22	Tempus	4x	VÚRV, Prague-Ruzyně, Czech Republic	Czech Republic	Set 1	ARA	1.87237
346/2017	T23	Tempus	4x	VÚRV, Prague-Ruzyně, Czech Republic	Czech Republic	Set 1	ARA	0.138461
347/2017	T24	Tempus	4x	VÚRV, Prague-Ruzyně, Czech Republic	Czech Republic	Set 1	ARA	2.27166
348/2017	T25	Tempus	4x	VÚRV, Prague-Ruzyně, Czech Republic	Czech Republic	Set 1	ARA	0.360168
349/2017	T26	Tempus	4x	VÚRV, Prague-Ruzyně, Czech Republic	Czech Republic	Set 1	ARA	-0.617059
350/2017	T27	Tempus	4x	VÚRV, Prague-Ruzyně, Czech Republic	Czech Republic	Set 1	ARA	0.0391358
351/2017	T28	Tempus	4x	VÚRV, Prague-Ruzyně, Czech Republic	Czech Republic	Set 1	ARA	0.0847464
352/2017	T29	Tempus	4x	VÚRV, Prague-Ruzyně, Czech Republic	Czech Republic	Set 1	ARA	-0.258817
353/2017	T30	Tempus	4x	VÚRV, Prague-Ruzyně, Czech Republic	Czech Republic	Set 1	ARA	0.804791
354/2017	T31	Tempus	4x	VÚRV, Prague-Ruzyně, Czech Republic	Czech Republic	Set 1	ARA	1.96983
355/2017	T32	Tempus	4x	VÚRV, Prague-Ruzyně, Czech Republic	Czech Republic	Set 1	ARA	-0.554167
356/2017	T33	Tempus	4x	VÚRV, Prague-Ruzyně, Czech Republic	Czech Republic	Set 1	ARA	0.229774
357/2017	T34	Tempus	4x	VÚRV, Prague-Ruzyně, Czech Republic	Czech Republic	Set 1	ARA	0.513208
358/2017	T35	Tempus	4x	VÚRV, Prague-Ruzyně, Czech Republic	Czech Republic	Set 1	ARA	0.21457
359/2017	T36	Tempus	4x	VÚRV, Prague-Ruzyně, Czech Republic	Czech Republic	Set 1	ARA	2.27974
360/2017	T37	Tempus	4x	VÚRV, Prague-Ruzyně, Czech Republic	Czech Republic	Set 1	ARA	0.586851
361/2017	T38	Tempus	4x	VÚRV, Prague-Ruzyně, Czech Republic	Czech Republic	Set 1	ARA	0.602374
362/2017	T39	Tempus	4x	VÚRV, Prague-Ruzyně, Czech Republic	Czech Republic	Set 1	ARA	-0.238409
363/2017	T40	Tempus	4x	VÚRV, Prague-Ruzyně, Czech Republic	Czech Republic	Set 1	ARA	-0.718188
364/2017	T41	Tempus	4x	VÚRV, Prague-Ruzyně, Czech Republic	Czech Republic	Set 1	ARA	-0.595007
365/2017	T42	Tempus	4x	VÚRV, Prague-Ruzyně, Czech Republic	Czech Republic	Set 1	ARA	-0.382705
366/2017	T43	Tempus	4x	VÚRV, Prague-Ruzyně, Czech Republic	Czech Republic	Set 1	ARA	-0.357754
367/2017	T44	Tempus	4x	VÚRV, Prague-Ruzyně, Czech Republic	Czech Republic	Set 1	ARA	-0.565467
368/2017	T45	Tempus	4x	VÚRV, Prague-Ruzyně, Czech Republic	Czech Republic	Set 1	ARA	-0.343829
369/2017	T46	Tempus	4x	VÚRV, Prague-Ruzyně, Czech Republic	Czech Republic	Set 1	ARA	-0.47783
370/2017	T47	Tempus	4x	VÚRV, Prague-Ruzyně, Czech Republic	Czech Republic	Set 1	ARA	-0.718188
371/2017	T48	Tempus	4x	VÚRV, Prague-Ruzyně, Czech Republic	Czech Republic	Set 1	ARA	-0.245988
372/2017	T49	Tempus	4x	VÚRV, Prague-Ruzyně, Czech Republic	Czech Republic	Set 1	ARA	-0.69682
373/2017	T50	Tempus	4x	VÚRV, Prague-Ruzyně, Czech Republic	Czech Republic	Set 1	ARA	-0.718188
374/2017	T51	Tempus	4x	VÚRV, Prague-Ruzyně, Czech Republic	Czech Republic	Set 1	ARA	-0.590692
375/2017	T52	Tempus	4x	VÚRV, Prague-Ruzyně, Czech Republic	Czech Republic	Set 1	ARA	-0.61368
376/2017	T53	Tempus	4x	VÚRV, Prague-Ruzyně, Czech Republic	Czech Republic	Set 1	ARA	-0.677097
377/2017	T54	Tempus	4x	VÚRV, Prague-Ruzyně, Czech Republic	Czech Republic	Set 1	ARA	-0.718188
378/2017	T55	Tempus	4x	VÚRV, Prague-Ruzyně, Czech Republic	Czech Republic	Set 1	ARA	-0.622652
379/2017	T56	Tempus	4x	VÚRV, Prague-Ruzyně, Czech Republic	Czech Republic	Set 1	ARA	-0.66219
380/2017	T57	Tempus	4x	VÚRV, Prague-Ruzyně, Czech Republic	Czech Republic	Set 1	ARA	-0.675248
381/2017	T58	Tempus	4x	VÚRV, Prague-Ruzyně, Czech Republic	Czech Republic	Set 1	ARA	-0.411697
382/2017	T59	Tempus	4x	VÚRV, Prague-Ruzyně, Czech Republic	Czech Republic	Set 1	ARA	-0.600257
383/2017	T60	Tempus	4x	VÚRV, Prague-Ruzyně, Czech Republic	Czech Republic	Set 1	ARA	0.184026
384/2017	T61	Tempus	4x	VÚRV, Prague-Ruzyně, Czech Republic	Czech Republic	Set 1	ARA	-0.718188
385/2017	T62	Tempus	4x	VÚRV, Prague-Ruzyně, Czech Republic	Czech Republic	Set 1	ARA	-0.672349
386/2017	T63	Tempus	4x	VÚRV, Prague-Ruzyně, Czech Republic	Czech Republic	Set 1	ARA	-0.627309
387/2017	T64	Tempus	4x	VÚRV, Prague-Ruzyně, Czech Republic	Czech Republic	Set 1	ARA	-0.718188
388/2017	T65	Tempus	4x	VÚRV, Prague-Ruzyně, Czech Republic	Czech Republic	Set 1	ARA	-0.163373
389/2017	T66	Tempus	4x	VÚRV, Prague-Ruzyně, Czech Republic	Czech Republic	Set 1	ARA	-0.718188
390/2017	T67	Tempus	4x	VÚRV, Prague-Ruzyně, Czech Republic	Czech Republic	Set 1	ARA	-0.431923
391/2017	T68	Tempus	4x	VÚRV, Prague-Ruzyně, Czech Republic	Czech Republic	Set 1	ARA	-0.58736
392/2017	T69	Tempus	4x	VÚRV, Prague-Ruzyně, Czech Republic	Czech Republic	Set 1	ARA	-0.673764
393/2017	T70	Tempus	4x	VÚRV, Prague-Ruzyně, Czech Republic	Czech Republic	Set 1	ARA	0.0532892
394/2017	T71	Tempus	4x	VÚRV, Prague-Ruzyně, Czech Republic	Czech Republic	Set 1	ARA	-0.254754
395/2017	T72	Tempus	4x	VÚRV, Prague-Ruzyně, Czech Republic	Czech Republic	Set 1	ARA	-0.667304
396/2017	T73	Tempus	4x	VÚRV, Prague-Ruzyně, Czech Republic	Czech Republic	Set 1	ARA	-0.235099
397/2017	T74	Tempus	4x	VÚRV, Prague-Ruzyně, Czech Republic	Czech Republic	Set 1	ARA	-0.5307
398/2017	T75	Tempus	4x	VÚRV, Prague-Ruzyně, Czech Republic	Czech Republic	Set 1	ARA	-0.718188
399/2017	T76	Tempus	4x	VÚRV, Prague-Ruzyně, Czech Republic	Czech Republic	Set 1	ARA	-0.337072
400/2017	T77	Tempus	4x	VÚRV, Prague-Ruzyně, Czech Republic	Czech Republic	Set 1	ARA	-0.4545
401/2017	T78	Tempus	4x	VÚRV, Prague-Ruzyně, Czech Republic	Czech Republic	Set 1	ARA	-0.632696
402/2017	T79	Tempus	4x	VÚRV, Prague-Ruzyně, Czech Republic	Czech Republic	Set 1	ARA	0.93893
403/2017	K1	Kvarta	4x	VÚRV, Prague-Ruzyně, Czech Republic	Czech Republic	Set 1	ARA	-0.408113
404/2017	K2	Kvarta	4x	VÚRV, Prague-Ruzyně, Czech Republic	Czech Republic	Set 1	ARA	-0.401744
405/2017	K3	Kvarta	4x	VÚRV, Prague-Ruzyně, Czech Republic	Czech Republic	Set 1	ARA	-0.681206
406/2017	K4	Kvarta	4x	VÚRV, Prague-Ruzyně, Czech Republic	Czech Republic	Set 1	ARA	-0.467991
407/2017	K5	Kvarta	4x	VÚRV, Prague-Ruzyně, Czech Republic	Czech Republic	Set 1	ARA	0.883571
408/2017	K6	Kvarta	4x	VÚRV, Prague-Ruzyně, Czech Republic	Czech Republic	Set 1	ARA	-0.285777
409/2017	K7	Kvarta	4x	VÚRV, Prague-Ruzyně, Czech Republic	Czech Republic	Set 1	ARA	-0.599755
410/2017	K8	Kvarta	4x	VÚRV, Prague-Ruzyně, Czech Republic	Czech Republic	Set 1	ARA	-0.521523
411/2017	K9	Kvarta	4x	VÚRV, Prague-Ruzyně, Czech Republic	Czech Republic	Set 1	ARA	-0.477967
412/2017	K10	Kvarta	4x	VÚRV, Prague-Ruzyně, Czech Republic	Czech Republic	Set 1	ARA	-0.571471
413/2017	K11	Kvarta	4x	VÚRV, Prague-Ruzyně, Czech Republic	Czech Republic	Set 1	ARA	-0.592199
414/2017	K12	Kvarta	4x	VÚRV, Prague-Ruzyně, Czech Republic	Czech Republic	Set 1	ARA	-0.101714
415/2017	K13	Kvarta	4x	VÚRV, Prague-Ruzyně, Czech Republic	Czech Republic	Set 1	ARA	-0.594071
416/2017	K14	Kvarta	4x	VÚRV, Prague-Ruzyně, Czech Republic	Czech Republic	Set 1	ARA	-0.718188
417/2017	K15	Kvarta	4x	VÚRV, Prague-Ruzyně, Czech Republic	Czech Republic	Set 1	ARA	-0.718188
418/2017	K16	Kvarta	4x	VÚRV, Prague-Ruzyně, Czech Republic	Czech Republic	Set 1	ARA	-0.718188
419/2017	K17	Kvarta	4x	VÚRV, Prague-Ruzyně, Czech Republic	Czech Republic	Set 1	ARA	-0.629477
420/2017	K18	Kvarta	4x	VÚRV, Prague-Ruzyně, Czech Republic	Czech Republic	Set 1	ARA	-0.531294
421/2017	K19	Kvarta	4x	VÚRV, Prague-Ruzyně, Czech Republic	Czech Republic	Set 1	ARA	-0.718188
422/2017	K20	Kvarta	4x	VÚRV, Prague-Ruzyně, Czech Republic	Czech Republic	Set 1	ARA	-0.46637
423/2017	K21	Kvarta	4x	VÚRV, Prague-Ruzyně, Czech Republic	Czech Republic	Set 1	ARA	-0.269797
424/2017	K22	Kvarta	4x	VÚRV, Prague-Ruzyně, Czech Republic	Czech Republic	Set 1	ARA	-0.187844
425/2017	K23	Kvarta	4x	VÚRV, Prague-Ruzyně, Czech Republic	Czech Republic	Set 1	ARA	-0.689858
426/2017	K24	Kvarta	4x	VÚRV, Prague-Ruzyně, Czech Republic	Czech Republic	Set 1	ARA	-0.692552
427/2017	K25	Kvarta	4x	VÚRV, Prague-Ruzyně, Czech Republic	Czech Republic	Set 1	ARA	-0.0838394
428/2017	K26	Kvarta	4x	VÚRV, Prague-Ruzyně, Czech Republic	Czech Republic	Set 1	ARA	-0.718188
429/2017	K27	Kvarta	4x	VÚRV, Prague-Ruzyně, Czech Republic	Czech Republic	Set 1	ARA	-0.640321
430/2017	K28	Kvarta	4x	VÚRV, Prague-Ruzyně, Czech Republic	Czech Republic	Set 1	ARA	-0.173919
431/2017	K29	Kvarta	4x	VÚRV, Prague-Ruzyně, Czech Republic	Czech Republic	Set 1	ARA	-0.43658
432/2017	K30	Kvarta	4x	VÚRV, Prague-Ruzyně, Czech Republic	Czech Republic	Set 1	ARA	-0.466507
433/2017	K31	Kvarta	4x	VÚRV, Prague-Ruzyně, Czech Republic	Czech Republic	Set 1	ARA	-0.503489
434/2017	K32	Kvarta	4x	VÚRV, Prague-Ruzyně, Czech Republic	Czech Republic	Set 1	ARA	-0.647215
435/2017	K33	Kvarta	4x	VÚRV, Prague-Ruzyně, Czech Republic	Czech Republic	Set 1	ARA	-0.239619
436/2017	K34	Kvarta	4x	VÚRV, Prague-Ruzyně, Czech Republic	Czech Republic	Set 1	ARA	0.710922
437/2017	K35	Kvarta	4x	VÚRV, Prague-Ruzyně, Czech Republic	Czech Republic	Set 1	ARA	-0.350244
438/2017	K36	Kvarta	4x	VÚRV, Prague-Ruzyně, Czech Republic	Czech Republic	Set 1	ARA	-0.718188
439/2017	K37	Kvarta	4x	VÚRV, Prague-Ruzyně, Czech Republic	Czech Republic	Set 1	ARA	0.0336342
440/2017	K38	Kvarta	4x	VÚRV, Prague-Ruzyně, Czech Republic	Czech Republic	Set 1	ARA	0.0534718
441/2017	K39	Kvarta	4x	VÚRV, Prague-Ruzyně, Czech Republic	Czech Republic	Set 1	ARA	0.253652
442/2017	K40	Kvarta	4x	VÚRV, Prague-Ruzyně, Czech Republic	Czech Republic	Set 1	ARA	-0.582383
443/2017	K41	Kvarta	4x	VÚRV, Prague-Ruzyně, Czech Republic	Czech Republic	Set 1	ARA	-0.558254
444/2017	K42	Kvarta	4x	VÚRV, Prague-Ruzyně, Czech Republic	Czech Republic	Set 1	ARA	-0.543484
445/2017	K43	Kvarta	4x	VÚRV, Prague-Ruzyně, Czech Republic	Czech Republic	Set 1	ARA	-0.644247
446/2017	K44	Kvarta	4x	VÚRV, Prague-Ruzyně, Czech Republic	Czech Republic	Set 1	ARA	-0.113607
447/2017	K45	Kvarta	4x	VÚRV, Prague-Ruzyně, Czech Republic	Czech Republic	Set 1	ARA	-0.370926
448/2017	K46	Kvarta	4x	VÚRV, Prague-Ruzyně, Czech Republic	Czech Republic	Set 1	ARA	0.0182708
449/2017	K47	Kvarta	4x	VÚRV, Prague-Ruzyně, Czech Republic	Czech Republic	Set 1	ARA	-0.415418
450/2017	K48	Kvarta	4x	VÚRV, Prague-Ruzyně, Czech Republic	Czech Republic	Set 1	ARA	-0.603225
451/2017	K49	Kvarta	4x	VÚRV, Prague-Ruzyně, Czech Republic	Czech Republic	Set 1	ARA	-0.718188
452/2017	K50	Kvarta	4x	VÚRV, Prague-Ruzyně, Czech Republic	Czech Republic	Set 1	ARA	-0.718188
453/2017	K51	Kvarta	4x	VÚRV, Prague-Ruzyně, Czech Republic	Czech Republic	Set 1	ARA	-0.718188
454/2017	K52	Kvarta	4x	VÚRV, Prague-Ruzyně, Czech Republic	Czech Republic	Set 1	ARA	-0.67785
455/2017	K53	Kvarta	4x	VÚRV, Prague-Ruzyně, Czech Republic	Czech Republic	Set 1	ARA	-0.454568
456/2017	K54	Kvarta	4x	VÚRV, Prague-Ruzyně, Czech Republic	Czech Republic	Set 1	ARA	-0.352093
457/2017	K55	Kvarta	4x	VÚRV, Prague-Ruzyně, Czech Republic	Czech Republic	Set 1	ARA	-0.470594
458/2017	K56	Kvarta	4x	VÚRV, Prague-Ruzyně, Czech Republic	Czech Republic	Set 1	ARA	-0.449774
459/2017	K57	Kvarta	4x	VÚRV, Prague-Ruzyně, Czech Republic	Czech Republic	Set 1	ARA	-0.665089
460/2017	K58	Kvarta	4x	VÚRV, Prague-Ruzyně, Czech Republic	Czech Republic	Set 1	ARA	-0.522162
461/2017	K59	Kvarta	4x	VÚRV, Prague-Ruzyně, Czech Republic	Czech Republic	Set 1	ARA	-0.50527
462/2017	K60	Kvarta	4x	VÚRV, Prague-Ruzyně, Czech Republic	Czech Republic	Set 1	ARA	-0.521021
463/2017	K61	Kvarta	4x	VÚRV, Prague-Ruzyně, Czech Republic	Czech Republic	Set 1	ARA	-0.661597
464/2017	K62	Kvarta	4x	VÚRV, Prague-Ruzyně, Czech Republic	Czech Republic	Set 1	ARA	-0.694127
465/2017	K63	Kvarta	4x	VÚRV, Prague-Ruzyně, Czech Republic	Czech Republic	Set 1	ARA	-0.665934
466/2017	K64	Kvarta	4x	VÚRV, Prague-Ruzyně, Czech Republic	Czech Republic	Set 1	ARA	-0.129929
467/2017	K65	Kvarta	4x	VÚRV, Prague-Ruzyně, Czech Republic	Czech Republic	Set 1	ARA	-0.718188
468/2017	K66	Kvarta	4x	VÚRV, Prague-Ruzyně, Czech Republic	Czech Republic	Set 1	ARA	-0.579027
469/2017	K67	Kvarta	4x	VÚRV, Prague-Ruzyně, Czech Republic	Czech Republic	Set 1	ARA	-0.482784
470/2017	K68	Kvarta	4x	VÚRV, Prague-Ruzyně, Czech Republic	Czech Republic	Set 1	ARA	-0.468288
471/2017	K69	Kvarta	4x	VÚRV, Prague-Ruzyně, Czech Republic	Czech Republic	Set 1	ARA	-0.478173
472/2017	K70	Kvarta	4x	VÚRV, Prague-Ruzyně, Czech Republic	Czech Republic	Set 1	ARA	-0.619136
473/2017	K71	Kvarta	4x	VÚRV, Prague-Ruzyně, Czech Republic	Czech Republic	Set 1	ARA	-0.403639
474/2017	K72	Kvarta	4x	VÚRV, Prague-Ruzyně, Czech Republic	Czech Republic	Set 1	ARA	-0.229666
475/2017	K73	Kvarta	4x	VÚRV, Prague-Ruzyně, Czech Republic	Czech Republic	Set 1	ARA	-0.718188
476/2017	K74	Kvarta	4x	VÚRV, Prague-Ruzyně, Czech Republic	Czech Republic	Set 1	ARA	-0.548734
477/2017	K75	Kvarta	4x	VÚRV, Prague-Ruzyně, Czech Republic	Czech Republic	Set 1	ARA	0.412558
478/2017	K76	Kvarta	4x	VÚRV, Prague-Ruzyně, Czech Republic	Czech Republic	Set 1	ARA	0.518915
479/2017	K77	Kvarta	4x	VÚRV, Prague-Ruzyně, Czech Republic	Czech Republic	Set 1	ARA	-0.00544758
480/2017	K78	Kvarta	4x	VÚRV, Prague-Ruzyně, Czech Republic	Czech Republic	Set 1	ARA	-0.00652051
481/2017	K79	Kvarta	4x	VÚRV, Prague-Ruzyně, Czech Republic	Czech Republic	Set 1	ARA	0.0717572
482/2017	K80	Kvarta	4x	VÚRV, Prague-Ruzyně, Czech Republic	Czech Republic	Set 1	ARA	0.0901338
483/2017	K81	Kvarta	4x	VÚRV, Prague-Ruzyně, Czech Republic	Czech Republic	Set 1	ARA	1.60448
484/2017	K82	Kvarta	4x	VÚRV, Prague-Ruzyně, Czech Republic	Czech Republic	Set 1	ARA	0.0108517
485/2017	K83	Kvarta	4x	VÚRV, Prague-Ruzyně, Czech Republic	Czech Republic	Set 1	ARA	-0.534649
486/2017	K84	Kvarta	4x	VÚRV, Prague-Ruzyně, Czech Republic	Czech Republic	Set 1	ARA	2.69192
487/2017	A1	Tatra	4x	VÚRV, Prague-Ruzyně, Czech Republic	Czech Republic	Set 1	ARA	-0.311733
488/2017	A2	Tatra	4x	VÚRV, Prague-Ruzyně, Czech Republic	Czech Republic	Set 1	ARA	0.5887
489/2017	A3	Tatra	4x	VÚRV, Prague-Ruzyně, Czech Republic	Czech Republic	Set 1	ARA	-0.718188
490/2017	A4	Tatra	4x	VÚRV, Prague-Ruzyně, Czech Republic	Czech Republic	Set 1	ARA	-0.718188
491/2017	A5	Tatra	4x	VÚRV, Prague-Ruzyně, Czech Republic	Czech Republic	Set 1	ARA	-0.43553
492/2017	A6	Tatra	4x	VÚRV, Prague-Ruzyně, Czech Republic	Czech Republic	Set 1	ARA	-0.19499
493/2017	A7	Tatra	4x	VÚRV, Prague-Ruzyně, Czech Republic	Czech Republic	Set 1	ARA	-0.718188
494/2017	A8	Tatra	4x	VÚRV, Prague-Ruzyně, Czech Republic	Czech Republic	Set 1	ARA	-0.718188
495/2017	A9	Tatra	4x	VÚRV, Prague-Ruzyně, Czech Republic	Czech Republic	Set 1	ARA	-0.45014
496/2017	A10	Tatra	4x	VÚRV, Prague-Ruzyně, Czech Republic	Czech Republic	Set 1	ARA	-0.665637
497/2017	A11	Tatra	4x	VÚRV, Prague-Ruzyně, Czech Republic	Czech Republic	Set 1	ARA	-0.30824
498/2017	A12	Tatra	4x	VÚRV, Prague-Ruzyně, Czech Republic	Czech Republic	Set 1	ARA	-0.633244
499/2017	A13	Tatra	4x	VÚRV, Prague-Ruzyně, Czech Republic	Czech Republic	Set 1	ARA	-0.718188
500/2017	A14	Tatra	4x	VÚRV, Prague-Ruzyně, Czech Republic	Czech Republic	Set 1	ARA	-0.633975
501/2017	A15	Tatra	4x	VÚRV, Prague-Ruzyně, Czech Republic	Czech Republic	Set 1	ARA	-0.718188
502/2017	A16	Tatra	4x	VÚRV, Prague-Ruzyně, Czech Republic	Czech Republic	Set 1	ARA	-0.592701
503/2017	A17	Tatra	4x	VÚRV, Prague-Ruzyně, Czech Republic	Czech Republic	Set 1	ARA	0.483234
504/2017	A18	Tatra	4x	VÚRV, Prague-Ruzyně, Czech Republic	Czech Republic	Set 1	ARA	-0.718188
505/2017	A19	Tatra	4x	VÚRV, Prague-Ruzyně, Czech Republic	Czech Republic	Set 1	ARA	-0.718188
506/2017	A20	Tatra	4x	VÚRV, Prague-Ruzyně, Czech Republic	Czech Republic	Set 1	ARA	-0.718188
507/2017	A21	Tatra	4x	VÚRV, Prague-Ruzyně, Czech Republic	Czech Republic	Set 1	ARA	-0.396105
508/2017	A22	Tatra	4x	VÚRV, Prague-Ruzyně, Czech Republic	Czech Republic	Set 1	ARA	-0.0785889
509/2017	A23	Tatra	4x	VÚRV, Prague-Ruzyně, Czech Republic	Czech Republic	Set 1	ARA	0.0795187
510/2017	A24	Tatra	4x	VÚRV, Prague-Ruzyně, Czech Republic	Czech Republic	Set 1	ARA	-0.331114
511/2017	A25	Tatra	4x	VÚRV, Prague-Ruzyně, Czech Republic	Czech Republic	Set 1	ARA	-0.165952
512/2017	A26	Tatra	4x	VÚRV, Prague-Ruzyně, Czech Republic	Czech Republic	Set 1	ARA	-0.6634
513/2017	A27	Tatra	4x	VÚRV, Prague-Ruzyně, Czech Republic	Czech Republic	Set 1	ARA	-0.303012
514/2017	A28	Tatra	4x	VÚRV, Prague-Ruzyně, Czech Republic	Czech Republic	Set 1	ARA	-0.429366
515/2017	A29	Tatra	4x	VÚRV, Prague-Ruzyně, Czech Republic	Czech Republic	Set 1	ARA	-0.230191
516/2017	A30	Tatra	4x	VÚRV, Prague-Ruzyně, Czech Republic	Czech Republic	Set 1	ARA	-0.34287
517/2017	A31	Tatra	4x	VÚRV, Prague-Ruzyně, Czech Republic	Czech Republic	Set 1	ARA	0.24936
518/2017	A32	Tatra	4x	VÚRV, Prague-Ruzyně, Czech Republic	Czech Republic	Set 1	ARA	-0.423339
519/2017	A33	Tatra	4x	VÚRV, Prague-Ruzyně, Czech Republic	Czech Republic	Set 1	ARA	-0.486345
520/2017	A34	Tatra	4x	VÚRV, Prague-Ruzyně, Czech Republic	Czech Republic	Set 1	ARA	-0.109955
521/2017	A35	Tatra	4x	VÚRV, Prague-Ruzyně, Czech Republic	Czech Republic	Set 1	ARA	0.89914
522/2017	A36	Tatra	4x	VÚRV, Prague-Ruzyně, Czech Republic	Czech Republic	Set 1	ARA	-0.691068
523/2017	A37	Tatra	4x	VÚRV, Prague-Ruzyně, Czech Republic	Czech Republic	Set 1	ARA	0.745895
524/2017	A38	Tatra	4x	VÚRV, Prague-Ruzyně, Czech Republic	Czech Republic	Set 1	ARA	-0.352435
525/2017	A39	Tatra	4x	VÚRV, Prague-Ruzyně, Czech Republic	Czech Republic	Set 1	ARA	-0.497051
526/2017	A40	Tatra	4x	VÚRV, Prague-Ruzyně, Czech Republic	Czech Republic	Set 1	ARA	0.919891
527/2017	A41	Tatra	4x	VÚRV, Prague-Ruzyně, Czech Republic	Czech Republic	Set 1	ARA	-0.447514
528/2017	A42	Tatra	4x	VÚRV, Prague-Ruzyně, Czech Republic	Czech Republic	Set 1	ARA	0.375896
529/2017	A43	Tatra	4x	VÚRV, Prague-Ruzyně, Czech Republic	Czech Republic	Set 1	ARA	-0.251832
530/2017	A44	Tatra	4x	VÚRV, Prague-Ruzyně, Czech Republic	Czech Republic	Set 1	ARA	-0.577795
531/2017	A45	Tatra	4x	VÚRV, Prague-Ruzyně, Czech Republic	Czech Republic	Set 1	ARA	1.7383
532/2017	A46	Tatra	4x	VÚRV, Prague-Ruzyně, Czech Republic	Czech Republic	Set 1	ARA	0.408746
533/2017	A47	Tatra	4x	VÚRV, Prague-Ruzyně, Czech Republic	Czech Republic	Set 1	ARA	-0.626989
534/2017	A48	Tatra	4x	VÚRV, Prague-Ruzyně, Czech Republic	Czech Republic	Set 1	ARA	-0.0795021
535/2017	A49	Tatra	4x	VÚRV, Prague-Ruzyně, Czech Republic	Czech Republic	Set 1	ARA	-0.551862
536/2017	A50	Tatra	4x	VÚRV, Prague-Ruzyně, Czech Republic	Czech Republic	Set 1	ARA	-0.490751
537/2017	A51	Tatra	4x	VÚRV, Prague-Ruzyně, Czech Republic	Czech Republic	Set 1	ARA	-0.625756
538/2017	A52	Tatra	4x	VÚRV, Prague-Ruzyně, Czech Republic	Czech Republic	Set 1	ARA	-0.62409
539/2017	A53	Tatra	4x	VÚRV, Prague-Ruzyně, Czech Republic	Czech Republic	Set 1	ARA	-0.526819
540/2017	A54	Tatra	4x	VÚRV, Prague-Ruzyně, Czech Republic	Czech Republic	Set 1	ARA	-0.662807
541/2017	A55	Tatra	4x	VÚRV, Prague-Ruzyně, Czech Republic	Czech Republic	Set 1	ARA	3.94263
542/2017	A56	Tatra	4x	VÚRV, Prague-Ruzyně, Czech Republic	Czech Republic	Set 1	ARA	-0.0887018
543/2017	A57	Tatra	4x	VÚRV, Prague-Ruzyně, Czech Republic	Czech Republic	Set 1	ARA	-0.361772
544/2017	A58	Tatra	4x	VÚRV, Prague-Ruzyně, Czech Republic	Czech Republic	Set 1	ARA	-0.718188
545/2017	A59	Tatra	4x	VÚRV, Prague-Ruzyně, Czech Republic	Czech Republic	Set 1	ARA	-0.467261
546/2017	A60	Tatra	4x	VÚRV, Prague-Ruzyně, Czech Republic	Czech Republic	Set 1	ARA	-0.506731
547/2017	A61	Tatra	4x	VÚRV, Prague-Ruzyně, Czech Republic	Czech Republic	Set 1	ARA	1.40248
548/2017	A62	Tatra	4x	VÚRV, Prague-Ruzyně, Czech Republic	Czech Republic	Set 1	ARA	-0.565102
549/2017	A63	Tatra	4x	VÚRV, Prague-Ruzyně, Czech Republic	Czech Republic	Set 1	ARA	-0.443246
550/2017	A64	Tatra	4x	VÚRV, Prague-Ruzyně, Czech Republic	Czech Republic	Set 1	ARA	-0.672874
551/2017	A65	Tatra	4x	VÚRV, Prague-Ruzyně, Czech Republic	Czech Republic	Set 1	ARA	-0.640344
552/2017	A66	Tatra	4x	VÚRV, Prague-Ruzyně, Czech Republic	Czech Republic	Set 1	ARA	-0.667121
553/2017	A67	Tatra	4x	VÚRV, Prague-Ruzyně, Czech Republic	Czech Republic	Set 1	ARA	-0.32374
554/2017	A68	Tatra	4x	VÚRV, Prague-Ruzyně, Czech Republic	Czech Republic	Set 1	ARA	-0.259274
555/2017	A69	Tatra	4x	VÚRV, Prague-Ruzyně, Czech Republic	Czech Republic	Set 1	ARA	-0.663902
556/2017	A70	Tatra	4x	VÚRV, Prague-Ruzyně, Czech Republic	Czech Republic	Set 1	ARA	-0.119657
557/2017	A71	Tatra	4x	VÚRV, Prague-Ruzyně, Czech Republic	Czech Republic	Set 1	ARA	-0.224986
558/2017	A72	Tatra	4x	VÚRV, Prague-Ruzyně, Czech Republic	Czech Republic	Set 1	ARA	0.0345701
559/2017	A73	Tatra	4x	VÚRV, Prague-Ruzyně, Czech Republic	Czech Republic	Set 1	ARA	-0.718188
560/2017	A74	Tatra	4x	VÚRV, Prague-Ruzyně, Czech Republic	Czech Republic	Set 1	ARA	0.124833
561/2017	A75	Tatra	4x	VÚRV, Prague-Ruzyně, Czech Republic	Czech Republic	Set 1	ARA	0.315265
562/2017	A76	Tatra	4x	VÚRV, Prague-Ruzyně, Czech Republic	Czech Republic	Set 1	ARA	-0.687895
563/2017	A77	Tatra	4x	VÚRV, Prague-Ruzyně, Czech Republic	Czech Republic	Set 1	ARA	-0.718188
564/2017	A78	Tatra	4x	VÚRV, Prague-Ruzyně, Czech Republic	Czech Republic	Set 1	ARA	-0.50826
565/2017	A79	Tatra	4x	VÚRV, Prague-Ruzyně, Czech Republic	Czech Republic	Set 1	ARA	-0.593683
566/2017	A80	Tatra	4x	VÚRV, Prague-Ruzyně, Czech Republic	Czech Republic	Set 1	ARA	-0.459545
567/2017	A81	Tatra	4x	VÚRV, Prague-Ruzyně, Czech Republic	Czech Republic	Set 1	ARA	-0.546018
568/2017	H1	HJRH	4x	Hana Jakesova, Hladke Zivotice, Czech Republic	Czech Republic	Set 1	ARA	-0.0531356
569/2017	H2	HJRH	4x	Hana Jakesova, Hladke Zivotice, Czech Republic	Czech Republic	Set 1	ARA	0.646273
570/2017	H3	HJRH	4x	Hana Jakesova, Hladke Zivotice, Czech Republic	Czech Republic	Set 1	ARA	-0.254343
571/2017	H4	HJRH	4x	Hana Jakesova, Hladke Zivotice, Czech Republic	Czech Republic	Set 1	ARA	1.53817
572/2017	H5	HJRH	4x	Hana Jakesova, Hladke Zivotice, Czech Republic	Czech Republic	Set 1	ARA	-0.498535
573/2017	H6	HJRH	4x	Hana Jakesova, Hladke Zivotice, Czech Republic	Czech Republic	Set 1	ARA	-0.414916
574/2017	H7	HJRH	4x	Hana Jakesova, Hladke Zivotice, Czech Republic	Czech Republic	Set 1	ARA	1.07683
575/2017	H8	HJRH	4x	Hana Jakesova, Hladke Zivotice, Czech Republic	Czech Republic	Set 1	ARA	0.884895
576/2017	H9	HJRH	4x	Hana Jakesova, Hladke Zivotice, Czech Republic	Czech Republic	Set 1	ARA	-0.518487
577/2017	H10	HJRH	4x	Hana Jakesova, Hladke Zivotice, Czech Republic	Czech Republic	Set 1	ARA	-0.63402
578/2017	H11	HJRH	4x	Hana Jakesova, Hladke Zivotice, Czech Republic	Czech Republic	Set 1	ARA	1.8781
579/2017	H12	HJRH	4x	Hana Jakesova, Hladke Zivotice, Czech Republic	Czech Republic	Set 1	ARA	-0.00122438
580/2017	H13	HJRH	4x	Hana Jakesova, Hladke Zivotice, Czech Republic	Czech Republic	Set 1	ARA	-0.0619929
581/2017	H14	HJRH	4x	Hana Jakesova, Hladke Zivotice, Czech Republic	Czech Republic	Set 1	ARA	-0.399096
582/2017	H15	HJRH	4x	Hana Jakesova, Hladke Zivotice, Czech Republic	Czech Republic	Set 1	ARA	2.14722
583/2017	H16	HJRH	4x	Hana Jakesova, Hladke Zivotice, Czech Republic	Czech Republic	Set 1	ARA	0.553499
584/2017	H17	HJRH	4x	Hana Jakesova, Hladke Zivotice, Czech Republic	Czech Republic	Set 1	ARA	-0.718188
585/2017	H18	HJRH	4x	Hana Jakesova, Hladke Zivotice, Czech Republic	Czech Republic	Set 1	ARA	1.36935
586/2017	H19	HJRH	4x	Hana Jakesova, Hladke Zivotice, Czech Republic	Czech Republic	Set 1	ARA	-0.459248
587/2017	H20	HJRH	4x	Hana Jakesova, Hladke Zivotice, Czech Republic	Czech Republic	Set 1	ARA	2.17891
588/2017	H21	HJRH	4x	Hana Jakesova, Hladke Zivotice, Czech Republic	Czech Republic	Set 1	ARA	-0.596445
589/2017	H22	HJRH	4x	Hana Jakesova, Hladke Zivotice, Czech Republic	Czech Republic	Set 1	ARA	0.107301
590/2017	H23	HJRH	4x	Hana Jakesova, Hladke Zivotice, Czech Republic	Czech Republic	Set 1	ARA	0.450978
591/2017	H24	HJRH	4x	Hana Jakesova, Hladke Zivotice, Czech Republic	Czech Republic	Set 1	ARA	-0.490089
592/2017	H25	HJRH	4x	Hana Jakesova, Hladke Zivotice, Czech Republic	Czech Republic	Set 1	ARA	-0.597313
593/2017	H26	HJRH	4x	Hana Jakesova, Hladke Zivotice, Czech Republic	Czech Republic	Set 1	ARA	-0.222589
594/2017	H27	HJRH	4x	Hana Jakesova, Hladke Zivotice, Czech Republic	Czech Republic	Set 1	ARA	-0.415601
595/2017	H28	HJRH	4x	Hana Jakesova, Hladke Zivotice, Czech Republic	Czech Republic	Set 1	ARA	-0.718188
596/2017	H29	HJRH	4x	Hana Jakesova, Hladke Zivotice, Czech Republic	Czech Republic	Set 1	ARA	-0.335748
597/2017	H30	HJRH	4x	Hana Jakesova, Hladke Zivotice, Czech Republic	Czech Republic	Set 1	ARA	-0.0116797
598/2017	H31	HJRH	4x	Hana Jakesova, Hladke Zivotice, Czech Republic	Czech Republic	Set 1	ARA	-0.691273
599/2017	H32	HJRH	4x	Hana Jakesova, Hladke Zivotice, Czech Republic	Czech Republic	Set 1	ARA	-0.317234
600/2017	H33	HJRH	4x	Hana Jakesova, Hladke Zivotice, Czech Republic	Czech Republic	Set 1	ARA	-0.589871
601/2017	H34	HJRH	4x	Hana Jakesova, Hladke Zivotice, Czech Republic	Czech Republic	Set 1	ARA	-0.452696
602/2017	H35	HJRH	4x	Hana Jakesova, Hladke Zivotice, Czech Republic	Czech Republic	Set 1	ARA	-0.427608
603/2017	H36	HJRH	4x	Hana Jakesova, Hladke Zivotice, Czech Republic	Czech Republic	Set 1	ARA	0.450156
604/2017	H37	HJRH	4x	Hana Jakesova, Hladke Zivotice, Czech Republic	Czech Republic	Set 1	ARA	-0.670477
605/2017	H38	HJRH	4x	Hana Jakesova, Hladke Zivotice, Czech Republic	Czech Republic	Set 1	ARA	-0.00419204
606/2017	H39	HJRH	4x	Hana Jakesova, Hladke Zivotice, Czech Republic	Czech Republic	Set 1	ARA	-0.526112
607/2017	H40	HJRH	4x	Hana Jakesova, Hladke Zivotice, Czech Republic	Czech Republic	Set 1	ARA	-0.652191
608/2017	H41	HJRH	4x	Hana Jakesova, Hladke Zivotice, Czech Republic	Czech Republic	Set 1	ARA	-0.553049
609/2017	H42	HJRH	4x	Hana Jakesova, Hladke Zivotice, Czech Republic	Czech Republic	Set 1	ARA	-0.217886
610/2017	H43	HJRH	4x	Hana Jakesova, Hladke Zivotice, Czech Republic	Czech Republic	Set 1	ARA	-0.599139
611/2017	H44	HJRH	4x	Hana Jakesova, Hladke Zivotice, Czech Republic	Czech Republic	Set 1	ARA	-0.619616
612/2017	H45	HJRH	4x	Hana Jakesova, Hladke Zivotice, Czech Republic	Czech Republic	Set 1	ARA	-0.610736
613/2017	H46	HJRH	4x	Hana Jakesova, Hladke Zivotice, Czech Republic	Czech Republic	Set 1	ARA	-0.33294
614/2017	H47	HJRH	4x	Hana Jakesova, Hladke Zivotice, Czech Republic	Czech Republic	Set 1	ARA	-0.628975
615/2017	H48	HJRH	4x	Hana Jakesova, Hladke Zivotice, Czech Republic	Czech Republic	Set 1	ARA	-0.718188
616/2017	H49	HJRH	4x	Hana Jakesova, Hladke Zivotice, Czech Republic	Czech Republic	Set 1	ARA	-0.608156
617/2017	H50	HJRH	4x	Hana Jakesova, Hladke Zivotice, Czech Republic	Czech Republic	Set 1	ARA	-0.61368
618/2017	H51	HJRH	4x	Hana Jakesova, Hladke Zivotice, Czech Republic	Czech Republic	Set 1	ARA	-0.578114
619/2017	H52	HJRH	4x	Hana Jakesova, Hladke Zivotice, Czech Republic	Czech Republic	Set 1	ARA	-0.62409
620/2017	H53	HJRH	4x	Hana Jakesova, Hladke Zivotice, Czech Republic	Czech Republic	Set 1	ARA	-0.69052
621/2017	H54	HJRH	4x	Hana Jakesova, Hladke Zivotice, Czech Republic	Czech Republic	Set 1	ARA	-0.718188
622/2017	H55	HJRH	4x	Hana Jakesova, Hladke Zivotice, Czech Republic	Czech Republic	Set 1	ARA	-0.252699
623/2017	H56	HJRH	4x	Hana Jakesova, Hladke Zivotice, Czech Republic	Czech Republic	Set 1	ARA	-0.359443
624/2017	H57	HJRH	4x	Hana Jakesova, Hladke Zivotice, Czech Republic	Czech Republic	Set 1	ARA	-0.261808
625/2017	H58	HJRH	4x	Hana Jakesova, Hladke Zivotice, Czech Republic	Czech Republic	Set 1	ARA	0.18083
626/2017	H59	HJRH	4x	Hana Jakesova, Hladke Zivotice, Czech Republic	Czech Republic	Set 1	ARA	-0.520975
627/2017	H60	HJRH	4x	Hana Jakesova, Hladke Zivotice, Czech Republic	Czech Republic	Set 1	ARA	-0.676755
628/2017	H61	HJRH	4x	Hana Jakesova, Hladke Zivotice, Czech Republic	Czech Republic	Set 1	ARA	-0.425896
629/2017	H62	HJRH	4x	Hana Jakesova, Hladke Zivotice, Czech Republic	Czech Republic	Set 1	ARA	1.04424
630/2017	H63	HJRH	4x	Hana Jakesova, Hladke Zivotice, Czech Republic	Czech Republic	Set 1	ARA	-0.609982
631/2017	H64	HJRH	4x	Hana Jakesova, Hladke Zivotice, Czech Republic	Czech Republic	Set 1	ARA	-0.670043
632/2017	H65	HJRH	4x	Hana Jakesova, Hladke Zivotice, Czech Republic	Czech Republic	Set 1	ARA	-0.691159
633/2017	H66	HJRH	4x	Hana Jakesova, Hladke Zivotice, Czech Republic	Czech Republic	Set 1	ARA	-0.598956
634/2017	H67	HJRH	4x	Hana Jakesova, Hladke Zivotice, Czech Republic	Czech Republic	Set 1	ARA	-0.718188
635/2017	H68	HJRH	4x	Hana Jakesova, Hladke Zivotice, Czech Republic	Czech Republic	Set 1	ARA	-0.718188
636/2017	H69	HJRH	4x	Hana Jakesova, Hladke Zivotice, Czech Republic	Czech Republic	Set 1	ARA	-0.6182
637/2017	H70	HJRH	4x	Hana Jakesova, Hladke Zivotice, Czech Republic	Czech Republic	Set 1	ARA	-0.688899
638/2017	H71	HJRH	4x	Hana Jakesova, Hladke Zivotice, Czech Republic	Czech Republic	Set 1	ARA	-0.590875
639/2017	H72	HJRH	4x	Hana Jakesova, Hladke Zivotice, Czech Republic	Czech Republic	Set 1	ARA	-0.537731
640/2017	H73	HJRH	4x	Hana Jakesova, Hladke Zivotice, Czech Republic	Czech Republic	Set 1	ARA	-0.718188
641/2017	H74	HJRH	4x	Hana Jakesova, Hladke Zivotice, Czech Republic	Czech Republic	Set 1	ARA	-0.718188
642/2017	H75	HJRH	4x	Hana Jakesova, Hladke Zivotice, Czech Republic	Czech Republic	Set 1	ARA	-0.687712
643/2017	H76	HJRH	4x	Hana Jakesova, Hladke Zivotice, Czech Republic	Czech Republic	Set 1	ARA	-0.675157
644/2017	H77	HJRH	4x	Hana Jakesova, Hladke Zivotice, Czech Republic	Czech Republic	Set 1	ARA	-0.718188
645/2017	H78	HJRH	4x	Hana Jakesova, Hladke Zivotice, Czech Republic	Czech Republic	Set 1	ARA	-0.718188
646/2017	H79	HJRH	4x	Hana Jakesova, Hladke Zivotice, Czech Republic	Czech Republic	Set 1	ARA	-0.718188
647/2017	H80	HJRH	4x	Hana Jakesova, Hladke Zivotice, Czech Republic	Czech Republic	Set 1	ARA	-0.542388
1/2018	A10	Atlantis	4x	VÚRV, Prague-Ruzyně, Czech Republic	Germany	Set 2	ARA	-0.665637
2/2018	A100	Atlantis	4x	VÚRV, Prague-Ruzyně, Czech Republic	Germany	Set 2	ARA	-0.920864
3/2018	A11	Atlantis	4x	VÚRV, Prague-Ruzyně, Czech Republic	Germany	Set 2	ARA	-0.30824
4/2018	A12	Atlantis	4x	VÚRV, Prague-Ruzyně, Czech Republic	Germany	Set 2	ARA	-0.633244
5/2018	A13	Atlantis	4x	VÚRV, Prague-Ruzyně, Czech Republic	Germany	Set 2	ARA	-0.718188
6/2018	A14a	Atlantis	4x	VÚRV, Prague-Ruzyně, Czech Republic	Germany	Set 2	ARA	-0.951741
7/2018	A14b	Atlantis	4x	VÚRV, Prague-Ruzyně, Czech Republic	Germany	Set 2	ARA	-0.79308
8/2018	A15	Atlantis	4x	VÚRV, Prague-Ruzyně, Czech Republic	Germany	Set 2	ARA	-0.718188
9/2018	A16	Atlantis	4x	VÚRV, Prague-Ruzyně, Czech Republic	Germany	Set 2	ARA	-0.592701	Panel 2	low BNF rate
10/2018	A17	Atlantis	4x	VÚRV, Prague-Ruzyně, Czech Republic	Germany	Set 2	ARA	0.483234
11/2018	A18	Atlantis	4x	VÚRV, Prague-Ruzyně, Czech Republic	Germany	Set 2	ARA	-0.718188
12/2018	A19	Atlantis	4x	VÚRV, Prague-Ruzyně, Czech Republic	Germany	Set 2	ARA	-0.718188
13/2018	A2	Atlantis	4x	VÚRV, Prague-Ruzyně, Czech Republic	Germany	Set 2	ARA	0.5887
14/2018	A20	Atlantis	4x	VÚRV, Prague-Ruzyně, Czech Republic	Germany	Set 2	ARA	-0.718188
15/2018	A21	Atlantis	4x	VÚRV, Prague-Ruzyně, Czech Republic	Germany	Set 2	ARA	-0.396105
16/2018	A22	Atlantis	4x	VÚRV, Prague-Ruzyně, Czech Republic	Germany	Set 2	ARA	-0.0785889
17/2018	A23	Atlantis	4x	VÚRV, Prague-Ruzyně, Czech Republic	Germany	Set 2	ARA	0.0795187
18/2018	A24	Atlantis	4x	VÚRV, Prague-Ruzyně, Czech Republic	Germany	Set 2	ARA	-0.331114
19/2018	A25	Atlantis	4x	VÚRV, Prague-Ruzyně, Czech Republic	Germany	Set 2	ARA	-0.165952
20/2018	A26	Atlantis	4x	VÚRV, Prague-Ruzyně, Czech Republic	Germany	Set 2	ARA	-0.6634
21/2018	A27a	Atlantis	4x	VÚRV, Prague-Ruzyně, Czech Republic	Germany	Set 2	ARA	-0.661546
22/2018	A27b	Atlantis	4x	VÚRV, Prague-Ruzyně, Czech Republic	Germany	Set 2	ARA	-0.882088
23/2018	A28	Atlantis	4x	VÚRV, Prague-Ruzyně, Czech Republic	Germany	Set 2	ARA	-0.429366
24/2018	A29	Atlantis	4x	VÚRV, Prague-Ruzyně, Czech Republic	Germany	Set 2	ARA	-0.230191
25/2018	A3	Atlantis	4x	VÚRV, Prague-Ruzyně, Czech Republic	Germany	Set 2	ARA	-0.718188	Panel 2	low BNF rate
26/2018	A30	Atlantis	4x	VÚRV, Prague-Ruzyně, Czech Republic	Germany	Set 2	ARA	-0.34287
27/2018	A31	Atlantis	4x	VÚRV, Prague-Ruzyně, Czech Republic	Germany	Set 2	ARA	0.24936
28/2018	A32	Atlantis	4x	VÚRV, Prague-Ruzyně, Czech Republic	Germany	Set 2	ARA	-0.423339
29/2018	A33	Atlantis	4x	VÚRV, Prague-Ruzyně, Czech Republic	Germany	Set 2	ARA	-0.486345
30/2018	A34	Atlantis	4x	VÚRV, Prague-Ruzyně, Czech Republic	Germany	Set 2	ARA	-0.109955	Panel 2	low BNF rate
31/2018	A35	Atlantis	4x	VÚRV, Prague-Ruzyně, Czech Republic	Germany	Set 2	ARA	0.89914
32/2018	A36	Atlantis	4x	VÚRV, Prague-Ruzyně, Czech Republic	Germany	Set 2	ARA	-0.691068
33/2018	A37	Atlantis	4x	VÚRV, Prague-Ruzyně, Czech Republic	Germany	Set 2	ARA	0.745895
34/2018	A38	Atlantis	4x	VÚRV, Prague-Ruzyně, Czech Republic	Germany	Set 2	ARA	-0.352435
35/2018	A39	Atlantis	4x	VÚRV, Prague-Ruzyně, Czech Republic	Germany	Set 2	ARA	-0.497051
36/2018	A4	Atlantis	4x	VÚRV, Prague-Ruzyně, Czech Republic	Germany	Set 2	ARA	-0.718188
37/2018	A40	Atlantis	4x	VÚRV, Prague-Ruzyně, Czech Republic	Germany	Set 2	ARA	0.919891
38/2018	A41	Atlantis	4x	VÚRV, Prague-Ruzyně, Czech Republic	Germany	Set 2	ARA	-0.447514	Panel 2	low BNF rate
39/2018	A42	Atlantis	4x	VÚRV, Prague-Ruzyně, Czech Republic	Germany	Set 2	ARA	0.375896	Panel 2	high BNF rate
40/2018	A43	Atlantis	4x	VÚRV, Prague-Ruzyně, Czech Republic	Germany	Set 2	ARA	-0.251832
41/2018	A44	Atlantis	4x	VÚRV, Prague-Ruzyně, Czech Republic	Germany	Set 2	ARA	-0.577795
42/2018	A45a	Atlantis	4x	VÚRV, Prague-Ruzyně, Czech Republic	Germany	Set 2	ARA	0.633189
43/2018	A45b	Atlantis	4x	VÚRV, Prague-Ruzyně, Czech Republic	Germany	Set 2	ARA	0.902126
44/2018	A46	Atlantis	4x	VÚRV, Prague-Ruzyně, Czech Republic	Germany	Set 2	ARA	0.408746
45/2018	A47	Atlantis	4x	VÚRV, Prague-Ruzyně, Czech Republic	Germany	Set 2	ARA	-0.626989	Panel 2	low BNF rate
46/2018	A48	Atlantis	4x	VÚRV, Prague-Ruzyně, Czech Republic	Germany	Set 2	ARA	-0.0795021
47/2018	A49	Atlantis	4x	VÚRV, Prague-Ruzyně, Czech Republic	Germany	Set 2	ARA	-0.551862
48/2018	A5	Atlantis	4x	VÚRV, Prague-Ruzyně, Czech Republic	Germany	Set 2	ARA	-0.43553
49/2018	A50	Atlantis	4x	VÚRV, Prague-Ruzyně, Czech Republic	Germany	Set 2	ARA	-0.490751
50/2018	A54	Atlantis	4x	VÚRV, Prague-Ruzyně, Czech Republic	Germany	Set 2	ARA	-0.662807
51/2018	A55	Atlantis	4x	VÚRV, Prague-Ruzyně, Czech Republic	Germany	Set 2	ARA	3.94263
52/2018	A56	Atlantis	4x	VÚRV, Prague-Ruzyně, Czech Republic	Germany	Set 2	ARA	-0.0887018
53/2018	A57	Atlantis	4x	VÚRV, Prague-Ruzyně, Czech Republic	Germany	Set 2	ARA	-0.361772
54/2018	A58	Atlantis	4x	VÚRV, Prague-Ruzyně, Czech Republic	Germany	Set 2	ARA	-0.718188
55/2018	A59	Atlantis	4x	VÚRV, Prague-Ruzyně, Czech Republic	Germany	Set 2	ARA	-0.467261
56/2018	A60	Atlantis	4x	VÚRV, Prague-Ruzyně, Czech Republic	Germany	Set 2	ARA	-0.506731
57/2018	A61	Atlantis	4x	VÚRV, Prague-Ruzyně, Czech Republic	Germany	Set 2	ARA	1.40248
58/2018	A62	Atlantis	4x	VÚRV, Prague-Ruzyně, Czech Republic	Germany	Set 2	ARA	-0.565102
59/2018	A63	Atlantis	4x	VÚRV, Prague-Ruzyně, Czech Republic	Germany	Set 2	ARA	-0.443246
60/2018	A64	Atlantis	4x	VÚRV, Prague-Ruzyně, Czech Republic	Germany	Set 2	ARA	-0.672874	Panel 2	low BNF rate
61/2018	A65	Atlantis	4x	VÚRV, Prague-Ruzyně, Czech Republic	Germany	Set 2	ARA	-0.640344	Panel 2	low BNF rate
62/2018	A66	Atlantis	4x	VÚRV, Prague-Ruzyně, Czech Republic	Germany	Set 2	ARA	-0.667121	Panel 2	low BNF rate
63/2018	A67a	Atlantis	4x	VÚRV, Prague-Ruzyně, Czech Republic	Germany	Set 2	ARA	-1.0455
64/2018	A67b	Atlantis	4x	VÚRV, Prague-Ruzyně, Czech Republic	Germany	Set 2	ARA	-0.900034
65/2018	A68	Atlantis	4x	VÚRV, Prague-Ruzyně, Czech Republic	Germany	Set 2	ARA	-0.259274
66/2018	A69	Atlantis	4x	VÚRV, Prague-Ruzyně, Czech Republic	Germany	Set 2	ARA	-0.663902
67/2018	A6a	Atlantis	4x	VÚRV, Prague-Ruzyně, Czech Republic	Germany	Set 2	ARA	0.365551
68/2018	A6b	Atlantis	4x	VÚRV, Prague-Ruzyně, Czech Republic	Germany	Set 2	ARA	-1.02648
69/2018	A7	Atlantis	4x	VÚRV, Prague-Ruzyně, Czech Republic	Germany	Set 2	ARA	-0.718188
70/2018	A70	Atlantis	4x	VÚRV, Prague-Ruzyně, Czech Republic	Germany	Set 2	ARA	-0.119657
71/2018	A71	Atlantis	4x	VÚRV, Prague-Ruzyně, Czech Republic	Germany	Set 2	ARA	-0.224986
72/2018	A72	Atlantis	4x	VÚRV, Prague-Ruzyně, Czech Republic	Germany	Set 2	ARA	0.0345701
73/2018	A73	Atlantis	4x	VÚRV, Prague-Ruzyně, Czech Republic	Germany	Set 2	ARA	-0.718188
74/2018	A74	Atlantis	4x	VÚRV, Prague-Ruzyně, Czech Republic	Germany	Set 2	ARA	0.124833
75/2018	A75	Atlantis	4x	VÚRV, Prague-Ruzyně, Czech Republic	Germany	Set 2	ARA	0.315265
76/2018	A76	Atlantis	4x	VÚRV, Prague-Ruzyně, Czech Republic	Germany	Set 2	ARA	-0.687895
77/2018	A77	Atlantis	4x	VÚRV, Prague-Ruzyně, Czech Republic	Germany	Set 2	ARA	-0.718188
78/2018	A78	Atlantis	4x	VÚRV, Prague-Ruzyně, Czech Republic	Germany	Set 2	ARA	-0.50826
79/2018	A79	Atlantis	4x	VÚRV, Prague-Ruzyně, Czech Republic	Germany	Set 2	ARA	-0.593683
80/2018	A8	Atlantis	4x	VÚRV, Prague-Ruzyně, Czech Republic	Germany	Set 2	ARA	-0.718188	Panel 2	low BNF rate
81/2018	A80	Atlantis	4x	VÚRV, Prague-Ruzyně, Czech Republic	Germany	Set 2	ARA	-0.459545
82/2018	A81	Atlantis	4x	VÚRV, Prague-Ruzyně, Czech Republic	Germany	Set 2	ARA	-0.546018
83/2018	A82	Atlantis	4x	VÚRV, Prague-Ruzyně, Czech Republic	Germany	Set 2	ARA	-0.533925
84/2018	A83	Atlantis	4x	VÚRV, Prague-Ruzyně, Czech Republic	Germany	Set 2	ARA	0.303495
85/2018	A84	Atlantis	4x	VÚRV, Prague-Ruzyně, Czech Republic	Germany	Set 2	ARA	0.0302831
86/2018	A85a	Atlantis	4x	VÚRV, Prague-Ruzyně, Czech Republic	Germany	Set 2	ARA	-0.933542
87/2018	A85b	Atlantis	4x	VÚRV, Prague-Ruzyně, Czech Republic	Germany	Set 2	ARA	0.480674
88/2018	A86	Atlantis	4x	VÚRV, Prague-Ruzyně, Czech Republic	Germany	Set 2	ARA	-1.03045
89/2018	A87	Atlantis	4x	VÚRV, Prague-Ruzyně, Czech Republic	Germany	Set 2	ARA	-0.784104
90/2018	A88	Atlantis	4x	VÚRV, Prague-Ruzyně, Czech Republic	Germany	Set 2	ARA	-0.798552
91/2018	A89	Atlantis	4x	VÚRV, Prague-Ruzyně, Czech Republic	Germany	Set 2	ARA	-0.692189
92/2018	A90	Atlantis	4x	VÚRV, Prague-Ruzyně, Czech Republic	Germany	Set 2	ARA	0.0106634
93/2018	A91	Atlantis	4x	VÚRV, Prague-Ruzyně, Czech Republic	Germany	Set 2	ARA	2.82818	Panel 2	high BNF rate
94/2018	A92	Atlantis	4x	VÚRV, Prague-Ruzyně, Czech Republic	Germany	Set 2	ARA	0.416367
95/2018	A93	Atlantis	4x	VÚRV, Prague-Ruzyně, Czech Republic	Germany	Set 2	ARA	1.16777
96/2018	A94	Atlantis	4x	VÚRV, Prague-Ruzyně, Czech Republic	Germany	Set 2	ARA	-0.349769
97/2018	A95	Atlantis	4x	VÚRV, Prague-Ruzyně, Czech Republic	Germany	Set 2	ARA	0.824996
98/2018	A96	Atlantis	4x	VÚRV, Prague-Ruzyně, Czech Republic	Germany	Set 2	ARA	-0.0840997
99/2018	A97	Atlantis	4x	VÚRV, Prague-Ruzyně, Czech Republic	Germany	Set 2	ARA	-0.246126
100/2018	A98	Atlantis	4x	VÚRV, Prague-Ruzyně, Czech Republic	Germany	Set 2	ARA	-0.00714417
101/2018	A99	Atlantis	4x	VÚRV, Prague-Ruzyně, Czech Republic	Germany	Set 2	ARA	-0.845931
102/2018	A9a	Atlantis	4x	VÚRV, Prague-Ruzyně, Czech Republic	Germany	Set 2	ARA	-1.08787
103/2018	A9b	Atlantis	4x	VÚRV, Prague-Ruzyně, Czech Republic	Germany	Set 2	ARA	-0.594572
104/2018	G1	Gregale	4x	Oseva UNI, a.s., Czech Republic	Czech Republic	Set 2	ARA	-0.451966
105/2018	G100	Gregale	4x	Oseva UNI, a.s., Czech Republic	Czech Republic	Set 2	ARA	-0.195828
106/2018	G10a	Gregale	4x	Oseva UNI, a.s., Czech Republic	Czech Republic	Set 2	ARA	-0.428669
107/2018	G10b	Gregale	4x	Oseva UNI, a.s., Czech Republic	Czech Republic	Set 2	ARA	-0.333063
108/2018	G11	Gregale	4x	Oseva UNI, a.s., Czech Republic	Czech Republic	Set 2	ARA	-0.664039
109/2018	G12	Gregale	4x	Oseva UNI, a.s., Czech Republic	Czech Republic	Set 2	ARA	0.660266
110/2018	G13	Gregale	4x	Oseva UNI, a.s., Czech Republic	Czech Republic	Set 2	ARA	-0.629158	Panel 2	low BNF rate
111/2018	G14	Gregale	4x	Oseva UNI, a.s., Czech Republic	Czech Republic	Set 2	ARA	-0.692574
112/2018	G15	Gregale	4x	Oseva UNI, a.s., Czech Republic	Czech Republic	Set 2	ARA	-0.598751
113/2018	G16	Gregale	4x	Oseva UNI, a.s., Czech Republic	Czech Republic	Set 2	ARA	0.0155771	Panel 2	high BNF rate
114/2018	G17	Gregale	4x	Oseva UNI, a.s., Czech Republic	Czech Republic	Set 2	ARA	-0.571973
115/2018	G18	Gregale	4x	Oseva UNI, a.s., Czech Republic	Czech Republic	Set 2	ARA	-0.133787
116/2018	G19	Gregale	4x	Oseva UNI, a.s., Czech Republic	Czech Republic	Set 2	ARA	-0.472808
117/2018	G2	Gregale	4x	Oseva UNI, a.s., Czech Republic	Czech Republic	Set 2	ARA	3.43802
118/2018	G20	Gregale	4x	Oseva UNI, a.s., Czech Republic	Czech Republic	Set 2	ARA	-0.601947
119/2018	G21	Gregale	4x	Oseva UNI, a.s., Czech Republic	Czech Republic	Set 2	ARA	-0.718188	Panel 2	low BNF rate
120/2018	G22	Gregale	4x	Oseva UNI, a.s., Czech Republic	Czech Republic	Set 2	ARA	-0.718188
121/2018	G23	Gregale	4x	Oseva UNI, a.s., Czech Republic	Czech Republic	Set 2	ARA	-0.166751
122/2018	G24	Gregale	4x	Oseva UNI, a.s., Czech Republic	Czech Republic	Set 2	ARA	0.000921466	Panel 2	high BNF rate
123/2018	G25	Gregale	4x	Oseva UNI, a.s., Czech Republic	Czech Republic	Set 2	ARA	-0.104773
124/2018	G26	Gregale	4x	Oseva UNI, a.s., Czech Republic	Czech Republic	Set 2	ARA	-0.718188
125/2018	G27	Gregale	4x	Oseva UNI, a.s., Czech Republic	Czech Republic	Set 2	ARA	-0.603431	Panel 2	low BNF rate
126/2018	G28	Gregale	4x	Oseva UNI, a.s., Czech Republic	Czech Republic	Set 2	ARA	0.0141161
127/2018	G29	Gregale	4x	Oseva UNI, a.s., Czech Republic	Czech Republic	Set 2	ARA	0.0239258
128/2018	G3	Gregale	4x	Oseva UNI, a.s., Czech Republic	Czech Republic	Set 2	ARA	-0.348098
129/2018	G30	Gregale	4x	Oseva UNI, a.s., Czech Republic	Czech Republic	Set 2	ARA	-0.899655
130/2018	G31	Gregale	4x	Oseva UNI, a.s., Czech Republic	Czech Republic	Set 2	ARA	0.874271
131/2018	G32	Gregale	4x	Oseva UNI, a.s., Czech Republic	Czech Republic	Set 2	ARA	0.262966
132/2018	G33	Gregale	4x	Oseva UNI, a.s., Czech Republic	Czech Republic	Set 2	ARA	0.0268542
133/2018	G34	Gregale	4x	Oseva UNI, a.s., Czech Republic	Czech Republic	Set 2	ARA	-0.718188
134/2018	G35	Gregale	4x	Oseva UNI, a.s., Czech Republic	Czech Republic	Set 2	ARA	0.358958
135/2018	G36	Gregale	4x	Oseva UNI, a.s., Czech Republic	Czech Republic	Set 2	ARA	-0.238614
136/2018	G37	Gregale	4x	Oseva UNI, a.s., Czech Republic	Czech Republic	Set 2	ARA	-0.144905
137/2018	G38	Gregale	4x	Oseva UNI, a.s., Czech Republic	Czech Republic	Set 2	ARA	0.141588
138/2018	G39	Gregale	4x	Oseva UNI, a.s., Czech Republic	Czech Republic	Set 2	ARA	2.73135
139/2018	G4	Gregale	4x	Oseva UNI, a.s., Czech Republic	Czech Republic	Set 2	ARA	0.116888
140/2018	G40	Gregale	4x	Oseva UNI, a.s., Czech Republic	Czech Republic	Set 2	ARA	0.38085	Panel 2	high BNF rate
141/2018	G41	Gregale	4x	Oseva UNI, a.s., Czech Republic	Czech Republic	Set 2	ARA	7.68309
142/2018	G42	Gregale	4x	Oseva UNI, a.s., Czech Republic	Czech Republic	Set 2	ARA	-0.172298
143/2018	G43	Gregale	4x	Oseva UNI, a.s., Czech Republic	Czech Republic	Set 2	ARA	0.800066
144/2018	G44	Gregale	4x	Oseva UNI, a.s., Czech Republic	Czech Republic	Set 2	ARA	4.37783
145/2018	G45	Gregale	4x	Oseva UNI, a.s., Czech Republic	Czech Republic	Set 2	ARA	-0.377295
146/2018	G46	Gregale	4x	Oseva UNI, a.s., Czech Republic	Czech Republic	Set 2	ARA	0.643511
147/2018	G47	Gregale	4x	Oseva UNI, a.s., Czech Republic	Czech Republic	Set 2	ARA	-0.718188
148/2018	G48	Gregale	4x	Oseva UNI, a.s., Czech Republic	Czech Republic	Set 2	ARA	0.201992
149/2018	G49	Gregale	4x	Oseva UNI, a.s., Czech Republic	Czech Republic	Set 2	ARA	0.874714
150/2018	G5	Gregale	4x	Oseva UNI, a.s., Czech Republic	Czech Republic	Set 2	ARA	0.68346
151/2018	G50	Gregale	4x	Oseva UNI, a.s., Czech Republic	Czech Republic	Set 2	ARA	-0.650023
152/2018	G51	Gregale	4x	Oseva UNI, a.s., Czech Republic	Czech Republic	Set 2	ARA	0.893638
153/2018	G52	Gregale	4x	Oseva UNI, a.s., Czech Republic	Czech Republic	Set 2	ARA	-0.6881
154/2018	G53	Gregale	4x	Oseva UNI, a.s., Czech Republic	Czech Republic	Set 2	ARA	0.10068
155/2018	G54	Gregale	4x	Oseva UNI, a.s., Czech Republic	Czech Republic	Set 2	ARA	-0.381998
156/2018	G55	Gregale	4x	Oseva UNI, a.s., Czech Republic	Czech Republic	Set 2	ARA	1.4159	Panel 2	high BNF rate
157/2018	G56	Gregale	4x	Oseva UNI, a.s., Czech Republic	Czech Republic	Set 2	ARA	-0.603887
158/2018	G57	Gregale	4x	Oseva UNI, a.s., Czech Republic	Czech Republic	Set 2	ARA	-0.631555
159/2018	G58	Gregale	4x	Oseva UNI, a.s., Czech Republic	Czech Republic	Set 2	ARA	0.289195
160/2018	G59a	Gregale	4x	Oseva UNI, a.s., Czech Republic	Czech Republic	Set 2	ARA	-0.809581
161/2018	G59b	Gregale	4x	Oseva UNI, a.s., Czech Republic	Czech Republic	Set 2	ARA	-0.464759
162/2018	G60	Gregale	4x	Oseva UNI, a.s., Czech Republic	Czech Republic	Set 2	ARA	-0.437173
163/2018	G61	Gregale	4x	Oseva UNI, a.s., Czech Republic	Czech Republic	Set 2	ARA	-0.718188
164/2018	G62	Gregale	4x	Oseva UNI, a.s., Czech Republic	Czech Republic	Set 2	ARA	-0.0757126
165/2018	G63a	Gregale	4x	Oseva UNI, a.s., Czech Republic	Czech Republic	Set 2	ARA	0.54264
166/2018	G63b	Gregale	4x	Oseva UNI, a.s., Czech Republic	Czech Republic	Set 2	ARA	-0.678372
167/2018	G64	Gregale	4x	Oseva UNI, a.s., Czech Republic	Czech Republic	Set 2	ARA	-0.674198
168/2018	G65	Gregale	4x	Oseva UNI, a.s., Czech Republic	Czech Republic	Set 2	ARA	-0.475319
169/2018	G66	Gregale	4x	Oseva UNI, a.s., Czech Republic	Czech Republic	Set 2	ARA	-0.547502
170/2018	G67	Gregale	4x	Oseva UNI, a.s., Czech Republic	Czech Republic	Set 2	ARA	-0.285366
171/2018	G68	Gregale	4x	Oseva UNI, a.s., Czech Republic	Czech Republic	Set 2	ARA	-0.596445
172/2018	G69	Gregale	4x	Oseva UNI, a.s., Czech Republic	Czech Republic	Set 2	ARA	-0.290662
173/2018	G6a	Gregale	4x	Oseva UNI, a.s., Czech Republic	Czech Republic	Set 2	ARA	-1.04074
174/2018	G6b	Gregale	4x	Oseva UNI, a.s., Czech Republic	Czech Republic	Set 2	ARA	-0.977134
175/2018	G7	Gregale	4x	Oseva UNI, a.s., Czech Republic	Czech Republic	Set 2	ARA	-0.49849
176/2018	G70	Gregale	4x	Oseva UNI, a.s., Czech Republic	Czech Republic	Set 2	ARA	-0.612356
177/2018	G71	Gregale	4x	Oseva UNI, a.s., Czech Republic	Czech Republic	Set 2	ARA	-0.660592
178/2018	G72	Gregale	4x	Oseva UNI, a.s., Czech Republic	Czech Republic	Set 2	ARA	-0.0758724
179/2018	G73	Gregale	4x	Oseva UNI, a.s., Czech Republic	Czech Republic	Set 2	ARA	-0.242723
180/2018	G74	Gregale	4x	Oseva UNI, a.s., Czech Republic	Czech Republic	Set 2	ARA	0.291021
181/2018	G75	Gregale	4x	Oseva UNI, a.s., Czech Republic	Czech Republic	Set 2	ARA	-0.560651
182/2018	G76	Gregale	4x	Oseva UNI, a.s., Czech Republic	Czech Republic	Set 2	ARA	0.842207
183/2018	G77	Gregale	4x	Oseva UNI, a.s., Czech Republic	Czech Republic	Set 2	ARA	-0.557204
184/2018	G78	Gregale	4x	Oseva UNI, a.s., Czech Republic	Czech Republic	Set 2	ARA	0.00681112
185/2018	G79	Gregale	4x	Oseva UNI, a.s., Czech Republic	Czech Republic	Set 2	ARA	-0.128605
186/2018	G8	Gregale	4x	Oseva UNI, a.s., Czech Republic	Czech Republic	Set 2	ARA	-0.360174
187/2018	G80	Gregale	4x	Oseva UNI, a.s., Czech Republic	Czech Republic	Set 2	ARA	0.21651
188/2018	G81	Gregale	4x	Oseva UNI, a.s., Czech Republic	Czech Republic	Set 2	ARA	-0.309244
189/2018	G82	Gregale	4x	Oseva UNI, a.s., Czech Republic	Czech Republic	Set 2	ARA	-0.0302161
190/2018	G83	Gregale	4x	Oseva UNI, a.s., Czech Republic	Czech Republic	Set 2	ARA	-0.321709
191/2018	G84	Gregale	4x	Oseva UNI, a.s., Czech Republic	Czech Republic	Set 2	ARA	1.06747
192/2018	G85	Gregale	4x	Oseva UNI, a.s., Czech Republic	Czech Republic	Set 2	ARA	-0.347345	Panel 2	low BNF rate
193/2018	G86	Gregale	4x	Oseva UNI, a.s., Czech Republic	Czech Republic	Set 2	ARA	0.231326	Panel 2	high BNF rate
194/2018	G87	Gregale	4x	Oseva UNI, a.s., Czech Republic	Czech Republic	Set 2	ARA	0.0755695
195/2018	G88	Gregale	4x	Oseva UNI, a.s., Czech Republic	Czech Republic	Set 2	ARA	-0.695566
196/2018	G89	Gregale	4x	Oseva UNI, a.s., Czech Republic	Czech Republic	Set 2	ARA	-0.328048
197/2018	G9	Gregale	4x	Oseva UNI, a.s., Czech Republic	Czech Republic	Set 2	ARA	-0.718188
198/2018	G90	Gregale	4x	Oseva UNI, a.s., Czech Republic	Czech Republic	Set 2	ARA	-0.906476
199/2018	G91	Gregale	4x	Oseva UNI, a.s., Czech Republic	Czech Republic	Set 2	ARA	-0.333641
200/2018	G92	Gregale	4x	Oseva UNI, a.s., Czech Republic	Czech Republic	Set 2	ARA	-0.569715
201/2018	G93	Gregale	4x	Oseva UNI, a.s., Czech Republic	Czech Republic	Set 2	ARA	-0.76605
202/2018	G94	Gregale	4x	Oseva UNI, a.s., Czech Republic	Czech Republic	Set 2	ARA	-1.09606
203/2018	G95	Gregale	4x	Oseva UNI, a.s., Czech Republic	Czech Republic	Set 2	ARA	-0.539205
204/2018	G96	Gregale	4x	Oseva UNI, a.s., Czech Republic	Czech Republic	Set 2	ARA	-1.03663	Panel 2	low BNF rate
205/2018	G97	Gregale	4x	Oseva UNI, a.s., Czech Republic	Czech Republic	Set 2	ARA	-0.61306
206/2018	G98	Gregale	4x	Oseva UNI, a.s., Czech Republic	Czech Republic	Set 2	ARA	-1.09674	Panel 2	low BNF rate
207/2018	G99	Gregale	4x	Oseva UNI, a.s., Czech Republic	Czech Republic	Set 2	ARA	-1.00982
208/2018	N1	Nodula	4x	Hana Jakesova, Hladke Zivotice, Czech Republic	Czech Republic	Set 2	ARA	2.36163	Panel 2	high BNF rate
209/2018	N10	Nodula	4x	Hana Jakesova, Hladke Zivotice, Czech Republic	Czech Republic	Set 2	ARA	0.637475
210/2018	N100	Nodula	4x	Hana Jakesova, Hladke Zivotice, Czech Republic	Czech Republic	Set 2	ARA	-0.958454
211/2018	N11	Nodula	4x	Hana Jakesova, Hladke Zivotice, Czech Republic	Czech Republic	Set 2	ARA	3.05997	Panel 2	high BNF rate
212/2018	N12	Nodula	4x	Hana Jakesova, Hladke Zivotice, Czech Republic	Czech Republic	Set 2	ARA	-0.610947
213/2018	N13	Nodula	4x	Hana Jakesova, Hladke Zivotice, Czech Republic	Czech Republic	Set 2	ARA	0.357827
214/2018	N14	Nodula	4x	Hana Jakesova, Hladke Zivotice, Czech Republic	Czech Republic	Set 2	ARA	0.440995
215/2018	N15	Nodula	4x	Hana Jakesova, Hladke Zivotice, Czech Republic	Czech Republic	Set 2	ARA	1.61404
216/2018	N16	Nodula	4x	Hana Jakesova, Hladke Zivotice, Czech Republic	Czech Republic	Set 2	ARA	0.636722
217/2018	N17	Nodula	4x	Hana Jakesova, Hladke Zivotice, Czech Republic	Czech Republic	Set 2	ARA	-0.108463
218/2018	N18	Nodula	4x	Hana Jakesova, Hladke Zivotice, Czech Republic	Czech Republic	Set 2	ARA	-0.141291	Panel 2	low BNF rate
219/2018	N19	Nodula	4x	Hana Jakesova, Hladke Zivotice, Czech Republic	Czech Republic	Set 2	ARA	1.8658
220/2018	N2	Nodula	4x	Hana Jakesova, Hladke Zivotice, Czech Republic	Czech Republic	Set 2	ARA	2.22322
221/2018	N20	Nodula	4x	Hana Jakesova, Hladke Zivotice, Czech Republic	Czech Republic	Set 2	ARA	2.34313	Panel 2	high BNF rate
222/2018	N21	Nodula	4x	Hana Jakesova, Hladke Zivotice, Czech Republic	Czech Republic	Set 2	ARA	3.3745	Panel 2	high BNF rate
223/2018	N22	Nodula	4x	Hana Jakesova, Hladke Zivotice, Czech Republic	Czech Republic	Set 2	ARA	2.57526
224/2018	N23	Nodula	4x	Hana Jakesova, Hladke Zivotice, Czech Republic	Czech Republic	Set 2	ARA	2.57649
225/2018	N24	Nodula	4x	Hana Jakesova, Hladke Zivotice, Czech Republic	Czech Republic	Set 2	ARA	-0.362917
226/2018	N25	Nodula	4x	Hana Jakesova, Hladke Zivotice, Czech Republic	Czech Republic	Set 2	ARA	3.77646	Panel 2	high BNF rate
227/2018	N26	Nodula	4x	Hana Jakesova, Hladke Zivotice, Czech Republic	Czech Republic	Set 2	ARA	-0.00649399
228/2018	N27	Nodula	4x	Hana Jakesova, Hladke Zivotice, Czech Republic	Czech Republic	Set 2	ARA	2.64458	Panel 2	high BNF rate
229/2018	N28	Nodula	4x	Hana Jakesova, Hladke Zivotice, Czech Republic	Czech Republic	Set 2	ARA	3.10145	Panel 2	high BNF rate
230/2018	N29	Nodula	4x	Hana Jakesova, Hladke Zivotice, Czech Republic	Czech Republic	Set 2	ARA	2.92698	Panel 2	high BNF rate
231/2018	N3	Nodula	4x	Hana Jakesova, Hladke Zivotice, Czech Republic	Czech Republic	Set 2	ARA	-0.150135
232/2018	N30	Nodula	4x	Hana Jakesova, Hladke Zivotice, Czech Republic	Czech Republic	Set 2	ARA	-0.775405
233/2018	N31	Nodula	4x	Hana Jakesova, Hladke Zivotice, Czech Republic	Czech Republic	Set 2	ARA	0.87512
234/2018	N32	Nodula	4x	Hana Jakesova, Hladke Zivotice, Czech Republic	Czech Republic	Set 2	ARA	0.00958581
235/2018	N33	Nodula	4x	Hana Jakesova, Hladke Zivotice, Czech Republic	Czech Republic	Set 2	ARA	0.433747
236/2018	N34	Nodula	4x	Hana Jakesova, Hladke Zivotice, Czech Republic	Czech Republic	Set 2	ARA	1.91858
237/2018	N35	Nodula	4x	Hana Jakesova, Hladke Zivotice, Czech Republic	Czech Republic	Set 2	ARA	0.795654
238/2018	N36	Nodula	4x	Hana Jakesova, Hladke Zivotice, Czech Republic	Czech Republic	Set 2	ARA	-0.288953
239/2018	N37	Nodula	4x	Hana Jakesova, Hladke Zivotice, Czech Republic	Czech Republic	Set 2	ARA	-0.252248
240/2018	N38	Nodula	4x	Hana Jakesova, Hladke Zivotice, Czech Republic	Czech Republic	Set 2	ARA	-0.858308
241/2018	N39	Nodula	4x	Hana Jakesova, Hladke Zivotice, Czech Republic	Czech Republic	Set 2	ARA	-0.542889
242/2018	N4	Nodula	4x	Hana Jakesova, Hladke Zivotice, Czech Republic	Czech Republic	Set 2	ARA	0.087926
243/2018	N40	Nodula	4x	Hana Jakesova, Hladke Zivotice, Czech Republic	Czech Republic	Set 2	ARA	-0.958171	Panel 2	low BNF rate
244/2018	N41	Nodula	4x	Hana Jakesova, Hladke Zivotice, Czech Republic	Czech Republic	Set 2	ARA	-0.333027
245/2018	N42	Nodula	4x	Hana Jakesova, Hladke Zivotice, Czech Republic	Czech Republic	Set 2	ARA	0.725273
246/2018	N43	Nodula	4x	Hana Jakesova, Hladke Zivotice, Czech Republic	Czech Republic	Set 2	ARA	-0.0986203
247/2018	N44	Nodula	4x	Hana Jakesova, Hladke Zivotice, Czech Republic	Czech Republic	Set 2	ARA	-0.422673
248/2018	N45	Nodula	4x	Hana Jakesova, Hladke Zivotice, Czech Republic	Czech Republic	Set 2	ARA	-0.231563
249/2018	N46	Nodula	4x	Hana Jakesova, Hladke Zivotice, Czech Republic	Czech Republic	Set 2	ARA	0.683824
250/2018	N47	Nodula	4x	Hana Jakesova, Hladke Zivotice, Czech Republic	Czech Republic	Set 2	ARA	0.583589
251/2018	N48	Nodula	4x	Hana Jakesova, Hladke Zivotice, Czech Republic	Czech Republic	Set 2	ARA	-0.922953	Panel 2	low BNF rate
252/2018	N49	Nodula	4x	Hana Jakesova, Hladke Zivotice, Czech Republic	Czech Republic	Set 2	ARA	0.912421
253/2018	N5	Nodula	4x	Hana Jakesova, Hladke Zivotice, Czech Republic	Czech Republic	Set 2	ARA	1.34709
254/2018	N50	Nodula	4x	Hana Jakesova, Hladke Zivotice, Czech Republic	Czech Republic	Set 2	ARA	-0.130973
255/2018	N51	Nodula	4x	Hana Jakesova, Hladke Zivotice, Czech Republic	Czech Republic	Set 2	ARA	-0.162849
256/2018	N52	Nodula	4x	Hana Jakesova, Hladke Zivotice, Czech Republic	Czech Republic	Set 2	ARA	-1.07595	Panel 2	low BNF rate
257/2018	N53	Nodula	4x	Hana Jakesova, Hladke Zivotice, Czech Republic	Czech Republic	Set 2	ARA	-0.416436
258/2018	N54	Nodula	4x	Hana Jakesova, Hladke Zivotice, Czech Republic	Czech Republic	Set 2	ARA	0.612413
259/2018	N55	Nodula	4x	Hana Jakesova, Hladke Zivotice, Czech Republic	Czech Republic	Set 2	ARA	-0.168954
260/2018	N56	Nodula	4x	Hana Jakesova, Hladke Zivotice, Czech Republic	Czech Republic	Set 2	ARA	1.51385
261/2018	N57	Nodula	4x	Hana Jakesova, Hladke Zivotice, Czech Republic	Czech Republic	Set 2	ARA	0.613515
262/2018	N58	Nodula	4x	Hana Jakesova, Hladke Zivotice, Czech Republic	Czech Republic	Set 2	ARA	0.221549
263/2018	N59	Nodula	4x	Hana Jakesova, Hladke Zivotice, Czech Republic	Czech Republic	Set 2	ARA	-0.556205
264/2018	N60	Nodula	4x	Hana Jakesova, Hladke Zivotice, Czech Republic	Czech Republic	Set 2	ARA	1.02704
265/2018	N61	Nodula	4x	Hana Jakesova, Hladke Zivotice, Czech Republic	Czech Republic	Set 2	ARA	0.669665
266/2018	N62	Nodula	4x	Hana Jakesova, Hladke Zivotice, Czech Republic	Czech Republic	Set 2	ARA	-0.427898
267/2018	N63	Nodula	4x	Hana Jakesova, Hladke Zivotice, Czech Republic	Czech Republic	Set 2	ARA	1.10396
268/2018	N64	Nodula	4x	Hana Jakesova, Hladke Zivotice, Czech Republic	Czech Republic	Set 2	ARA	-0.124772
269/2018	N65	Nodula	4x	Hana Jakesova, Hladke Zivotice, Czech Republic	Czech Republic	Set 2	ARA	-0.671076
270/2018	N66	Nodula	4x	Hana Jakesova, Hladke Zivotice, Czech Republic	Czech Republic	Set 2	ARA	0.239206
271/2018	N67	Nodula	4x	Hana Jakesova, Hladke Zivotice, Czech Republic	Czech Republic	Set 2	ARA	-0.140087
272/2018	N68	Nodula	4x	Hana Jakesova, Hladke Zivotice, Czech Republic	Czech Republic	Set 2	ARA	-0.654334
273/2018	N69	Nodula	4x	Hana Jakesova, Hladke Zivotice, Czech Republic	Czech Republic	Set 2	ARA	1.44582	Panel 2	high BNF rate
274/2018	N7	Nodula	4x	Hana Jakesova, Hladke Zivotice, Czech Republic	Czech Republic	Set 2	ARA	-1.11955
275/2018	N70	Nodula	4x	Hana Jakesova, Hladke Zivotice, Czech Republic	Czech Republic	Set 2	ARA	-0.974563	Panel 2	low BNF rate
276/2018	N71	Nodula	4x	Hana Jakesova, Hladke Zivotice, Czech Republic	Czech Republic	Set 2	ARA	0.0256235
277/2018	N72	Nodula	4x	Hana Jakesova, Hladke Zivotice, Czech Republic	Czech Republic	Set 2	ARA	-0.663274
278/2018	N73	Nodula	4x	Hana Jakesova, Hladke Zivotice, Czech Republic	Czech Republic	Set 2	ARA	2.88058
279/2018	N74	Nodula	4x	Hana Jakesova, Hladke Zivotice, Czech Republic	Czech Republic	Set 2	ARA	3.3498	Panel 2	high BNF rate
280/2018	N75	Nodula	4x	Hana Jakesova, Hladke Zivotice, Czech Republic	Czech Republic	Set 2	ARA	1.10456
281/2018	N76	Nodula	4x	Hana Jakesova, Hladke Zivotice, Czech Republic	Czech Republic	Set 2	ARA	-0.594969
282/2018	N77	Nodula	4x	Hana Jakesova, Hladke Zivotice, Czech Republic	Czech Republic	Set 2	ARA	1.84512
283/2018	N78	Nodula	4x	Hana Jakesova, Hladke Zivotice, Czech Republic	Czech Republic	Set 2	ARA	-0.291789
284/2018	N79	Nodula	4x	Hana Jakesova, Hladke Zivotice, Czech Republic	Czech Republic	Set 2	ARA	0.0454237
285/2018	N8	Nodula	4x	Hana Jakesova, Hladke Zivotice, Czech Republic	Czech Republic	Set 2	ARA	0.352553
286/2018	N80	Nodula	4x	Hana Jakesova, Hladke Zivotice, Czech Republic	Czech Republic	Set 2	ARA	0.546721
287/2018	N81	Nodula	4x	Hana Jakesova, Hladke Zivotice, Czech Republic	Czech Republic	Set 2	ARA	1.00485
288/2018	N82	Nodula	4x	Hana Jakesova, Hladke Zivotice, Czech Republic	Czech Republic	Set 2	ARA	0.782735
289/2018	N83	Nodula	4x	Hana Jakesova, Hladke Zivotice, Czech Republic	Czech Republic	Set 2	ARA	-0.0715236
290/2018	N84	Nodula	4x	Hana Jakesova, Hladke Zivotice, Czech Republic	Czech Republic	Set 2	ARA	0.108069
291/2018	N85	Nodula	4x	Hana Jakesova, Hladke Zivotice, Czech Republic	Czech Republic	Set 2	ARA	1.55408
292/2018	N86	Nodula	4x	Hana Jakesova, Hladke Zivotice, Czech Republic	Czech Republic	Set 2	ARA	-0.246746
293/2018	N87	Nodula	4x	Hana Jakesova, Hladke Zivotice, Czech Republic	Czech Republic	Set 2	ARA	-0.131888
294/2018	N88	Nodula	4x	Hana Jakesova, Hladke Zivotice, Czech Republic	Czech Republic	Set 2	ARA	-0.415147
295/2018	N89	Nodula	4x	Hana Jakesova, Hladke Zivotice, Czech Republic	Czech Republic	Set 2	ARA	-0.950146
296/2018	N9	Nodula	4x	Hana Jakesova, Hladke Zivotice, Czech Republic	Czech Republic	Set 2	ARA	-0.786771
297/2018	N90	Nodula	4x	Hana Jakesova, Hladke Zivotice, Czech Republic	Czech Republic	Set 2	ARA	-1.07757	Panel 2	low BNF rate
298/2018	N91	Nodula	4x	Hana Jakesova, Hladke Zivotice, Czech Republic	Czech Republic	Set 2	ARA	-0.395871
299/2018	N92	Nodula	4x	Hana Jakesova, Hladke Zivotice, Czech Republic	Czech Republic	Set 2	ARA	0.264701
300/2018	N93	Nodula	4x	Hana Jakesova, Hladke Zivotice, Czech Republic	Czech Republic	Set 2	ARA	1.4871
301/2018	N94	Nodula	4x	Hana Jakesova, Hladke Zivotice, Czech Republic	Czech Republic	Set 2	ARA	1.19328
302/2018	N95	Nodula	4x	Hana Jakesova, Hladke Zivotice, Czech Republic	Czech Republic	Set 2	ARA	-0.757658
303/2018	N96	Nodula	4x	Hana Jakesova, Hladke Zivotice, Czech Republic	Czech Republic	Set 2	ARA	-0.347854
304/2018	N97	Nodula	4x	Hana Jakesova, Hladke Zivotice, Czech Republic	Czech Republic	Set 2	ARA	1.59934
305/2018	N98	Nodula	4x	Hana Jakesova, Hladke Zivotice, Czech Republic	Czech Republic	Set 2	ARA	-0.421523
306/2018	N99	Nodula	4x	Hana Jakesova, Hladke Zivotice, Czech Republic	Czech Republic	Set 2	ARA	-0.696981
307/2018	T10	Tempus	4x	VÚRV, Prague-Ruzyně, Czech Republic	Czech Republic	Set 2	ARA	-0.412291	Panel 2	low BNF rate
308/2018	T100	Tempus	4x	VÚRV, Prague-Ruzyně, Czech Republic	Czech Republic	Set 2	ARA	-0.857935
309/2018	T12	Tempus	4x	VÚRV, Prague-Ruzyně, Czech Republic	Czech Republic	Set 2	ARA	1.17639
310/2018	T13	Tempus	4x	VÚRV, Prague-Ruzyně, Czech Republic	Czech Republic	Set 2	ARA	-0.458198
311/2018	T14	Tempus	4x	VÚRV, Prague-Ruzyně, Czech Republic	Czech Republic	Set 2	ARA	0.866108
312/2018	T15	Tempus	4x	VÚRV, Prague-Ruzyně, Czech Republic	Czech Republic	Set 2	ARA	-0.382705
313/2018	T16a	Tempus	4x	VÚRV, Prague-Ruzyně, Czech Republic	Czech Republic	Set 2	ARA	-0.838635
314/2018	T16b	Tempus	4x	VÚRV, Prague-Ruzyně, Czech Republic	Czech Republic	Set 2	ARA	-0.422245
315/2018	T17	Tempus	4x	VÚRV, Prague-Ruzyně, Czech Republic	Czech Republic	Set 2	ARA	-0.279819
316/2018	T18	Tempus	4x	VÚRV, Prague-Ruzyně, Czech Republic	Czech Republic	Set 2	ARA	-0.628427
317/2018	T19	Tempus	4x	VÚRV, Prague-Ruzyně, Czech Republic	Czech Republic	Set 2	ARA	1.66117
318/2018	T20	Tempus	4x	VÚRV, Prague-Ruzyně, Czech Republic	Czech Republic	Set 2	ARA	0.0694972	Panel 2	high BNF rate
319/2018	T21	Tempus	4x	VÚRV, Prague-Ruzyně, Czech Republic	Czech Republic	Set 2	ARA	-0.090003
320/2018	T22	Tempus	4x	VÚRV, Prague-Ruzyně, Czech Republic	Czech Republic	Set 2	ARA	1.87237
321/2018	T23	Tempus	4x	VÚRV, Prague-Ruzyně, Czech Republic	Czech Republic	Set 2	ARA	0.138461	Panel 2	high BNF rate
322/2018	T24	Tempus	4x	VÚRV, Prague-Ruzyně, Czech Republic	Czech Republic	Set 2	ARA	2.27166
323/2018	T25	Tempus	4x	VÚRV, Prague-Ruzyně, Czech Republic	Czech Republic	Set 2	ARA	0.360168
324/2018	T26	Tempus	4x	VÚRV, Prague-Ruzyně, Czech Republic	Czech Republic	Set 2	ARA	-0.617059
325/2018	T27	Tempus	4x	VÚRV, Prague-Ruzyně, Czech Republic	Czech Republic	Set 2	ARA	0.0391358
326/2018	T28	Tempus	4x	VÚRV, Prague-Ruzyně, Czech Republic	Czech Republic	Set 2	ARA	0.0847464
327/2018	T29	Tempus	4x	VÚRV, Prague-Ruzyně, Czech Republic	Czech Republic	Set 2	ARA	-0.258817
328/2018	T30a	Tempus	4x	VÚRV, Prague-Ruzyně, Czech Republic	Czech Republic	Set 2	ARA	1.42952
329/2018	T30b	Tempus	4x	VÚRV, Prague-Ruzyně, Czech Republic	Czech Republic	Set 2	ARA	-0.801845
330/2018	T31	Tempus	4x	VÚRV, Prague-Ruzyně, Czech Republic	Czech Republic	Set 2	ARA	1.96983
331/2018	T32	Tempus	4x	VÚRV, Prague-Ruzyně, Czech Republic	Czech Republic	Set 2	ARA	-0.554167
332/2018	T33	Tempus	4x	VÚRV, Prague-Ruzyně, Czech Republic	Czech Republic	Set 2	ARA	0.229774
333/2018	T34	Tempus	4x	VÚRV, Prague-Ruzyně, Czech Republic	Czech Republic	Set 2	ARA	0.513208
334/2018	T35	Tempus	4x	VÚRV, Prague-Ruzyně, Czech Republic	Czech Republic	Set 2	ARA	0.21457
335/2018	T36	Tempus	4x	VÚRV, Prague-Ruzyně, Czech Republic	Czech Republic	Set 2	ARA	2.27974
336/2018	T37	Tempus	4x	VÚRV, Prague-Ruzyně, Czech Republic	Czech Republic	Set 2	ARA	0.586851
337/2018	T38	Tempus	4x	VÚRV, Prague-Ruzyně, Czech Republic	Czech Republic	Set 2	ARA	0.602374
338/2018	T39	Tempus	4x	VÚRV, Prague-Ruzyně, Czech Republic	Czech Republic	Set 2	ARA	-0.238409
339/2018	T4	Tempus	4x	VÚRV, Prague-Ruzyně, Czech Republic	Czech Republic	Set 2	ARA	1.72721
340/2018	T40	Tempus	4x	VÚRV, Prague-Ruzyně, Czech Republic	Czech Republic	Set 2	ARA	-0.718188
341/2018	T41	Tempus	4x	VÚRV, Prague-Ruzyně, Czech Republic	Czech Republic	Set 2	ARA	-0.595007
342/2018	T42	Tempus	4x	VÚRV, Prague-Ruzyně, Czech Republic	Czech Republic	Set 2	ARA	-0.382705
343/2018	T43	Tempus	4x	VÚRV, Prague-Ruzyně, Czech Republic	Czech Republic	Set 2	ARA	-0.357754	Panel 2	low BNF rate
344/2018	T44	Tempus	4x	VÚRV, Prague-Ruzyně, Czech Republic	Czech Republic	Set 2	ARA	-0.565467
345/2018	T45	Tempus	4x	VÚRV, Prague-Ruzyně, Czech Republic	Czech Republic	Set 2	ARA	-0.343829
346/2018	T46	Tempus	4x	VÚRV, Prague-Ruzyně, Czech Republic	Czech Republic	Set 2	ARA	-0.47783
347/2018	T47	Tempus	4x	VÚRV, Prague-Ruzyně, Czech Republic	Czech Republic	Set 2	ARA	-0.718188
348/2018	T48	Tempus	4x	VÚRV, Prague-Ruzyně, Czech Republic	Czech Republic	Set 2	ARA	-0.245988
349/2018	T49	Tempus	4x	VÚRV, Prague-Ruzyně, Czech Republic	Czech Republic	Set 2	ARA	-0.69682
350/2018	T5	Tempus	4x	VÚRV, Prague-Ruzyně, Czech Republic	Czech Republic	Set 2	ARA	3.39809
351/2018	T50	Tempus	4x	VÚRV, Prague-Ruzyně, Czech Republic	Czech Republic	Set 2	ARA	-0.718188	Panel 2	low BNF rate
352/2018	T55	Tempus	4x	VÚRV, Prague-Ruzyně, Czech Republic	Czech Republic	Set 2	ARA	-0.622652
353/2018	T56	Tempus	4x	VÚRV, Prague-Ruzyně, Czech Republic	Czech Republic	Set 2	ARA	-0.66219
354/2018	T57	Tempus	4x	VÚRV, Prague-Ruzyně, Czech Republic	Czech Republic	Set 2	ARA	-0.675248
355/2018	T58	Tempus	4x	VÚRV, Prague-Ruzyně, Czech Republic	Czech Republic	Set 2	ARA	-0.411697
356/2018	T59	Tempus	4x	VÚRV, Prague-Ruzyně, Czech Republic	Czech Republic	Set 2	ARA	-0.600257
357/2018	T6	Tempus	4x	VÚRV, Prague-Ruzyně, Czech Republic	Czech Republic	Set 2	ARA	-0.35732
358/2018	T60	Tempus	4x	VÚRV, Prague-Ruzyně, Czech Republic	Czech Republic	Set 2	ARA	0.184026
359/2018	T61	Tempus	4x	VÚRV, Prague-Ruzyně, Czech Republic	Czech Republic	Set 2	ARA	-0.718188	Panel 2	low BNF rate
360/2018	T62	Tempus	4x	VÚRV, Prague-Ruzyně, Czech Republic	Czech Republic	Set 2	ARA	-0.672349
361/2018	T63	Tempus	4x	VÚRV, Prague-Ruzyně, Czech Republic	Czech Republic	Set 2	ARA	-0.627309
362/2018	T64	Tempus	4x	VÚRV, Prague-Ruzyně, Czech Republic	Czech Republic	Set 2	ARA	-0.718188
363/2018	T65	Tempus	4x	VÚRV, Prague-Ruzyně, Czech Republic	Czech Republic	Set 2	ARA	-0.163373
364/2018	T66	Tempus	4x	VÚRV, Prague-Ruzyně, Czech Republic	Czech Republic	Set 2	ARA	-0.718188	Panel 2	low BNF rate
365/2018	T67	Tempus	4x	VÚRV, Prague-Ruzyně, Czech Republic	Czech Republic	Set 2	ARA	-0.431923
366/2018	T68	Tempus	4x	VÚRV, Prague-Ruzyně, Czech Republic	Czech Republic	Set 2	ARA	-0.58736
367/2018	T69	Tempus	4x	VÚRV, Prague-Ruzyně, Czech Republic	Czech Republic	Set 2	ARA	-0.673764
368/2018	T7	Tempus	4x	VÚRV, Prague-Ruzyně, Czech Republic	Czech Republic	Set 2	ARA	2.40057	Panel 2	high BNF rate
369/2018	T70	Tempus	4x	VÚRV, Prague-Ruzyně, Czech Republic	Czech Republic	Set 2	ARA	0.0532892
370/2018	T71	Tempus	4x	VÚRV, Prague-Ruzyně, Czech Republic	Czech Republic	Set 2	ARA	-0.254754
371/2018	T72	Tempus	4x	VÚRV, Prague-Ruzyně, Czech Republic	Czech Republic	Set 2	ARA	-0.667304
372/2018	T73	Tempus	4x	VÚRV, Prague-Ruzyně, Czech Republic	Czech Republic	Set 2	ARA	-0.235099
373/2018	T74	Tempus	4x	VÚRV, Prague-Ruzyně, Czech Republic	Czech Republic	Set 2	ARA	-0.5307
374/2018	T75	Tempus	4x	VÚRV, Prague-Ruzyně, Czech Republic	Czech Republic	Set 2	ARA	-0.718188
375/2018	T76	Tempus	4x	VÚRV, Prague-Ruzyně, Czech Republic	Czech Republic	Set 2	ARA	-0.337072
376/2018	T77	Tempus	4x	VÚRV, Prague-Ruzyně, Czech Republic	Czech Republic	Set 2	ARA	-0.4545
377/2018	T78	Tempus	4x	VÚRV, Prague-Ruzyně, Czech Republic	Czech Republic	Set 2	ARA	-0.632696
378/2018	T79a	Tempus	4x	VÚRV, Prague-Ruzyně, Czech Republic	Czech Republic	Set 2	ARA	-0.452695
379/2018	T79b	Tempus	4x	VÚRV, Prague-Ruzyně, Czech Republic	Czech Republic	Set 2	ARA	-0.430372
380/2018	T8	Tempus	4x	VÚRV, Prague-Ruzyně, Czech Republic	Czech Republic	Set 2	ARA	0.0166957
381/2018	T80	Tempus	4x	VÚRV, Prague-Ruzyně, Czech Republic	Czech Republic	Set 2	ARA	3.08914	Panel 2	high BNF rate
382/2018	T81	Tempus	4x	VÚRV, Prague-Ruzyně, Czech Republic	Czech Republic	Set 2	ARA	-0.640445
383/2018	T82	Tempus	4x	VÚRV, Prague-Ruzyně, Czech Republic	Czech Republic	Set 2	ARA	-0.995562
384/2018	T83	Tempus	4x	VÚRV, Prague-Ruzyně, Czech Republic	Czech Republic	Set 2	ARA	-0.839261
385/2018	T84	Tempus	4x	VÚRV, Prague-Ruzyně, Czech Republic	Czech Republic	Set 2	ARA	0.14894
386/2018	T85	Tempus	4x	VÚRV, Prague-Ruzyně, Czech Republic	Czech Republic	Set 2	ARA	-0.0508324
387/2018	T86	Tempus	4x	VÚRV, Prague-Ruzyně, Czech Republic	Czech Republic	Set 2	ARA	-0.705668
388/2018	T87	Tempus	4x	VÚRV, Prague-Ruzyně, Czech Republic	Czech Republic	Set 2	ARA	-0.969651	Panel 2	low BNF rate
389/2018	T88	Tempus	4x	VÚRV, Prague-Ruzyně, Czech Republic	Czech Republic	Set 2	ARA	-1.09487
390/2018	T89	Tempus	4x	VÚRV, Prague-Ruzyně, Czech Republic	Czech Republic	Set 2	ARA	-0.370231
391/2018	T9	Tempus	4x	VÚRV, Prague-Ruzyně, Czech Republic	Czech Republic	Set 2	ARA	-0.282421
392/2018	T90	Tempus	4x	VÚRV, Prague-Ruzyně, Czech Republic	Czech Republic	Set 2	ARA	1.43588	Panel 2	high BNF rate
393/2018	T91	Tempus	4x	VÚRV, Prague-Ruzyně, Czech Republic	Czech Republic	Set 2	ARA	-0.523155
394/2018	T92	Tempus	4x	VÚRV, Prague-Ruzyně, Czech Republic	Czech Republic	Set 2	ARA	-0.59155
395/2018	T93	Tempus	4x	VÚRV, Prague-Ruzyně, Czech Republic	Czech Republic	Set 2	ARA	-0.179477
396/2018	T94	Tempus	4x	VÚRV, Prague-Ruzyně, Czech Republic	Czech Republic	Set 2	ARA	1.49768	Panel 2	high BNF rate
397/2018	T95	Tempus	4x	VÚRV, Prague-Ruzyně, Czech Republic	Czech Republic	Set 2	ARA	-0.64714
398/2018	T96	Tempus	4x	VÚRV, Prague-Ruzyně, Czech Republic	Czech Republic	Set 2	ARA	-0.439595
399/2018	T97	Tempus	4x	VÚRV, Prague-Ruzyně, Czech Republic	Czech Republic	Set 2	ARA	-0.594373
400/2018	T98	Tempus	4x	VÚRV, Prague-Ruzyně, Czech Republic	Czech Republic	Set 2	ARA	-1.06388
401/2018	T99	Tempus	4x	VÚRV, Prague-Ruzyně, Czech Republic	Czech Republic	Set 2	ARA	-0.855154
1/2019	S50/1	Start	2x	VÚRV, Prague-Ruzyně, Czech Republic	Czech Republic	Set 3	ARA	-1.06857
2/2019	S50/2	Start	2x	VÚRV, Prague-Ruzyně, Czech Republic	Czech Republic	Set 3	ARA	-1.03162
3/2019	S50/3	Start	2x	VÚRV, Prague-Ruzyně, Czech Republic	Czech Republic	Set 3	ARA	-1.04801
4/2019	S50/4	Start	2x	VÚRV, Prague-Ruzyně, Czech Republic	Czech Republic	Set 3	ARA	1.00767
5/2019	S50/5	Start	2x	VÚRV, Prague-Ruzyně, Czech Republic	Czech Republic	Set 3	ARA	-1.06601
6/2019	S50/6	Start	2x	VÚRV, Prague-Ruzyně, Czech Republic	Czech Republic	Set 3	ARA	-1.08301
7/2019	S50/7	Start	2x	VÚRV, Prague-Ruzyně, Czech Republic	Czech Republic	Set 3	ARA	-1.08301
8/2019	S50/8	Start	2x	VÚRV, Prague-Ruzyně, Czech Republic	Czech Republic	Set 3	ARA	-1.08301
9/2019	S50/9	Start	2x	VÚRV, Prague-Ruzyně, Czech Republic	Czech Republic	Set 3	ARA	-1.06335
10/2019	S50/10	Start	2x	VÚRV, Prague-Ruzyně, Czech Republic	Czech Republic	Set 3	ARA	-1.08301
11/2019	S50/11	Start	2x	VÚRV, Prague-Ruzyně, Czech Republic	Czech Republic	Set 3	ARA	-0.975793
12/2019	S50/12	Start	2x	VÚRV, Prague-Ruzyně, Czech Republic	Czech Republic	Set 3	ARA	-1.08301
13/2019	S50/13	Start	2x	VÚRV, Prague-Ruzyně, Czech Republic	Czech Republic	Set 3	ARA	-1.03079
14/2019	S50/14	Start	2x	VÚRV, Prague-Ruzyně, Czech Republic	Czech Republic	Set 3	ARA	-0.947296
15/2019	S50/15	Start	2x	VÚRV, Prague-Ruzyně, Czech Republic	Czech Republic	Set 3	ARA	-1.07236
16/2019	S50/16	Start	2x	VÚRV, Prague-Ruzyně, Czech Republic	Czech Republic	Set 3	ARA	-1.0471
17/2019	S50/17	Start	2x	VÚRV, Prague-Ruzyně, Czech Republic	Czech Republic	Set 3	ARA	-1.01683
18/2019	S50/18	Start	2x	VÚRV, Prague-Ruzyně, Czech Republic	Czech Republic	Set 3	ARA	-1.08301
19/2019	S50/19	Start	2x	VÚRV, Prague-Ruzyně, Czech Republic	Czech Republic	Set 3	ARA	2.12794
20/2019	S50/20	Start	2x	VÚRV, Prague-Ruzyně, Czech Republic	Czech Republic	Set 3	ARA	0.465671
21/2019	S50/21	Start	2x	VÚRV, Prague-Ruzyně, Czech Republic	Czech Republic	Set 3	ARA	-1.0664
22/2019	S50/22	Start	2x	VÚRV, Prague-Ruzyně, Czech Republic	Czech Republic	Set 3	ARA	-1.07374
23/2019	S50/23	Start	2x	VÚRV, Prague-Ruzyně, Czech Republic	Czech Republic	Set 3	ARA	-0.99027
24/2019	G15/1	Global	2x	VÚRV, Prague-Ruzyně, Czech Republic	Belgium	Set 3	ARA	0.831539
25/2019	G15/2	Global	2x	VÚRV, Prague-Ruzyně, Czech Republic	Belgium	Set 3	ARA	-0.098577
26/2019	G15/3	Global	2x	VÚRV, Prague-Ruzyně, Czech Republic	Belgium	Set 3	ARA	0.652389
27/2019	G15/5	Global	2x	VÚRV, Prague-Ruzyně, Czech Republic	Belgium	Set 3	ARA	-0.689556
28/2019	G15/6	Global	2x	VÚRV, Prague-Ruzyně, Czech Republic	Belgium	Set 3	ARA	-0.0518901
29/2019	G15/7	Global	2x	VÚRV, Prague-Ruzyně, Czech Republic	Belgium	Set 3	ARA	-0.222462
30/2019	G15/8	Global	2x	VÚRV, Prague-Ruzyně, Czech Republic	Belgium	Set 3	ARA	-1.05703
31/2019	G15/9	Global	2x	VÚRV, Prague-Ruzyně, Czech Republic	Belgium	Set 3	ARA	-1.02297
32/2019	G15/10	Global	2x	VÚRV, Prague-Ruzyně, Czech Republic	Belgium	Set 3	ARA	-0.29924
33/2019	G15/11	Global	2x	VÚRV, Prague-Ruzyně, Czech Republic	Belgium	Set 3	ARA	0.141071
34/2019	G15/12	Global	2x	VÚRV, Prague-Ruzyně, Czech Republic	Belgium	Set 3	ARA	-0.648363
35/2019	G15/13	Global	2x	VÚRV, Prague-Ruzyně, Czech Republic	Belgium	Set 3	ARA	-1.00464
36/2019	G15/14	Global	2x	VÚRV, Prague-Ruzyně, Czech Republic	Belgium	Set 3	ARA	0.915279
37/2019	G15/15	Global	2x	VÚRV, Prague-Ruzyně, Czech Republic	Belgium	Set 3	ARA	1.06966
38/2019	G15/16	Global	2x	VÚRV, Prague-Ruzyně, Czech Republic	Belgium	Set 3	ARA	0.390352
39/2019	G15/17	Global	2x	VÚRV, Prague-Ruzyně, Czech Republic	Belgium	Set 3	ARA	-0.782376
40/2019	G15/18	Global	2x	VÚRV, Prague-Ruzyně, Czech Republic	Belgium	Set 3	ARA	-1.06109
41/2019	G15/19	Global	2x	VÚRV, Prague-Ruzyně, Czech Republic	Belgium	Set 3	ARA	1.97313
42/2019	G15/20	Global	2x	VÚRV, Prague-Ruzyně, Czech Republic	Belgium	Set 3	ARA	1.16657
43/2019	G15/22	Global	2x	VÚRV, Prague-Ruzyně, Czech Republic	Belgium	Set 3	ARA	-0.841189
44/2019	G15/23	Global	2x	VÚRV, Prague-Ruzyně, Czech Republic	Belgium	Set 3	ARA	-0.80204
45/2019	G15/25	Global	2x	VÚRV, Prague-Ruzyně, Czech Republic	Belgium	Set 3	ARA	0.488487
46/2019	S25/1	Start	2x	VÚRV, Prague-Ruzyně, Czech Republic	Czech Republic	Set 3	ARA	-0.303559
47/2019	S25/2	Start	2x	VÚRV, Prague-Ruzyně, Czech Republic	Czech Republic	Set 3	ARA	-0.00631099
48/2019	S25/3	Start	2x	VÚRV, Prague-Ruzyně, Czech Republic	Czech Republic	Set 3	ARA	-0.662458
49/2019	S25/4	Start	2x	VÚRV, Prague-Ruzyně, Czech Republic	Czech Republic	Set 3	ARA	-0.517345
50/2019	S25/5	Start	2x	VÚRV, Prague-Ruzyně, Czech Republic	Czech Republic	Set 3	ARA	-0.796089
51/2019	S25/6	Start	2x	VÚRV, Prague-Ruzyně, Czech Republic	Czech Republic	Set 3	ARA	-0.847215
52/2019	S25/7	Start	2x	VÚRV, Prague-Ruzyně, Czech Republic	Czech Republic	Set 3	ARA	-0.0567332
53/2019	S25/8	Start	2x	VÚRV, Prague-Ruzyně, Czech Republic	Czech Republic	Set 3	ARA	-0.433799
54/2019	S25/9	Start	2x	VÚRV, Prague-Ruzyně, Czech Republic	Czech Republic	Set 3	ARA	2.4456
55/2019	S25/10	Start	2x	VÚRV, Prague-Ruzyně, Czech Republic	Czech Republic	Set 3	ARA	-0.961413
56/2019	S25/11	Start	2x	VÚRV, Prague-Ruzyně, Czech Republic	Czech Republic	Set 3	ARA	-0.83014
57/2019	S25/12	Start	2x	VÚRV, Prague-Ruzyně, Czech Republic	Czech Republic	Set 3	ARA	0.920317
58/2019	S25/13	Start	2x	VÚRV, Prague-Ruzyně, Czech Republic	Czech Republic	Set 3	ARA	-0.019433
59/2019	S25/14	Start	2x	VÚRV, Prague-Ruzyně, Czech Republic	Czech Republic	Set 3	ARA	-0.236242
60/2019	S25/15	Start	2x	VÚRV, Prague-Ruzyně, Czech Republic	Czech Republic	Set 3	ARA	-0.886798
61/2019	S25/16	Start	2x	VÚRV, Prague-Ruzyně, Czech Republic	Czech Republic	Set 3	ARA	-0.347806
62/2019	S25/17	Start	2x	VÚRV, Prague-Ruzyně, Czech Republic	Czech Republic	Set 3	ARA	2.55431
63/2019	S25/18	Start	2x	VÚRV, Prague-Ruzyně, Czech Republic	Czech Republic	Set 3	ARA	-1.00415
64/2019	S25/19	Start	2x	VÚRV, Prague-Ruzyně, Czech Republic	Czech Republic	Set 3	ARA	-0.753182
65/2019	S25/20	Start	2x	VÚRV, Prague-Ruzyně, Czech Republic	Czech Republic	Set 3	ARA	-0.720688
66/2019	S25/21	Start	2x	VÚRV, Prague-Ruzyně, Czech Republic	Czech Republic	Set 3	ARA	-0.437639
67/2019	S25/22	Start	2x	VÚRV, Prague-Ruzyně, Czech Republic	Czech Republic	Set 3	ARA	-0.987253
68/2019	S25/23	Start	2x	VÚRV, Prague-Ruzyně, Czech Republic	Czech Republic	Set 3	ARA	-0.542144
69/2019	S25/24	Start	2x	VÚRV, Prague-Ruzyně, Czech Republic	Czech Republic	Set 3	ARA	-0.914315
70/2019	S25/25	Start	2x	VÚRV, Prague-Ruzyně, Czech Republic	Czech Republic	Set 3	ARA	0.0576899
71/2019	S46/1	Start	2x	VÚRV, Prague-Ruzyně, Czech Republic	Czech Republic	Set 3	ARA	-0.772914
72/2019	S46/2	Start	2x	VÚRV, Prague-Ruzyně, Czech Republic	Czech Republic	Set 3	ARA	-0.88307
73/2019	S46/3	Start	2x	VÚRV, Prague-Ruzyně, Czech Republic	Czech Republic	Set 3	ARA	0.0566569
74/2019	S46/4	Start	2x	VÚRV, Prague-Ruzyně, Czech Republic	Czech Republic	Set 3	ARA	0.338874
75/2019	S46/5	Start	2x	VÚRV, Prague-Ruzyně, Czech Republic	Czech Republic	Set 3	ARA	-0.994559
76/2019	S46/6	Start	2x	VÚRV, Prague-Ruzyně, Czech Republic	Czech Republic	Set 3	ARA	-0.844543
77/2019	S46/7	Start	2x	VÚRV, Prague-Ruzyně, Czech Republic	Czech Republic	Set 3	ARA	-1.05893
78/2019	S46/8	Start	2x	VÚRV, Prague-Ruzyně, Czech Republic	Czech Republic	Set 3	ARA	-0.753871
79/2019	S46/9	Start	2x	VÚRV, Prague-Ruzyně, Czech Republic	Czech Republic	Set 3	ARA	-1.06103
80/2019	S46/10	Start	2x	VÚRV, Prague-Ruzyně, Czech Republic	Czech Republic	Set 3	ARA	0.378742
81/2019	S46/11	Start	2x	VÚRV, Prague-Ruzyně, Czech Republic	Czech Republic	Set 3	ARA	-1.04839
82/2019	S46/12	Start	2x	VÚRV, Prague-Ruzyně, Czech Republic	Czech Republic	Set 3	ARA	-1.07256
83/2019	S46/13	Start	2x	VÚRV, Prague-Ruzyně, Czech Republic	Czech Republic	Set 3	ARA	-1.05062
84/2019	S46/14	Start	2x	VÚRV, Prague-Ruzyně, Czech Republic	Czech Republic	Set 3	ARA	-0.959048
85/2019	S46/15	Start	2x	VÚRV, Prague-Ruzyně, Czech Republic	Czech Republic	Set 3	ARA	-0.805715
86/2019	S46/16	Start	2x	VÚRV, Prague-Ruzyně, Czech Republic	Czech Republic	Set 3	ARA	-0.244215
87/2019	S46/17	Start	2x	VÚRV, Prague-Ruzyně, Czech Republic	Czech Republic	Set 3	ARA	-1.0656
88/2019	S46/18	Start	2x	VÚRV, Prague-Ruzyně, Czech Republic	Czech Republic	Set 3	ARA	-1.01761
89/2019	S46/19	Start	2x	VÚRV, Prague-Ruzyně, Czech Republic	Czech Republic	Set 3	ARA	2.65633
90/2019	S46/20	Start	2x	VÚRV, Prague-Ruzyně, Czech Republic	Czech Republic	Set 3	ARA	0.394162
91/2019	S46/21	Start	2x	VÚRV, Prague-Ruzyně, Czech Republic	Czech Republic	Set 3	ARA	-0.531417
92/2019	S46/22	Start	2x	VÚRV, Prague-Ruzyně, Czech Republic	Czech Republic	Set 3	ARA	0.4432
93/2019	S46/23	Start	2x	VÚRV, Prague-Ruzyně, Czech Republic	Czech Republic	Set 3	ARA	-0.784217
94/2019	S46/24	Start	2x	VÚRV, Prague-Ruzyně, Czech Republic	Czech Republic	Set 3	ARA	1.23992
95/2019	S46/25	Start	2x	VÚRV, Prague-Ruzyně, Czech Republic	Czech Republic	Set 3	ARA	-0.346534
96/2019	T27/1	Tempus	4x	VÚRV, Prague-Ruzyně, Czech Republic	Czech Republic	Set 3	ARA	-0.274231
97/2019	T27/2	Tempus	4x	VÚRV, Prague-Ruzyně, Czech Republic	Czech Republic	Set 3	ARA	-1.08301
98/2019	T27/3	Tempus	4x	VÚRV, Prague-Ruzyně, Czech Republic	Czech Republic	Set 3	ARA	0.448597
99/2019	T27/4	Tempus	4x	VÚRV, Prague-Ruzyně, Czech Republic	Czech Republic	Set 3	ARA	0.860448
100/2019	T27/5	Tempus	4x	VÚRV, Prague-Ruzyně, Czech Republic	Czech Republic	Set 3	ARA	0.389409
101/2019	T27/6	Tempus	4x	VÚRV, Prague-Ruzyně, Czech Republic	Czech Republic	Set 3	ARA	-1.08301
102/2019	T27/7	Tempus	4x	VÚRV, Prague-Ruzyně, Czech Republic	Czech Republic	Set 3	ARA	0.547076
103/2019	T27/8	Tempus	4x	VÚRV, Prague-Ruzyně, Czech Republic	Czech Republic	Set 3	ARA	0.465671
104/2019	T27/9	Tempus	4x	VÚRV, Prague-Ruzyně, Czech Republic	Czech Republic	Set 3	ARA	-0.292623
105/2019	T27/10	Tempus	4x	VÚRV, Prague-Ruzyně, Czech Republic	Czech Republic	Set 3	ARA	0.0504813
106/2019	T27/11	Tempus	4x	VÚRV, Prague-Ruzyně, Czech Republic	Czech Republic	Set 3	ARA	-0.749005
107/2019	T27/12	Tempus	4x	VÚRV, Prague-Ruzyně, Czech Republic	Czech Republic	Set 3	ARA	0.436343
108/2019	T27/13	Tempus	4x	VÚRV, Prague-Ruzyně, Czech Republic	Czech Republic	Set 3	ARA	-1.08301
109/2019	T27/14	Tempus	4x	VÚRV, Prague-Ruzyně, Czech Republic	Czech Republic	Set 3	ARA	-1.08301
110/2019	T27/15	Tempus	4x	VÚRV, Prague-Ruzyně, Czech Republic	Czech Republic	Set 3	ARA	0.747297
111/2019	T27/16	Tempus	4x	VÚRV, Prague-Ruzyně, Czech Republic	Czech Republic	Set 3	ARA	-1.08301
112/2019	T27/17	Tempus	4x	VÚRV, Prague-Ruzyně, Czech Republic	Czech Republic	Set 3	ARA	0.749603
113/2019	T27/18	Tempus	4x	VÚRV, Prague-Ruzyně, Czech Republic	Czech Republic	Set 3	ARA	0.14018
114/2019	T27/19	Tempus	4x	VÚRV, Prague-Ruzyně, Czech Republic	Czech Republic	Set 3	ARA	-1.08301
115/2019	T27/20	Tempus	4x	VÚRV, Prague-Ruzyně, Czech Republic	Czech Republic	Set 3	ARA	-0.234977
116/2019	T27/21	Tempus	4x	VÚRV, Prague-Ruzyně, Czech Republic	Czech Republic	Set 3	ARA	-1.08301
117/2019	T27/22	Tempus	4x	VÚRV, Prague-Ruzyně, Czech Republic	Czech Republic	Set 3	ARA	-1.08301
118/2019	T27/23	Tempus	4x	VÚRV, Prague-Ruzyně, Czech Republic	Czech Republic	Set 3	ARA	-0.791381
119/2019	T27/24	Tempus	4x	VÚRV, Prague-Ruzyně, Czech Republic	Czech Republic	Set 3	ARA	1.23507
120/2019	T27/25	Tempus	4x	VÚRV, Prague-Ruzyně, Czech Republic	Czech Republic	Set 3	ARA	0.00788148
121/2019	K81/1	Kvarta	4x	VÚRV, Prague-Ruzyně, Czech Republic	Czech Republic	Set 3	ARA	-0.723989
122/2019	K81/3	Kvarta	4x	VÚRV, Prague-Ruzyně, Czech Republic	Czech Republic	Set 3	ARA	-0.891828
123/2019	K81/4	Kvarta	4x	VÚRV, Prague-Ruzyně, Czech Republic	Czech Republic	Set 3	ARA	-0.215193
124/2019	K81/5	Kvarta	4x	VÚRV, Prague-Ruzyně, Czech Republic	Czech Republic	Set 3	ARA	-1.08301
125/2019	K81/6	Kvarta	4x	VÚRV, Prague-Ruzyně, Czech Republic	Czech Republic	Set 3	ARA	-0.174532
126/2019	K81/7	Kvarta	4x	VÚRV, Prague-Ruzyně, Czech Republic	Czech Republic	Set 3	ARA	-0.356968
127/2019	K81/8	Kvarta	4x	VÚRV, Prague-Ruzyně, Czech Republic	Czech Republic	Set 3	ARA	-0.957087
128/2019	K81/9	Kvarta	4x	VÚRV, Prague-Ruzyně, Czech Republic	Czech Republic	Set 3	ARA	0.0390211
129/2019	K81/10	Kvarta	4x	VÚRV, Prague-Ruzyně, Czech Republic	Czech Republic	Set 3	ARA	0.43141
130/2019	K81/11	Kvarta	4x	VÚRV, Prague-Ruzyně, Czech Republic	Czech Republic	Set 3	ARA	-0.486385
131/2019	K81/12	Kvarta	4x	VÚRV, Prague-Ruzyně, Czech Republic	Czech Republic	Set 3	ARA	1.16949
132/2019	K81/13	Kvarta	4x	VÚRV, Prague-Ruzyně, Czech Republic	Czech Republic	Set 3	ARA	-1.04407
133/2019	K81/14	Kvarta	4x	VÚRV, Prague-Ruzyně, Czech Republic	Czech Republic	Set 3	ARA	-0.337978
134/2019	K81/15	Kvarta	4x	VÚRV, Prague-Ruzyně, Czech Republic	Czech Republic	Set 3	ARA	-1.08301
135/2019	K81/16	Kvarta	4x	VÚRV, Prague-Ruzyně, Czech Republic	Czech Republic	Set 3	ARA	-1.08301
136/2019	K81/17	Kvarta	4x	VÚRV, Prague-Ruzyně, Czech Republic	Czech Republic	Set 3	ARA	0.136205
137/2019	K81/19	Kvarta	4x	VÚRV, Prague-Ruzyně, Czech Republic	Czech Republic	Set 3	ARA	-0.465133
138/2019	K81/20	Kvarta	4x	VÚRV, Prague-Ruzyně, Czech Republic	Czech Republic	Set 3	ARA	-0.891506
139/2019	K81/21	Kvarta	4x	VÚRV, Prague-Ruzyně, Czech Republic	Czech Republic	Set 3	ARA	0.292936
140/2019	K81/22	Kvarta	4x	VÚRV, Prague-Ruzyně, Czech Republic	Czech Republic	Set 3	ARA	0.79763
141/2019	K81/23	Kvarta	4x	VÚRV, Prague-Ruzyně, Czech Republic	Czech Republic	Set 3	ARA	-1.08301
142/2019	K81/24	Kvarta	4x	VÚRV, Prague-Ruzyně, Czech Republic	Czech Republic	Set 3	ARA	0.516714
143/2019	K81/25	Kvarta	4x	VÚRV, Prague-Ruzyně, Czech Republic	Czech Republic	Set 3	ARA	-0.449721
144/2019	T4/1	Tempus	4x	VÚRV, Prague-Ruzyně, Czech Republic	Czech Republic	Set 3	ARA	-0.858443
145/2019	T4/2	Tempus	4x	VÚRV, Prague-Ruzyně, Czech Republic	Czech Republic	Set 3	ARA	-0.865929
146/2019	T4/3	Tempus	4x	VÚRV, Prague-Ruzyně, Czech Republic	Czech Republic	Set 3	ARA	0.00987262
147/2019	T4/4	Tempus	4x	VÚRV, Prague-Ruzyně, Czech Republic	Czech Republic	Set 3	ARA	-0.109895
148/2019	T4/5	Tempus	4x	VÚRV, Prague-Ruzyně, Czech Republic	Czech Republic	Set 3	ARA	-0.970725
149/2019	T4/6	Tempus	4x	VÚRV, Prague-Ruzyně, Czech Republic	Czech Republic	Set 3	ARA	-1.05307
150/2019	T4/7	Tempus	4x	VÚRV, Prague-Ruzyně, Czech Republic	Czech Republic	Set 3	ARA	-0.326974
151/2019	T4/8	Tempus	4x	VÚRV, Prague-Ruzyně, Czech Republic	Czech Republic	Set 3	ARA	0.144611
152/2019	T4/9	Tempus	4x	VÚRV, Prague-Ruzyně, Czech Republic	Czech Republic	Set 3	ARA	-0.768617
153/2019	T4/10	Tempus	4x	VÚRV, Prague-Ruzyně, Czech Republic	Czech Republic	Set 3	ARA	-0.252119
154/2019	T4/11	Tempus	4x	VÚRV, Prague-Ruzyně, Czech Republic	Czech Republic	Set 3	ARA	0.563798
155/2019	T4/12	Tempus	4x	VÚRV, Prague-Ruzyně, Czech Republic	Czech Republic	Set 3	ARA	-0.49914
156/2019	T4/13	Tempus	4x	VÚRV, Prague-Ruzyně, Czech Republic	Czech Republic	Set 3	ARA	0.496429
157/2019	T4/14	Tempus	4x	VÚRV, Prague-Ruzyně, Czech Republic	Czech Republic	Set 3	ARA	-0.521596
158/2019	T4/15	Tempus	4x	VÚRV, Prague-Ruzyně, Czech Republic	Czech Republic	Set 3	ARA	0.144611
159/2019	T4/16	Tempus	4x	VÚRV, Prague-Ruzyně, Czech Republic	Czech Republic	Set 3	ARA	1.25246
160/2019	T4/17	Tempus	4x	VÚRV, Prague-Ruzyně, Czech Republic	Czech Republic	Set 3	ARA	0.144611
161/2019	T4/18	Tempus	4x	VÚRV, Prague-Ruzyně, Czech Republic	Czech Republic	Set 3	ARA	1.70908
162/2019	T4/19	Tempus	4x	VÚRV, Prague-Ruzyně, Czech Republic	Czech Republic	Set 3	ARA	1.31983
163/2019	T4/20	Tempus	4x	VÚRV, Prague-Ruzyně, Czech Republic	Czech Republic	Set 3	ARA	-0.686277
164/2019	T4/21	Tempus	4x	VÚRV, Prague-Ruzyně, Czech Republic	Czech Republic	Set 3	ARA	-0.222177
165/2019	T4/22	Tempus	4x	VÚRV, Prague-Ruzyně, Czech Republic	Czech Republic	Set 3	ARA	1.53691
166/2019	T4/23	Tempus	4x	VÚRV, Prague-Ruzyně, Czech Republic	Czech Republic	Set 3	ARA	0.67608
167/2019	T4/24	Tempus	4x	VÚRV, Prague-Ruzyně, Czech Republic	Czech Republic	Set 3	ARA	-0.626393
168/2019	T4/25	Tempus	4x	VÚRV, Prague-Ruzyně, Czech Republic	Czech Republic	Set 3	ARA	2.33037
169/2019	T5/1	Tempus	4x	VÚRV, Prague-Ruzyně, Czech Republic	Czech Republic	Set 3	ARA	1.16264
170/2019	T5/2	Tempus	4x	VÚRV, Prague-Ruzyně, Czech Republic	Czech Republic	Set 3	ARA	-0.761132
171/2019	T5/3	Tempus	4x	VÚRV, Prague-Ruzyně, Czech Republic	Czech Republic	Set 3	ARA	2.04592
172/2019	T5/4	Tempus	4x	VÚRV, Prague-Ruzyně, Czech Republic	Czech Republic	Set 3	ARA	0.601226
173/2019	T5/5	Tempus	4x	VÚRV, Prague-Ruzyně, Czech Republic	Czech Republic	Set 3	ARA	0.82579
174/2019	T5/6	Tempus	4x	VÚRV, Prague-Ruzyně, Czech Republic	Czech Republic	Set 3	ARA	-0.686277
175/2019	T5/7	Tempus	4x	VÚRV, Prague-Ruzyně, Czech Republic	Czech Republic	Set 3	ARA	1.82136
176/2019	T5/8	Tempus	4x	VÚRV, Prague-Ruzyně, Czech Republic	Czech Republic	Set 3	ARA	0.930587
177/2019	T5/9	Tempus	4x	VÚRV, Prague-Ruzyně, Czech Republic	Czech Republic	Set 3	ARA	0.27935
178/2019	T5/10	Tempus	4x	VÚRV, Prague-Ruzyně, Czech Republic	Czech Republic	Set 3	ARA	0.12964
179/2019	T5/11	Tempus	4x	VÚRV, Prague-Ruzyně, Czech Republic	Czech Republic	Set 3	ARA	1.21503
180/2019	T5/12	Tempus	4x	VÚRV, Prague-Ruzyně, Czech Republic	Czech Republic	Set 3	ARA	3.14629
181/2019	T5/13	Tempus	4x	VÚRV, Prague-Ruzyně, Czech Republic	Czech Republic	Set 3	ARA	-0.940783
182/2019	T5/14	Tempus	4x	VÚRV, Prague-Ruzyně, Czech Republic	Czech Republic	Set 3	ARA	1.44708
183/2019	T5/15	Tempus	4x	VÚRV, Prague-Ruzyně, Czech Republic	Czech Republic	Set 3	ARA	1.67913
184/2019	T5/16	Tempus	4x	VÚRV, Prague-Ruzyně, Czech Republic	Czech Republic	Set 3	ARA	-0.993182
185/2019	T5/17	Tempus	4x	VÚRV, Prague-Ruzyně, Czech Republic	Czech Republic	Set 3	ARA	2.50254
186/2019	T5/18	Tempus	4x	VÚRV, Prague-Ruzyně, Czech Republic	Czech Republic	Set 3	ARA	0.691051
187/2019	T5/19	Tempus	4x	VÚRV, Prague-Ruzyně, Czech Republic	Czech Republic	Set 3	ARA	1.55937
188/2019	T5/20	Tempus	4x	VÚRV, Prague-Ruzyně, Czech Republic	Czech Republic	Set 3	ARA	1.01293
189/2019	T5/21	Tempus	4x	VÚRV, Prague-Ruzyně, Czech Republic	Czech Republic	Set 3	ARA	0.608711
190/2019	T5/22	Tempus	4x	VÚRV, Prague-Ruzyně, Czech Republic	Czech Republic	Set 3	ARA	0.12964
191/2019	T5/23	Tempus	4x	VÚRV, Prague-Ruzyně, Czech Republic	Czech Republic	Set 3	ARA	0.728479
192/2019	T5/24	Tempus	4x	VÚRV, Prague-Ruzyně, Czech Republic	Czech Republic	Set 3	ARA	2.91424
193/2019	T5/25	Tempus	4x	VÚRV, Prague-Ruzyně, Czech Republic	Czech Republic	Set 3	ARA	2.4202
194/2019	K73/1	Kvarta	4x	VÚRV, Prague-Ruzyně, Czech Republic	Czech Republic	Set 3	ARA	1.05035
195/2019	K73/2	Kvarta	4x	VÚRV, Prague-Ruzyně, Czech Republic	Czech Republic	Set 3	ARA	0.9755
196/2019	K73/3	Kvarta	4x	VÚRV, Prague-Ruzyně, Czech Republic	Czech Republic	Set 3	ARA	-0.73119
197/2019	K73/4	Kvarta	4x	VÚRV, Prague-Ruzyně, Czech Republic	Czech Republic	Set 3	ARA	-0.96324
198/2019	K73/5	Kvarta	4x	VÚRV, Prague-Ruzyně, Czech Republic	Czech Republic	Set 3	ARA	0.795848
199/2019	K73/6	Kvarta	4x	VÚRV, Prague-Ruzyně, Czech Republic	Czech Republic	Set 3	ARA	0.720993
200/2019	K73/7	Kvarta	4x	VÚRV, Prague-Ruzyně, Czech Republic	Czech Republic	Set 3	ARA	-0.506625
201/2019	K73/8	Kvarta	4x	VÚRV, Prague-Ruzyně, Czech Republic	Czech Republic	Set 3	ARA	-0.439256
202/2019	K73/9	Kvarta	4x	VÚRV, Prague-Ruzyně, Czech Republic	Czech Republic	Set 3	ARA	0.114669
203/2019	K73/10	Kvarta	4x	VÚRV, Prague-Ruzyně, Czech Republic	Czech Republic	Set 3	ARA	-0.978211
204/2019	K73/12	Kvarta	4x	VÚRV, Prague-Ruzyně, Czech Republic	Czech Republic	Set 3	ARA	-0.566509
205/2019	K73/13	Kvarta	4x	VÚRV, Prague-Ruzyně, Czech Republic	Czech Republic	Set 3	ARA	0.586255
206/2019	K73/14	Kvarta	4x	VÚRV, Prague-Ruzyně, Czech Republic	Czech Republic	Set 3	ARA	-0.910841
207/2019	K73/15	Kvarta	4x	VÚRV, Prague-Ruzyně, Czech Republic	Czech Republic	Set 3	ARA	0.339234
208/2019	K73/16	Kvarta	4x	VÚRV, Prague-Ruzyně, Czech Republic	Czech Republic	Set 3	ARA	-0.192235
209/2019	K73/17	Kvarta	4x	VÚRV, Prague-Ruzyně, Czech Republic	Czech Republic	Set 3	ARA	-0.955754
210/2019	K73/18	Kvarta	4x	VÚRV, Prague-Ruzyně, Czech Republic	Czech Republic	Set 3	ARA	-0.993182
211/2019	K73/24	Kvarta	4x	VÚRV, Prague-Ruzyně, Czech Republic	Czech Republic	Set 3	ARA	-0.177264
212/2019	K73/20	Kvarta	4x	VÚRV, Prague-Ruzyně, Czech Republic	Czech Republic	Set 3	ARA	0.384147
213/2019	K73/21	Kvarta	4x	VÚRV, Prague-Ruzyně, Czech Republic	Czech Republic	Set 3	ARA	1.20006
214/2019	K73/22	Kvarta	4x	VÚRV, Prague-Ruzyně, Czech Republic	Czech Republic	Set 3	ARA	-0.544053
215/2019	K73/23	Kvarta	4x	VÚRV, Prague-Ruzyně, Czech Republic	Czech Republic	Set 3	ARA	-0.401829
216/2019	K73/25	Kvarta	4x	VÚRV, Prague-Ruzyně, Czech Republic	Czech Republic	Set 3	ARA	-0.49914
217/2019	A16/1	Tatra	4x	VÚRV, Prague-Ruzyně, Czech Republic	Czech Republic	Set 3	ARA	-0.0200693
218/2019	A16/2	Tatra	4x	VÚRV, Prague-Ruzyně, Czech Republic	Czech Republic	Set 3	ARA	-0.611422
219/2019	A16/3	Tatra	4x	VÚRV, Prague-Ruzyně, Czech Republic	Czech Republic	Set 3	ARA	-1.00067
220/2019	A16/5	Tatra	4x	VÚRV, Prague-Ruzyně, Czech Republic	Czech Republic	Set 3	ARA	0.159582
221/2019	A16/7	Tatra	4x	VÚRV, Prague-Ruzyně, Czech Republic	Czech Republic	Set 3	ARA	-0.985696
222/2019	A16/8	Tatra	4x	VÚRV, Prague-Ruzyně, Czech Republic	Czech Republic	Set 3	ARA	-0.865929
223/2019	A16/10	Tatra	4x	VÚRV, Prague-Ruzyně, Czech Republic	Czech Republic	Set 3	ARA	-0.73119
224/2019	A16/11	Tatra	4x	VÚRV, Prague-Ruzyně, Czech Republic	Czech Republic	Set 3	ARA	-0.89587
225/2019	A16/12	Tatra	4x	VÚRV, Prague-Ruzyně, Czech Republic	Czech Republic	Set 3	ARA	0.586255
226/2019	A16/13	Tatra	4x	VÚRV, Prague-Ruzyně, Czech Republic	Czech Republic	Set 3	ARA	-0.933298
227/2019	A16/17	Tatra	4x	VÚRV, Prague-Ruzyně, Czech Republic	Czech Republic	Set 3	ARA	-0.970725
228/2019	A16/18	Tatra	4x	VÚRV, Prague-Ruzyně, Czech Republic	Czech Republic	Set 3	ARA	-0.611422
229/2019	A16/21	Tatra	4x	VÚRV, Prague-Ruzyně, Czech Republic	Czech Republic	Set 3	ARA	-0.948269
230/2019	A16/22	Tatra	4x	VÚRV, Prague-Ruzyně, Czech Republic	Czech Republic	Set 3	ARA	-0.693762
231/2019	A16/24	Tatra	4x	VÚRV, Prague-Ruzyně, Czech Republic	Czech Republic	Set 3	ARA	-1.06055
232/2019	A16/25	Tatra	4x	VÚRV, Prague-Ruzyně, Czech Republic	Czech Republic	Set 3	ARA	-0.828501
233/2019	T40/1	Tempus	4x	VÚRV, Prague-Ruzyně, Czech Republic	Czech Republic	Set 3	ARA	0.0697565
234/2019	T40/2	Tempus	4x	VÚRV, Prague-Ruzyně, Czech Republic	Czech Republic	Set 3	ARA	-0.154808
235/2019	T40/3	Tempus	4x	VÚRV, Prague-Ruzyně, Czech Republic	Czech Republic	Set 3	ARA	-1.01564
236/2019	T40/4	Tempus	4x	VÚRV, Prague-Ruzyně, Czech Republic	Czech Republic	Set 3	ARA	-0.521596
237/2019	T40/5	Tempus	4x	VÚRV, Prague-Ruzyně, Czech Republic	Czech Republic	Set 3	ARA	-0.0874386
238/2019	T40/6	Tempus	4x	VÚRV, Prague-Ruzyně, Czech Republic	Czech Republic	Set 3	ARA	-0.544053
239/2019	T40/7	Tempus	4x	VÚRV, Prague-Ruzyně, Czech Republic	Czech Republic	Set 3	ARA	-0.955754
240/2019	T40/8	Tempus	4x	VÚRV, Prague-Ruzyně, Czech Republic	Czech Republic	Set 3	ARA	-0.918327
241/2019	T40/9	Tempus	4x	VÚRV, Prague-Ruzyně, Czech Republic	Czech Republic	Set 3	ARA	-0.566509
242/2019	T40/10	Tempus	4x	VÚRV, Prague-Ruzyně, Czech Republic	Czech Republic	Set 3	ARA	-0.26709
243/2019	T40/12	Tempus	4x	VÚRV, Prague-Ruzyně, Czech Republic	Czech Republic	Set 3	ARA	-0.424285
244/2019	T40/13	Tempus	4x	VÚRV, Prague-Ruzyně, Czech Republic	Czech Republic	Set 3	ARA	0.159582
245/2019	T40/14	Tempus	4x	VÚRV, Prague-Ruzyně, Czech Republic	Czech Republic	Set 3	ARA	-0.880899
246/2019	T40/15	Tempus	4x	VÚRV, Prague-Ruzyně, Czech Republic	Czech Republic	Set 3	ARA	-1.00067
247/2019	T40/16	Tempus	4x	VÚRV, Prague-Ruzyně, Czech Republic	Czech Republic	Set 3	ARA	-0.177264
248/2019	T40/17	Tempus	4x	VÚRV, Prague-Ruzyně, Czech Republic	Czech Republic	Set 3	ARA	-0.334459
249/2019	T40/18	Tempus	4x	VÚRV, Prague-Ruzyně, Czech Republic	Czech Republic	Set 3	ARA	-0.618908
250/2019	T40/19	Tempus	4x	VÚRV, Prague-Ruzyně, Czech Republic	Czech Republic	Set 3	ARA	-0.89587
251/2019	T40/20	Tempus	4x	VÚRV, Prague-Ruzyně, Czech Republic	Czech Republic	Set 3	ARA	-0.925812
252/2019	T40/21	Tempus	4x	VÚRV, Prague-Ruzyně, Czech Republic	Czech Republic	Set 3	ARA	-0.237148
253/2019	T40/22	Tempus	4x	VÚRV, Prague-Ruzyně, Czech Republic	Czech Republic	Set 3	ARA	-0.0724677
254/2019	T40/23	Tempus	4x	VÚRV, Prague-Ruzyně, Czech Republic	Czech Republic	Set 3	ARA	-0.925812
255/2019	T40/24	Tempus	4x	VÚRV, Prague-Ruzyně, Czech Republic	Czech Republic	Set 3	ARA	-1.01564
256/2019	T40/25	Tempus	4x	VÚRV, Prague-Ruzyně, Czech Republic	Czech Republic	Set 3	ARA	-0.4168
257/2019	T57/1	Tempus	4x	VÚRV, Prague-Ruzyně, Czech Republic	Czech Republic	Set 3	ARA	0.930587
258/2019	T57/3	Tempus	4x	VÚRV, Prague-Ruzyně, Czech Republic	Czech Republic	Set 3	ARA	1.60428
259/2019	T57/4	Tempus	4x	VÚRV, Prague-Ruzyně, Czech Republic	Czech Republic	Set 3	ARA	-0.0200693
260/2019	T57/5	Tempus	4x	VÚRV, Prague-Ruzyně, Czech Republic	Czech Republic	Set 3	ARA	-0.716219
261/2019	T57/6	Tempus	4x	VÚRV, Prague-Ruzyně, Czech Republic	Czech Republic	Set 3	ARA	0.646138
262/2019	T57/7	Tempus	4x	VÚRV, Prague-Ruzyně, Czech Republic	Czech Republic	Set 3	ARA	0.758421
263/2019	T57/8	Tempus	4x	VÚRV, Prague-Ruzyně, Czech Republic	Czech Republic	Set 3	ARA	-0.326974
264/2019	T57/9	Tempus	4x	VÚRV, Prague-Ruzyně, Czech Republic	Czech Republic	Set 3	ARA	-0.529082
265/2019	T57/10	Tempus	4x	VÚRV, Prague-Ruzyně, Czech Republic	Czech Republic	Set 3	ARA	0.848246
266/2019	T57/11	Tempus	4x	VÚRV, Prague-Ruzyně, Czech Republic	Czech Republic	Set 3	ARA	-0.371887
267/2019	T57/12	Tempus	4x	VÚRV, Prague-Ruzyně, Czech Republic	Czech Republic	Set 3	ARA	0.204495
268/2019	T57/14	Tempus	4x	VÚRV, Prague-Ruzyně, Czech Republic	Czech Republic	Set 3	ARA	1.63422
269/2019	T57/15	Tempus	4x	VÚRV, Prague-Ruzyně, Czech Republic	Czech Republic	Set 3	ARA	-0.753646
270/2019	T57/16	Tempus	4x	VÚRV, Prague-Ruzyně, Czech Republic	Czech Republic	Set 3	ARA	1.83633
271/2019	T57/17	Tempus	4x	VÚRV, Prague-Ruzyně, Czech Republic	Czech Republic	Set 3	ARA	0.399118
272/2019	T57/18	Tempus	4x	VÚRV, Prague-Ruzyně, Czech Republic	Czech Republic	Set 3	ARA	0.384147
273/2019	T57/19	Tempus	4x	VÚRV, Prague-Ruzyně, Czech Republic	Czech Republic	Set 3	ARA	-0.364401
274/2019	T57/20	Tempus	4x	VÚRV, Prague-Ruzyně, Czech Republic	Czech Republic	Set 3	ARA	2.04592
275/2019	T57/21	Tempus	4x	VÚRV, Prague-Ruzyně, Czech Republic	Czech Republic	Set 3	ARA	1.2824
276/2019	T57/22	Tempus	4x	VÚRV, Prague-Ruzyně, Czech Republic	Czech Republic	Set 3	ARA	1.96358
277/2019	T57/23	Tempus	4x	VÚRV, Prague-Ruzyně, Czech Republic	Czech Republic	Set 3	ARA	0.159582
278/2019	T57/24	Tempus	4x	VÚRV, Prague-Ruzyně, Czech Republic	Czech Republic	Set 3	ARA	0.122155
279/2019	T57/25	Tempus	4x	VÚRV, Prague-Ruzyně, Czech Republic	Czech Republic	Set 3	ARA	-0.4168
280/2019	S55/1	Start	2x	VÚRV, Prague-Ruzyně, Czech Republic	Czech Republic	Set 3	ARA	-0.993182
281/2019	S55/2	Start	2x	VÚRV, Prague-Ruzyně, Czech Republic	Czech Republic	Set 3	ARA	-0.229663
282/2019	S55/3	Start	2x	VÚRV, Prague-Ruzyně, Czech Republic	Czech Republic	Set 3	ARA	-0.394343
283/2019	S55/4	Start	2x	VÚRV, Prague-Ruzyně, Czech Republic	Czech Republic	Set 3	ARA	-0.199721
284/2019	S55/5	Start	2x	VÚRV, Prague-Ruzyně, Czech Republic	Czech Republic	Set 3	ARA	0.0772419
285/2019	S55/6	Start	2x	VÚRV, Prague-Ruzyně, Czech Republic	Czech Republic	Set 3	ARA	2.70465
286/2019	S55/7	Start	2x	VÚRV, Prague-Ruzyně, Czech Republic	Czech Republic	Set 3	ARA	0.00987262
287/2019	S55/8	Start	2x	VÚRV, Prague-Ruzyně, Czech Republic	Czech Republic	Set 3	ARA	0.309292
288/2019	S55/9	Start	2x	VÚRV, Prague-Ruzyně, Czech Republic	Czech Republic	Set 3	ARA	-0.776103
289/2019	S55/10	Start	2x	VÚRV, Prague-Ruzyně, Czech Republic	Czech Republic	Set 3	ARA	0.219466
290/2019	S55/11	Start	2x	VÚRV, Prague-Ruzyně, Czech Republic	Czech Republic	Set 3	ARA	0.316777
291/2019	S55/12	Start	2x	VÚRV, Prague-Ruzyně, Czech Republic	Czech Republic	Set 3	ARA	0.0547855
292/2019	S55/13	Start	2x	VÚRV, Prague-Ruzyně, Czech Republic	Czech Republic	Set 3	ARA	-0.222177
293/2019	S55/14	Start	2x	VÚRV, Prague-Ruzyně, Czech Republic	Czech Republic	Set 3	ARA	0.488943
294/2019	S55/15	Start	2x	VÚRV, Prague-Ruzyně, Czech Republic	Czech Republic	Set 3	ARA	-0.633879
295/2019	S55/16	Start	2x	VÚRV, Prague-Ruzyně, Czech Republic	Czech Republic	Set 3	ARA	-0.10241
296/2019	S55/17	Start	2x	VÚRV, Prague-Ruzyně, Czech Republic	Czech Republic	Set 3	ARA	-0.0874386
297/2019	S55/18	Start	2x	VÚRV, Prague-Ruzyně, Czech Republic	Czech Republic	Set 3	ARA	-0.656335
298/2019	S55/19	Start	2x	VÚRV, Prague-Ruzyně, Czech Republic	Czech Republic	Set 3	ARA	0.481458
299/2019	S55/20	Start	2x	VÚRV, Prague-Ruzyně, Czech Republic	Czech Republic	Set 3	ARA	1.00544
300/2019	S55/21	Start	2x	VÚRV, Prague-Ruzyně, Czech Republic	Czech Republic	Set 3	ARA	-0.858443
301/2019	S55/22	Start	2x	VÚRV, Prague-Ruzyně, Czech Republic	Czech Republic	Set 3	ARA	0.0323291
302/2019	S55/23	Start	2x	VÚRV, Prague-Ruzyně, Czech Republic	Czech Republic	Set 3	ARA	-0.693762
303/2019	S55/24	Start	2x	VÚRV, Prague-Ruzyně, Czech Republic	Czech Republic	Set 3	ARA	-0.469198
304/2019	S55/25	Start	2x	VÚRV, Prague-Ruzyně, Czech Republic	Czech Republic	Set 3	ARA	1.15515
305/2019	S52/1	Start	2x	VÚRV, Prague-Ruzyně, Czech Republic	Czech Republic	Set 3	ARA	-1.08301
306/2019	S52/2	Start	2x	VÚRV, Prague-Ruzyně, Czech Republic	Czech Republic	Set 3	ARA	0.00238714
307/2019	S52/3	Start	2x	VÚRV, Prague-Ruzyně, Czech Republic	Czech Republic	Set 3	ARA	-0.611422
308/2019	S52/4	Start	2x	VÚRV, Prague-Ruzyně, Czech Republic	Czech Republic	Set 3	ARA	0.0697565
309/2019	S52/5	Start	2x	VÚRV, Prague-Ruzyně, Czech Republic	Czech Republic	Set 3	ARA	-0.768617
310/2019	S52/6	Start	2x	VÚRV, Prague-Ruzyně, Czech Republic	Czech Republic	Set 3	ARA	-0.117381
311/2019	S52/7	Start	2x	VÚRV, Prague-Ruzyně, Czech Republic	Czech Republic	Set 3	ARA	0.0847274
312/2019	S52/8	Start	2x	VÚRV, Prague-Ruzyně, Czech Republic	Czech Republic	Set 3	ARA	-0.918327
313/2019	S52/9	Start	2x	VÚRV, Prague-Ruzyně, Czech Republic	Czech Republic	Set 3	ARA	-0.439256
314/2019	S52/10	Start	2x	VÚRV, Prague-Ruzyně, Czech Republic	Czech Republic	Set 3	ARA	-0.873414
315/2019	S52/11	Start	2x	VÚRV, Prague-Ruzyně, Czech Republic	Czech Republic	Set 3	ARA	-0.10241
316/2019	S52/12	Start	2x	VÚRV, Prague-Ruzyně, Czech Republic	Czech Republic	Set 3	ARA	-0.18475
317/2019	S52/13	Start	2x	VÚRV, Prague-Ruzyně, Czech Republic	Czech Republic	Set 3	ARA	0.616196
318/2019	S52/14	Start	2x	VÚRV, Prague-Ruzyně, Czech Republic	Czech Republic	Set 3	ARA	-0.139837
319/2019	S52/15	Start	2x	VÚRV, Prague-Ruzyně, Czech Republic	Czech Republic	Set 3	ARA	0.481458
320/2019	S52/16	Start	2x	VÚRV, Prague-Ruzyně, Czech Republic	Czech Republic	Set 3	ARA	-0.0724677
321/2019	S52/17	Start	2x	VÚRV, Prague-Ruzyně, Czech Republic	Czech Republic	Set 3	ARA	0.698537
322/2019	S52/18	Start	2x	VÚRV, Prague-Ruzyně, Czech Republic	Czech Republic	Set 3	ARA	-0.686277
323/2019	S52/19	Start	2x	VÚRV, Prague-Ruzyně, Czech Republic	Czech Republic	Set 3	ARA	1.41714
324/2019	S52/20	Start	2x	VÚRV, Prague-Ruzyně, Czech Republic	Czech Republic	Set 3	ARA	-0.476684
325/2019	S52/22	Start	2x	VÚRV, Prague-Ruzyně, Czech Republic	Czech Republic	Set 3	ARA	0.0922129
326/2019	S52/23	Start	2x	VÚRV, Prague-Ruzyně, Czech Republic	Czech Republic	Set 3	ARA	-0.716219
327/2019	S52/24	Start	2x	VÚRV, Prague-Ruzyně, Czech Republic	Czech Republic	Set 3	ARA	-1.07552
328/2019	S52/25	Start	2x	VÚRV, Prague-Ruzyně, Czech Republic	Czech Republic	Set 3	ARA	0.204495
329/2019	S39/1	Start	2x	VÚRV, Prague-Ruzyně, Czech Republic	Czech Republic	Set 3	ARA	-1.06804
330/2019	S39/2	Start	2x	VÚRV, Prague-Ruzyně, Czech Republic	Czech Republic	Set 3	ARA	-0.431771
331/2019	S39/3	Start	2x	VÚRV, Prague-Ruzyně, Czech Republic	Czech Republic	Set 3	ARA	-0.10241
332/2019	S39/4	Start	2x	VÚRV, Prague-Ruzyně, Czech Republic	Czech Republic	Set 3	ARA	0.0697565
333/2019	S39/5	Start	2x	VÚRV, Prague-Ruzyně, Czech Republic	Czech Republic	Set 3	ARA	-0.214692
334/2019	S39/6	Start	2x	VÚRV, Prague-Ruzyně, Czech Republic	Czech Republic	Set 3	ARA	-0.693762
335/2019	S39/7	Start	2x	VÚRV, Prague-Ruzyně, Czech Republic	Czech Republic	Set 3	ARA	-0.312003
336/2019	S39/8	Start	2x	VÚRV, Prague-Ruzyně, Czech Republic	Czech Republic	Set 3	ARA	-0.0574967
337/2019	S39/9	Start	2x	VÚRV, Prague-Ruzyně, Czech Republic	Czech Republic	Set 3	ARA	-0.49914
338/2019	S39/10	Start	2x	VÚRV, Prague-Ruzyně, Czech Republic	Czech Republic	Set 3	ARA	0.646138
339/2019	S39/11	Start	2x	VÚRV, Prague-Ruzyně, Czech Republic	Czech Republic	Set 3	ARA	-0.776103
340/2019	S39/12	Start	2x	VÚRV, Prague-Ruzyně, Czech Republic	Czech Republic	Set 3	ARA	0.241922
341/2019	S39/13	Start	2x	VÚRV, Prague-Ruzyně, Czech Republic	Czech Republic	Set 3	ARA	0.0772419
342/2019	S39/14	Start	2x	VÚRV, Prague-Ruzyně, Czech Republic	Czech Republic	Set 3	ARA	-0.761132
343/2019	S39/15	Start	2x	VÚRV, Prague-Ruzyně, Czech Republic	Czech Republic	Set 3	ARA	0.301806
344/2019	S39/16	Start	2x	VÚRV, Prague-Ruzyně, Czech Republic	Czech Republic	Set 3	ARA	-0.401829
345/2019	S39/17	Start	2x	VÚRV, Prague-Ruzyně, Czech Republic	Czech Republic	Set 3	ARA	0.683566
346/2019	S39/18	Start	2x	VÚRV, Prague-Ruzyně, Czech Republic	Czech Republic	Set 3	ARA	0.638653
347/2019	S39/19	Start	2x	VÚRV, Prague-Ruzyně, Czech Republic	Czech Republic	Set 3	ARA	0.5114
348/2019	S39/20	Start	2x	VÚRV, Prague-Ruzyně, Czech Republic	Czech Republic	Set 3	ARA	0.818304
349/2019	S39/21	Start	2x	VÚRV, Prague-Ruzyně, Czech Republic	Czech Republic	Set 3	ARA	0.204495
350/2019	S39/22	Start	2x	VÚRV, Prague-Ruzyně, Czech Republic	Czech Republic	Set 3	ARA	0.144611
351/2019	S39/23	Start	2x	VÚRV, Prague-Ruzyně, Czech Republic	Czech Republic	Set 3	ARA	0.241922
352/2019	S39/24	Start	2x	VÚRV, Prague-Ruzyně, Czech Republic	Czech Republic	Set 3	ARA	-0.476684
353/2019	S39/25	Start	2x	VÚRV, Prague-Ruzyně, Czech Republic	Czech Republic	Set 3	ARA	0.324263
354/2019	S58/1	Start	2x	VÚRV, Prague-Ruzyně, Czech Republic	Czech Republic	Set 3	ARA	1.37972
355/2019	S58/2	Start	2x	VÚRV, Prague-Ruzyně, Czech Republic	Czech Republic	Set 3	ARA	1.03538
356/2019	S58/3	Start	2x	VÚRV, Prague-Ruzyně, Czech Republic	Czech Republic	Set 3	ARA	0.571284
357/2019	S58/4	Start	2x	VÚRV, Prague-Ruzyně, Czech Republic	Czech Republic	Set 3	ARA	1.0279
358/2019	S58/5	Start	2x	VÚRV, Prague-Ruzyně, Czech Republic	Czech Republic	Set 3	ARA	2.41271
359/2019	S58/6	Start	2x	VÚRV, Prague-Ruzyně, Czech Republic	Czech Republic	Set 3	ARA	-0.888385
360/2019	S58/7	Start	2x	VÚRV, Prague-Ruzyně, Czech Republic	Czech Republic	Set 3	ARA	4.47122
361/2019	S58/8	Start	2x	VÚRV, Prague-Ruzyně, Czech Republic	Czech Republic	Set 3	ARA	1.31983
362/2019	S58/9	Start	2x	VÚRV, Prague-Ruzyně, Czech Republic	Czech Republic	Set 3	ARA	1.57434
363/2019	S58/10	Start	2x	VÚRV, Prague-Ruzyně, Czech Republic	Czech Republic	Set 3	ARA	2.36031
364/2019	S58/11	Start	2x	VÚRV, Prague-Ruzyně, Czech Republic	Czech Republic	Set 3	ARA	1.01293
365/2019	S58/12	Start	2x	VÚRV, Prague-Ruzyně, Czech Republic	Czech Republic	Set 3	ARA	1.22252
366/2019	S58/13	Start	2x	VÚRV, Prague-Ruzyně, Czech Republic	Czech Republic	Set 3	ARA	-0.326974
367/2019	S58/14	Start	2x	VÚRV, Prague-Ruzyně, Czech Republic	Czech Republic	Set 3	ARA	2.53996
368/2019	S58/15	Start	2x	VÚRV, Prague-Ruzyně, Czech Republic	Czech Republic	Set 3	ARA	1.91867
369/2019	S58/16	Start	2x	VÚRV, Prague-Ruzyně, Czech Republic	Czech Republic	Set 3	ARA	0.316777
370/2019	S58/17	Start	2x	VÚRV, Prague-Ruzyně, Czech Republic	Czech Republic	Set 3	ARA	0.735964
371/2019	S58/18	Start	2x	VÚRV, Prague-Ruzyně, Czech Republic	Czech Republic	Set 3	ARA	0.59374
372/2019	S58/19	Start	2x	VÚRV, Prague-Ruzyně, Czech Republic	Czech Republic	Set 3	ARA	3.10886
373/2019	S58/20	Start	2x	VÚRV, Prague-Ruzyně, Czech Republic	Czech Republic	Set 3	ARA	2.39774
374/2019	S58/21	Start	2x	VÚRV, Prague-Ruzyně, Czech Republic	Czech Republic	Set 3	ARA	2.24055
375/2019	S58/22	Start	2x	VÚRV, Prague-Ruzyně, Czech Republic	Czech Republic	Set 3	ARA	1.79142
376/2019	S58/23	Start	2x	VÚRV, Prague-Ruzyně, Czech Republic	Czech Republic	Set 3	ARA	1.27492
377/2019	S58/24	Start	2x	VÚRV, Prague-Ruzyně, Czech Republic	Czech Republic	Set 3	ARA	1.66416
378/2019	S58/25	Start	2x	VÚRV, Prague-Ruzyně, Czech Republic	Czech Republic	Set 3	ARA	3.96221

## Sheet: ddRADseq & 15N collection
accession name	genotype ID	ECN	provided by	ploidy	origin
Horal	J01	13T0200033	VÚRV, Prague-Ruzyně, Czech Republic	2x	Czechoslovakia
Chlumecký	J02	13T0200034	VÚRV, Prague-Ruzyně, Czech Republic	2x	Czechoslovakia
Jičínský	J03	13T0200035	VÚRV, Prague-Ruzyně, Czech Republic	2x	Czechoslovakia
Víglašská	J04	13T0200045	VÚRV, Prague-Ruzyně, Czech Republic	2x	Czechoslovakia
Jicin II	J05	13T0200308	VÚRV, Prague-Ruzyně, Czech Republic	2x	Czechoslovakia
Start	J06	13T0200319	VÚRV, Prague-Ruzyně, Czech Republic	2x	Czech Republic
Branisko	J07	13T0200490	VÚRV, Prague-Ruzyně, Czech Republic	2x	Czechoslovakia
Radan	J08	13T0200496	VÚRV, Prague-Ruzyně, Czech Republic	2x	Czechoslovakia
Tabor	J09	13T0200598	VÚRV, Prague-Ruzyně, Czech Republic	2x	Czechoslovakia
Vltavín	J10	13T0200600	VÚRV, Prague-Ruzyně, Czech Republic	2x	Czechoslovakia
Vendelín	J12	13T0230090	VÚRV, Prague-Ruzyně, Czech Republic	2x	Czech Republic
Feng	J14	13T0200173	VÚRV, Prague-Ruzyně, Czech Republic	2x	Czech Republic
Helike	J15	13T0200174	VÚRV, Prague-Ruzyně, Czech Republic	2x	Czech Republic
Calisto	J16	13T0200136	VÚRV, Prague-Ruzyně, Czech Republic	2x	Czech Republic
Himalia	J17	13T0200138	VÚRV, Prague-Ruzyně, Czech Republic	2x	Czech Republic
Jokioinen	J19	13T0200076	VÚRV, Prague-Ruzyně, Czech Republic	2x	Finland
Reichersberger	J20	13T0200161	VÚRV, Prague-Ruzyně, Czech Republic	2x	Austria
Mont Calme	J21	13T0200339	VÚRV, Prague-Ruzyně, Czech Republic	2x	Switzerland
Britta	J22	13T0200341	VÚRV, Prague-Ruzyně, Czech Republic	2x	Sweden
Marcom	J23	13T0200373	VÚRV, Prague-Ruzyně, Czech Republic	2x	France
Granta	J24	13T0200405	VÚRV, Prague-Ruzyně, Czech Republic	2x	Great Britain
Select 1	J25	13T0200407	VÚRV, Prague-Ruzyně, Czech Republic	2x	Romania
Cremonese	J26	13T0200483	VÚRV, Prague-Ruzyně, Czech Republic	2x	Italy
Lossam	J27	13T0200486	VÚRV, Prague-Ruzyně, Czech Republic	2x	France
Merviot	J28	13T0200499	VÚRV, Prague-Ruzyně, Czech Republic	2x	Belgie
Quin	J29	13T0200510	VÚRV, Prague-Ruzyně, Czech Republic	2x	Great Britain
Florex	J30	13T0200515	VÚRV, Prague-Ruzyně, Czech Republic	2x	USA
Flare	J31	13T0200524	VÚRV, Prague-Ruzyně, Czech Republic	2x	USA
Nike	J32	13T0200530	VÚRV, Prague-Ruzyně, Czech Republic	2x	Poland
Putnoki	J33	13T0200531	VÚRV, Prague-Ruzyně, Czech Republic	2x	Hungary
GKT Junior	J34	13T0200548	VÚRV, Prague-Ruzyně, Czech Republic	2x	Hungary
Rajah	J35	13T0200549	VÚRV, Prague-Ruzyně, Czech Republic	2x	Denmark
Bjoern	J36	13T0200554	VÚRV, Prague-Ruzyně, Czech Republic	2x	Sweden
Reichesberger Neu	J37	13T0200559	VÚRV, Prague-Ruzyně, Czech Republic	2x	Austria
Nesson	J38	13T0200564	VÚRV, Prague-Ruzyně, Czech Republic	2x	Greece
Parka	J39	13T0200568	VÚRV, Prague-Ruzyně, Czech Republic	2x	Poland
Raba	J40	13T0200581	VÚRV, Prague-Ruzyně, Czech Republic	2x	Poland
Atlas	J41	13T0200615	VÚRV, Prague-Ruzyně, Czech Republic	2x	USA
Persist	J42	13T0200616	VÚRV, Prague-Ruzyně, Czech Republic	2x	USA
Karin	J43	13T0230012	VÚRV, Prague-Ruzyně, Czech Republic	2x	France
Krusevacka 17	J44	13T0230020	VÚRV, Prague-Ruzyně, Czech Republic	2x	Jugoslavia
Manuela	J45	13T0230032	VÚRV, Prague-Ruzyně, Czech Republic	2x	Slovakia
Ziva	J46	13T0230033	VÚRV, Prague-Ruzyně, Czech Republic	2x	Slovenia
Hokuseki	J47	13T0230093	VÚRV, Prague-Ruzyně, Czech Republic	2x	Japan
Makimidori	J48	13T0230094	VÚRV, Prague-Ruzyně, Czech Republic	2x	Japan
Walter	J49	13T0230095	VÚRV, Prague-Ruzyně, Czech Republic	2x	Canada
Pirat	J50	13T0230097	VÚRV, Prague-Ruzyně, Czech Republic	2x	Germany
Poljanka	J51	13T0230105	VÚRV, Prague-Ruzyně, Czech Republic	2x	Slovenia
SW Pallas	J52	13T0230147	VÚRV, Prague-Ruzyně, Czech Republic	2x	Sweden
Grasslands Hamua	J53	13T0200493	VÚRV, Prague-Ruzyně, Czech Republic	2x	New Zealand
Formica	J55	13T0230123	VÚRV, Prague-Ruzyně, Czech Republic	2x	Switzerland
Nada	J56	13T0200006	VÚRV, Prague-Ruzyně, Czech Republic	2x	Croatia
RAM	J57	13T0230107	VÚRV, Prague-Ruzyně, Czech Republic	2x	Canada
Arimaiciai	J58	13T0230096	VÚRV, Prague-Ruzyně, Czech Republic	2x	Lithuania
Nemaro	J59	13T0200625	VÚRV, Prague-Ruzyně, Czech Republic	2x	Germany
Pradi	J60	13T0200566	VÚRV, Prague-Ruzyně, Czech Republic	2x	Norway
Ruttinova	J61	13T0200556	VÚRV, Prague-Ruzyně, Czech Republic	2x	Switzerland
Mistral	J62	13T0200540	VÚRV, Prague-Ruzyně, Czech Republic	2x	France
Noe	J63	13T0200541	VÚRV, Prague-Ruzyně, Czech Republic	2x	France
Fox	J64	13T0200542	VÚRV, Prague-Ruzyně, Czech Republic	2x	France
Marino	J65	13T0200146	VÚRV, Prague-Ruzyně, Czech Republic	2x	Germany
Milvus	J66	13T0230103	VÚRV, Prague-Ruzyně, Czech Republic	2x	Switzerland
Kazanskij 1	J67	13T0230148	VÚRV, Prague-Ruzyně, Czech Republic	2x	Russia
Elin	J68	13T0230102	VÚRV, Prague-Ruzyně, Czech Republic	2x	Sweden
Dajana	J69	13T0230098	VÚRV, Prague-Ruzyně, Czech Republic	2x	Poland
TB - 12	J70	13T0230011	VÚRV, Prague-Ruzyně, Czech Republic	2x	Czech Republic
Nordi	J71	13T0200638	VÚRV, Prague-Ruzyně, Czech Republic	2x	Norway
Gibridnij Pozdnespelij	J72	13T0200357	VÚRV, Prague-Ruzyně, Czech Republic	2x	Soviet Union
Piemontese	J73	13T0200485	VÚRV, Prague-Ruzyně, Czech Republic	2x	Italy
Redman	J74	13T0200518	VÚRV, Prague-Ruzyně, Czech Republic	2x	USA
Redland II	J75	13T0200519	VÚRV, Prague-Ruzyně, Czech Republic	2x	USA
Norlac	J76	13T0200520	VÚRV, Prague-Ruzyně, Czech Republic	2x	Canada
Diper	J77	13T0200545	VÚRV, Prague-Ruzyně, Czech Republic	2x	France
Bryza	J78	13T0200629	VÚRV, Prague-Ruzyně, Czech Republic	2x	Poland
Justin	J79	13T0200630	VÚRV, Prague-Ruzyně, Czech Republic	2x	France
Silva	J80	13T0200639	VÚRV, Prague-Ruzyně, Czech Republic	2x	Sweden
Dicar	J81	13T0200011	VÚRV, Prague-Ruzyně, Czech Republic	2x	France
Divin	J82	13T0200007	VÚRV, Prague-Ruzyně, Czech Republic	2x	France
Diadem	J83	13T0200008	VÚRV, Prague-Ruzyně, Czech Republic	2x	France
Redquin	J84	13T0200526	VÚRV, Prague-Ruzyně, Czech Republic	2x	Australia
SUM 44/94	J85	13T0230150	VÚRV, Prague-Ruzyně, Czech Republic	2x	Czech Republic
98/96	J86	13T0230083	VÚRV, Prague-Ruzyně, Czech Republic	2x	Czech Republic
TROU 33/96	J87	13T0230013	VÚRV, Prague-Ruzyně, Czech Republic	2x	Czech Republic
SUM 179/94	J88	13T0230015	VÚRV, Prague-Ruzyně, Czech Republic	2x	Czech Republic
TROU 84/99	J89	13T0230004	VÚRV, Prague-Ruzyně, Czech Republic	2x	Czech Republic
61/2013	J90	13T0200162	VÚRV, Prague-Ruzyně, Czech Republic	2x	Czech Republic
213/00	J91	13T0200117	VÚRV, Prague-Ruzyně, Czech Republic	2x	Czech Republic
CZETROU 89/95	J92	13T0200016	VÚRV, Prague-Ruzyně, Czech Republic	2x	Czech Republic
CZETROU 15/93	J93	13T0200001	VÚRV, Prague-Ruzyně, Czech Republic	2x	Czech Republic
CZETROU 66/2001	J95	13T0200124	VÚRV, Prague-Ruzyně, Czech Republic	2x	Czech Republic
209-2001	J97	13T0200128	VÚRV, Prague-Ruzyně, Czech Republic	2x	Slovenia
