# Supplementary material for: Allelic Variants for Candidate Nitrogen Fixation Genes Revealed by Sequencing in Red Clover (Trifolium pratense L.)
Source: Int J Mol Sci. 2019 Nov 2;20(21):5470. doi: 10.3390/ijms20215470 (PMC6862357; doi:10.3390/ijms20215470)
Supplement: Supplementary file 1 [file ijms-20-05470-s001.zip › Supplementary/Supplementary_S3_associated_polymorphisms.xlsx]

## Sheet: targeted_seq_associated_var
targeted _panel	order	variant_ID	P.value	effect_of_alternative_allele	contig (Ištvánek et al. 2014)	reference_allele	alternative_allele	variants_in_sequence	alternative_allele_frequency	annotation	Tatra_gene (Ištvánek et al. 2014)	targeted sequence
Panel 1 Candidate Genes	4820	Tp_3333_1450	0.000514426	0.415108	Tp_3333	T	A	TGTGAATTTACACAACAAATTTGAGTGTAAAAATGATGGGTGAAGTAAAA[T/A]ACTACAAATTATACCTTTAAGCATAAGTCAAATATATAAGTTAAATTTTT	0.281	ETHYLENE RESPONSE FACTOR REQUIRED FOR NODULE DIFFERENTIATION (EFD)	Tp_3333.g6281.t1	CCATTCCATACTTTAGAAGCAACTTCCCGGTCATATTTCTTTAAAAAGATTTTGTTACAATTGCGAATATCGGAAGAATTGATTGAGCTACAACAAAGAATATCTCCAGCCGAAGAGATAGAACTTGCCTGTAATTTTCCAGAGATAAAATTTGAAGGCGGATTTCGTGTGACCCCTTCTGTAACAACGCCCTCACGTTGATGCTTCGCAAACCCGTTGGAATGGGCTGGACGGACAACAGAAGAAGAAGAATGTGCTGTCGAATTGCGCGAAATTAAACTTTGAACAAGTTGATGCAGTTTTCTCAATGATGCTGAAGGAAGAATCACCATTTTTCTAATCTAATGTTATGAAGCAATATAGTAAAATTTAGTCTTTTCCTTAAATATAATTATACTT…
Panel 1 Candidate Genes	4858	Tp_3333_1710	0.00130492	0.382713	Tp_3333	T	A	TTGAGTTATACTCAAGTGATTAATTTTGTGAAGTGTTTTGAAAAATGAGA[T/A]ATCAGAACTTAACATATTTTTATATAAAATTACTACACTGCAGTTTTTTT	0.219
Panel 1 Candidate Genes	4884	Tp_3333_1803	0.00172026	0.319585	Tp_3333	T	C	GTTTTTTTTTTTACCATATTATAAGCACAAAGTTTATACTGTTTTTTTAG[T/C]GGAACACATGAGTCAAGGATCAAAATCGAACTTCTTGTTTAAGGAGTTTA	0.521
Panel 1 Candidate Genes	4896	Tp_3333_1829	0.00251534	0.380093	Tp_3333	T	C	ACAAAGTTTATACTGTTTTTTTAGTGGAACACATGAGTCAAGGATCAAAA[T/C]CGAACTTCTTGTTTAAGGAGTTTAAATCATGGCAAAATTACATCTTTAGT	0.323
Panel 1 Candidate Genes	4883	Tp_3333_1802	0.00291955	0.380883	Tp_3333	G	A	AGTTTTTTTTTTTACCATATTATAAGCACAAAGTTTATACTGTTTTTTTA[G/A]TGGAACACATGAGTCAAGGATCAAAATCGAACTTCTTGTTTAAGGAGTTT	0.021
Panel 1 Candidate Genes	4827	Tp_3333_1528	0.00402784	0.562168	Tp_3333	T	C	TCAAATATATAAGTTAAATTTTTTAGCCGACAAATAGGTCTTTTAAATTT[T/C]TAATTTATTGTACTGTTATTCTTTCAAATTACATGAAAAGGCACATATAT	0.104
Panel 1 Candidate Genes	4828	Tp_3333_1535	0.00402784	0.562168	Tp_3333	A	G	TATAAGTTAAATTTTTTAGCCGACAAATAGGTCTTTTAAATTTTTAATTT[A/G]TTGTACTGTTATTCTTTCAAATTACATGAAAAGGCACATATATTAGAATA	0.104
Panel 1 Candidate Genes	4835	Tp_3333_1563	0.00402784	0.562168	Tp_3333	G	GA	AGGTCTTTTAAATTTTTAATTTATTGTACTGTTATTCTTTCAAATTACAT[G/GA]AAAAGGCACATATATTAGAATAAATACTCCTACCTAAATAGGAAGTCCAT	0.104
Panel 1 Candidate Genes	4901	Tp_3333_1862	0.00402784	0.562168	Tp_3333	C	T	TGAGTCAAGGATCAAAATCGAACTTCTTGTTTAAGGAGTTTAAATCATGG[C/T]AAAATTACATCTTTAGTACTTAACTTAATTTCAAGTAACGATTTAATCTT	0.104
Panel 1 Candidate Genes	4917	Tp_3333_1944	0.00402784	0.562168	Tp_3333	T	C	CAAGTAACGATTTAATCTTATATCTTTTTTTACGTTATTTTAGTTTCTTA[T/C]GTCTTTTTTTACGTCATTTTAGTTTTCTTTATCTTTCATCCATGTTTTTA	0.104
Panel 2 Candidate Genes	6085	Tp_34389_634	0.00247961	-1.96241	Tp_34389	G	A	GTTGATAGGGGCTTAATGCGGTCTACATAGTGTGATGCAAGATTGTACAT[G/A]TTAAGAAGTCTCACATTGGTTGCGAGATGATTTGATTATGTTTATAAGTG	0.05	MOLYBDATE TRANSPORTER 1	Tp_34389.g34568.t1	ATGGCAAACCAAAACCTTCCTTCAATTCAAACCTCTGATCCAGAAGCACCTGAAATTACTCCAACAGCTCCAACAACATGTTTTTCCAAAGCCAAAGATGCTGTGAAGAAATTGAAAACCAACTTGGTTTGCCGTTCAAAATGGGCTGAACTTAATGGTGCCATGGGTGACCTTGGAACCTACATACCCATAGTGTTGGCTCTCACTCTAGCTAGAGATCTCAACCTTGGCACCACATTGATTTTCAATGGTATGTTTTATGTTTTTTTTAATTTTATTGAATCAAAATTAAAATCATGTTCACGATGAGTTATATCATGGTTCTAAATTGCATTTGCGGCAGTAACTCTACGGGTATTGCTCTCTTGCACCTGTTGCAATGCATATTCCAATCGTTGC…
Panel 2 Candidate Genes	6114	Tp_34389_805	0.0034506	0.872524	Tp_34389	A	G	ATCAGAGTCTTTTTCTCGATTCGTTGGGCTGTCTGCCAGGTTTATGATTG[A/G]GTTATCCACCATTTATATCCATGCTCCAAACCCAATAGTGCTGGATGTGA	0.148
Panel 2 Candidate Genes	6275	Tp_34389_1964	0.00414507	-1.80024	Tp_34389	A	T	TTAGGAATAGTTTTAGGAACTTCTTTGGCAGAATTTTTAAAGCAATTTCC[A/T]GTTGGGATTTTAGGTGTTTTGCTTCTGTTTGCTGGAATTGAACTTGCTTT	0.398
Panel 2 Candidate Genes	6057	Tp_34389_388	0.00545519	-0.255766	Tp_34389	G	A	CTAAATTGCATTTGCGGCAGTAACTCTACGGGTATTGCTCTCTTGCACCT[G/A]TTGCAATGCATATTCCAATCGTTGCGCTAGAATTTATTCTTTATTAGCAT	0.05
Panel 2 Candidate Genes	6276	Tp_34389_1970	0.0102065	4.77695	Tp_34389	G	A	ATAGTTTTAGGAACTTCTTTGGCAGAATTTTTAAAGCAATTTCCAGTTGG[G/A]ATTTTAGGTGTTTTGCTTCTGTTTGCTGGAATTGAACTTGCTTTGTGTGC	0.33
Panel 2 Candidate Genes	6060	Tp_34389_412	0.0126946	-1.15979	Tp_34389	G	A	TCTACGGGTATTGCTCTCTTGCACCTGTTGCAATGCATATTCCAATCGTT[G/A]CGCTAGAATTTATTCTTTATTAGCATCAAATACTATAATTTATTAATTAT	0.05
Panel 2 Candidate Genes	6278	Tp_34389_1979	0.0145285	-2.57906	Tp_34389	T	A	GGAACTTCTTTGGCAGAATTTTTAAAGCAATTTCCAGTTGGGATTTTAGG[T/A]GTTTTGCTTCTGTTTGCTGGAATTGAACTTGCTTTGTGTGCTAGAGATAT	0.325
Panel 2 Candidate Genes	6284	Tp_34389_2007	0.0147627	3.73842	Tp_34389	C	T	AATTTCCAGTTGGGATTTTAGGTGTTTTGCTTCTGTTTGCTGGAATTGAA[C/T]TTGCTTTGTGTGCTAGAGATATGAATAGTAAAGAAGATTTCTTTGTGGCA	0.426
Panel 2 Candidate Genes	6279	Tp_34389_1982	0.015429	-0.0125053	Tp_34389	T	G	ACTTCTTTGGCAGAATTTTTAAAGCAATTTCCAGTTGGGATTTTAGGTGT[T/G]TTGCTTCTGTTTGCTGGAATTGAACTTGCTTTGTGTGCTAGAGATATGAA	0.296
Panel 2 Candidate Genes	6285	Tp_34389_2009	0.0154488	3.0396	Tp_34389	T	A	TTTCCAGTTGGGATTTTAGGTGTTTTGCTTCTGTTTGCTGGAATTGAACT[T/A]GCTTTGTGTGCTAGAGATATGAATAGTAAAGAAGATTTCTTTGTGGCACT	0.435

## Sheet: 15N_BNF_associated_var
variant_ID	P.value	FDR_Adjusted_P-values	effect_of_alternative_allele	Linkage_Group	position_bp	reference_allele	alternative_allele	mean_alternative_allele_frequency	variants_in_sequence	location	annotation	gene_ID	transcript_ID
LG4_6307333	7.34114e-07	0.02497	-3.83702	LG4	6307333	G	A	0.0266606	TTCAAAACTACAGGTTCAAATCAAACACAACTGTGGCACTGCAGATATG[G/A]CCACTTGAATCTTAAAGGTTTGAACATTATGGCAAAGAAATCCATGGTTA	LG4: 6,275,823-6,283,233	Preprotein translocase subunit secY chloroplastic-like	Tp57577_TGAC_v2_gene6149	Tp57577_TGAC_v2_mRNA6366
										LG4: 6,286,391-6,304,239	Mitochondrial rho GTPase 1-like protein	Tp57577_TGAC_v2_gene6156	Tp57577_TGAC_v2_mRNA6373
										LG4: 6,316,024-6,320,340	Auxin response factor	Tp57577_TGAC_v2_gene6125	Tp57577_TGAC_v2_mRNA6340
										LG4: 6,321,788-6,331,580	Putative LRR receptor-like protein kinase	Tp57577_TGAC_v2_gene6146	Tp57577_TGAC_v2_mRNA6362
										LG4: 6,333,722-6,340,587	Sulfotransferase	Tp57577_TGAC_v2_gene6153	Tp57577_TGAC_v2_mRNA6370
LG4_12136158	7.98797e-07	0.02497	-2.22411	LG4	12136158	C	T	0.0454156	GATGACATAAACGAGAAATGTTAGACAAATCAATATGATTAGAAGAGTC[C/T]CAACACTTAATCATACAAACCAACTTAGAAGAAGGGACTAGTGTAGTTGC	LG4: 12,107,128-12,111,272	Zinc finger CCCH domain-containing protein 3-like	Tp57577_TGAC_v2_gene25625	Tp57577_TGAC_v2_mRNA26501
										LG4: 12,116,656-12,117,557	Uncharacterized protein	Tp57577_TGAC_v2_gene25648	Tp57577_TGAC_v2_mRNA26525
										LG4: 12,122,477-12,127,467	Uncharacterized protein	Tp57577_TGAC_v2_gene25672	Tp57577_TGAC_v2_mRNA26550
										LG4: 12,130,868-12,136,717	Uncharacterized protein	Tp57577_TGAC_v2_gene25653	Tp57577_TGAC_v2_mRNA26530
										LG4: 12,141,528-12,142,840	Ethylene-responsive transcription factor 3-like protein	Tp57577_TGAC_v2_gene25637	Tp57577_TGAC_v2_mRNA26513
										LG4: 12,146,822-12,148,045	Ethylene-responsive transcription factor 3-like protein	Tp57577_TGAC_v2_gene25658	Tp57577_TGAC_v2_mRNA26535
										LG4: 12,152,648-12,154,632	Uncharacterized protein	Tp57577_TGAC_v2_gene25664	Tp57577_TGAC_v2_mRNA26542
										LG4: 12,156,605-12,174,396	E3 ubiquitin protein ligase	Tp57577_TGAC_v2_gene25640	Tp57577_TGAC_v2_mRNA26516
LG1_6268253	8.1556e-07	0.02497	-3.77431	LG1	6268253	ATATTGGCTC	A	0.0343698	ATTCATTTTAATTGGTTTTTTGAAAAGTGATTGTTAATAAGTTAATCGA[ATATTGGCTC/A]TAATACACTAAAACAACAGGCCAATGCAAGATTCCTTAGCT	LG1: 6,255,741-6,256,716	Amino-acid permease BAT1-like protein	Tp57577_TGAC_v2_gene4915	Tp57577_TGAC_v2_mRNA5081
										LG1: 6,259,488-6,261,046	Amino-acid permease BAT1-like protein	Tp57577_TGAC_v2_gene4829	Tp57577_TGAC_v2_mRNA4993
										LG1: 6,261,579-6,262,746	Amino-acid permease BAT1-like protein	Tp57577_TGAC_v2_gene4925	Tp57577_TGAC_v2_mRNA5091
										LG1: 6,262,884-6,269,136	Lipid phosphate phosphatase 2-like protein	Tp57577_TGAC_v2_gene4883	Tp57577_TGAC_v2_mRNA5049
										LG1: 6,270,067-6,270,803	Uncharacterized protein	Tp57577_TGAC_v2_gene4932	Tp57577_TGAC_v2_mRNA5099
										LG1: 6,273,628-6,278,126	Lipid phosphate phosphatase chloroplastic-like	Tp57577_TGAC_v2_gene4901	Tp57577_TGAC_v2_mRNA5067
										LG1: 6,289,227-6,292,146	Putative serine threonine-protein kinase tsuA-like protein	Tp57577_TGAC_v2_gene4821	Tp57577_TGAC_v2_mRNA4985
										LG1: 6,297,327-6,304,245	AB hydrolase-1 domain-containing protein	Tp57577_TGAC_v2_gene4929	Tp57577_TGAC_v2_mRNA5096
										LG1: 6,304,297-6,313,421	WD repeat-containing protein 43-like	Tp57577_TGAC_v2_gene4827	Tp57577_TGAC_v2_mRNA4991
FKJA01001578.1_124	2.14968e-06	0.0493625	-1.27561	FKJA01001578.1	124	C	T	0.144679	GTGCTGCCAATTCTTGATCTTTCACGCGTCATATCGATGTCGTGGCGCC[C/T]TTTCCTCTAGGACGTGATGGACCCTCTTCCTTTTCCTGTCAATTGCATTA	FKJA01001578.1: 3,146-9,940	Transcription factor DIVARICATA-like protein	Tp57577_TGAC_v2_gene39769	Tp57577_TGAC_v2_mRNA41117
