# Supplementary material for: Allelic Variants for Candidate Nitrogen Fixation Genes Revealed by Sequencing in Red Clover (Trifolium pratense L.)
Source: Int J Mol Sci. 2019 Nov 2;20(21):5470. doi: 10.3390/ijms20215470 (PMC6862357; doi:10.3390/ijms20215470)
Supplement: Supplementary file 1 [file ijms-20-05470-s001.zip › Supplementary/Supplementary_S4_genotypic_tables.xlsx]

## Sheet: Panel 1
variant_ID	targeted_sequence	position	C57	G52	C50	G64	G71	G70	C14	G69	G68	S50	G77	G7	S68	C78	G65	V65	G1	C9	G60	S25	G3	G2	G41	G39	S52	V68	C71	S55	V72	V38	S58	V62	V76	S37	S53	G6	V41	S26	V70	S39	S46	S32	S59	S34	C29	C44	C66
Tp_19450_18	Tp_19450	18	G/G	-	G/G	-	G/G	G/G	G/G	-	G/G	-	G/G	-	G/G	-	-	-	G/G	G/G	G/G	-	G/G	G/G	-	-	-	-	-	-	-	-	-	-	-	G/G	-	-	-	-	G/G	-	-	-	-	A/A	G/G	-	-
Tp_19450_30	Tp_19450	30	ATC/ATC	ATC/ATC	ATC/ATC	ATC/ATC	ATC/ATC	-	ATC/ATC	-	ATC/ATC	ATC/ATC	ATC/ATC	ATC/ATC	ATC/ATC	-	-	ATC/ATC	-	ATC/ATC	ATC/ATC	-	ATC/ATC	ATC/ATC	-	-	-	-	-	-	-	-	-	-	-	ATC/ATC	-	-	-	-	ATC/ATC	ATC/ATC	-	-	-	A|A	ATC/ATC	-	-
Tp_19450_31	Tp_19450	31	T|T	T/T	T|C	T/T	-	-	T/T	-	T/T	-	T/T	-	C/C	-	-	-	-	-	T/T	-	-	-	-	-	-	-	-	-	-	-	-	-	-	-	-	-	-	-	C|C	-	-	-	-	T|T	T/T	-	-
Tp_19450_31	Tp_19450	31	T|T	T/T	T|T	T/T	-	-	T/T	-	T/T	-	T/T	-	T/T	-	-	-	-	-	T/T	-	-	-	-	-	-	-	-	-	-	-	-	-	-	-	-	-	-	-	T|T	-	-	-	-	*|*	T/T	-	-
Tp_19450_53	Tp_19450	53	T/T	T/T	T/T	T/T	T/T	-	T/T	T/T	T/T	T/T	T/T	T/T	-	T/T	T/T	-	T/T	T/T	T/T	-	T/T	T/T	T/T	-	-	-	T/T	T/T	-	-	-	T/T	-	-	-	-	-	-	T/T	T/T	-	T/T	T/T	-	T/T	-	-
Tp_19450_62	Tp_19450	62	T|T	T/T	T/T	T/T	-	-	T|T	-	T/T	T/T	T/T	T/T	-	T/T	-	-	C|C	T/T	T/T	-	T/T	T/T	-	-	T/T	-	T/T	T/T	-	-	-	-	-	T/T	T/T	-	-	-	T/T	T/T	-	-	T/T	-	T/T	-	-
Tp_19450_63	Tp_19450	63	G/A	G/G	G/G	-	G/G	-	G/A	-	G/G	-	-	G/G	-	G/G	-	-	G/G	A/A	A/A	-	-	G/G	-	-	-	-	G/G	-	-	-	-	-	-	-	-	-	-	-	G|G	G/G	-	G/G	G/G	-	G|A	-	-
Tp_19450_64	Tp_19450	64	C|C	C/C	C/C	C/C	C/C	-	C|C	C/C	C/C	-	-	C/C	-	C/C	-	-	A|A	-	C/C	-	-	C/C	-	-	-	-	-	-	-	-	-	-	-	-	-	-	-	-	C/C	-	-	-	-	-	C/C	-	-
Tp_19450_65	Tp_19450	65	C/C	C/C	C|C	C/C	-	-	C/C	C/C	C/C	-	-	C/C	-	C/C	-	-	C/C	-	C/C	-	C/C	C/C	-	-	-	-	-	-	-	-	-	-	-	-	-	-	-	-	A|A	C/C	-	-	-	-	C|C	-	-
Tp_19450_65	Tp_19450	65	C/C	C/C	T|T	C/C	-	-	C/C	C/C	C/C	-	-	C/C	-	C/C	-	-	C/C	-	C/C	-	C/C	C/C	-	-	-	-	-	-	-	-	-	-	-	-	-	-	-	-	C|C	C/C	-	-	-	-	C|T	-	-
Tp_19450_69	Tp_19450	69	A|A	A/A	A/A	A/A	-	-	A|A	A/A	A/A	A/A	-	-	-	A/A	A/A	-	AAT|AAT	A/A	A/A	A/A	A/A	-	-	-	A/A	-	-	A/A	-	-	-	-	-	A/A	A/A	-	-	-	AAT|AAT	A/A	A/A	-	A/A	-	A/A	-	-
Tp_19450_69	Tp_19450	69	A|A	A/A	A/A	A/A	-	-	A|A	A/A	A/A	A/A	-	-	-	A/A	A/A	-	A|A	A/A	A/A	A/A	A/A	-	-	-	A/A	-	-	A/A	-	-	-	-	-	A/A	A/A	-	-	-	A|A	A/A	A/A	-	A/A	-	A/A	-	-
Tp_19450_80	Tp_19450	80	C|C	C/C	C/C	-	-	-	C/C	C/T	C/C	-	-	-	-	-	-	-	T|T	C/C	C/C	-	-	-	-	-	-	-	-	-	-	-	-	-	-	-	-	-	-	-	T|T	-	-	-	-	-	C/C	-	-
Tp_19450_87	Tp_19450	87	G/G	G/G	G/G	-	-	-	G/G	G/G	G/G	G/G	-	-	-	-	-	-	G/G	-	G/G	-	G/G	-	G/G	-	-	-	-	-	-	G/G	-	-	-	G/G	-	-	-	-	A|A	-	G/G	-	-	-	G/G	-	-
Tp_19450_88	Tp_19450	88	G|G	G/G	G/G	-	-	-	G/G	-	G/G	-	-	-	-	-	-	-	A|A	-	G/G	-	G/G	-	-	-	-	-	-	-	-	-	-	-	-	-	-	-	-	-	G/G	-	-	-	-	-	G/G	-	-
Tp_19450_89	Tp_19450	89	G/G	G/G	A|A	-	-	-	G/G	-	G/G	-	-	-	-	-	-	-	G/G	-	G/G	-	G/G	-	-	-	-	-	-	-	-	-	-	-	-	-	G/G	-	-	-	G|G	-	-	-	-	-	G|A	G/G	-
Tp_19450_100	Tp_19450	100	T|T	T/T	T/T	-	-	-	T/T	T/A	T/T	-	-	-	-	-	-	-	A|A	-	T/T	-	-	-	-	-	-	-	-	-	-	-	-	-	-	-	-	-	-	-	A|A	-	-	-	-	-	T/T	-	-
Tp_19450_106	Tp_19450	106	G|G	G/G	G/G	-	-	-	G/G	G/G	G/G	-	-	-	-	-	-	-	A|A	-	G/G	-	G/G	-	-	-	-	-	-	-	-	-	-	-	-	-	-	-	-	-	G/G	-	-	-	-	-	G/G	-	-
Tp_19450_116	Tp_19450	116	G/G	G/G	G/G	-	-	-	G/G	G/G	G/G	G/G	-	G/G	G/G	-	-	-	A|A	-	G/G	-	-	-	-	-	G/G	-	-	G/G	-	G/G	G/G	-	-	G/G	-	-	-	G/G	-	-	G/G	-	-	-	G/G	-	G/G
Tp_19450_124	Tp_19450	124	GTAA/GTAA	GTAA/GTAA	GTAA/GTAA	-	GTAA/GTAA	-	GTAA/GTAA	GTAA|G	GTAA/GTAA	-	-	-	-	-	-	-	-	-	GTAA/GTAA	-	-	-	-	-	-	-	-	-	-	-	-	-	-	-	-	-	-	-	-	-	-	-	-	-	GTAA/GTAA	GTAA/GTAA	-
Tp_19450_130	Tp_19450	130	A/A	A/A	A/A	-	A/A	-	A/A	A|G	A/A	-	-	-	-	-	-	-	-	-	A/A	-	-	-	-	-	-	-	-	-	-	-	-	-	-	-	-	-	-	-	-	-	-	-	-	-	A/A	A/A	-
Tp_19450_135	Tp_19450	135	C/C	C/C	C/C	-	-	-	C/C	C|T	C/C	-	-	-	-	-	-	-	-	-	C/C	-	-	-	-	-	-	-	-	-	-	-	-	-	-	-	-	-	-	-	-	-	-	-	-	-	C/C	-	-
Tp_19450_141	Tp_19450	141	C/C	C/C	C/C	-	-	-	C/C	C|T	C/C	-	-	-	-	-	-	-	-	-	C/C	-	-	-	-	-	-	-	-	-	-	-	-	-	-	-	-	-	-	-	-	-	-	-	-	-	C/C	-	-
Tp_19450_152	Tp_19450	152	G/G	-	G/G	-	-	-	G|C	G|C	G/G	-	-	-	-	-	-	-	-	-	G/G	-	-	-	-	-	-	-	-	-	-	-	-	-	-	-	-	-	-	-	-	-	-	-	-	-	G/G	-	-
Tp_19450_154	Tp_19450	154	T/T	-	C/C	-	-	-	C|T	C/C	C/C	-	-	C/C	C/C	C/C	-	-	C/C	T/T	T/T	-	-	-	C/C	-	C/C	-	-	C/C	-	C/C	C/C	-	-	C/C	-	-	-	C/C	-	-	C/C	-	-	-	C/T	-	C/C
Tp_19450_166	Tp_19450	166	T/T	-	T/T	-	-	-	T/T	T/T	T/T	-	-	-	T/T	-	-	-	-	T/T	T/T	-	-	-	-	-	-	-	-	-	-	-	-	-	-	-	-	-	-	-	-	-	C/C	-	-	-	T/T	-	-
Tp_19450_191	Tp_19450	191	C/C	C/C	C/C	-	C/C	-	C/C	C/C	C/C	-	C/C	-	-	C/C	-	C/C	G/G	C/C	C/C	C/C	C/C	C/C	C/G	-	C/C	C/C	C/C	C/C	C/C	G/G	G/G	C/C	C/C	-	C/C	-	C/C	C/C	C/C	C/C	C/G	C/C	C/C	C/C	C/C	C/C	C/C
Tp_19450_202	Tp_19450	202	AAG/AAG	AAG/AAG	AAG/AAG	AAG/AAG	AAG/AAG	AAG/AAG	AAG/AAG	AAG/AAG	AAG/AAG	AAG/AAG	AAG/AAG	AAG/AAG	AAG/AAG	AAG/AAG	AAG/AAG	AAG/AAG	AAG/A	AAG/AAG	AAG/AAG	AAG/AAG	AAG/AAG	AAG/AAG	AAG/AAG	AAG/AAG	AAG/AAG	AAG/AAG	AAG/AAG	AAG/AAG	AAG/AAG	AAG/A	AAG/A	AAG/AAG	AAG/AAG	AAG/AAG	AAG/AAG	AAG/AAG	AAG/AAG	AAG/AAG	AAG/AAG	AAG/AAG	AAG/A	AAG/AAG	AAG/AAG	AAG/AAG	AAG/AAG	AAG/AAG	AAG/AAG
Tp_19450_203	Tp_19450	203	-	-	-	-	-	-	-	-	-	-	-	-	-	-	-	-	-	-	-	-	-	-	-	-	-	-	-	-	-	-	-	-	-	-	-	-	-	-	-	-	-	-	-	-	-	-	-
Tp_19450_203	Tp_19450	203	-	-	-	-	-	-	-	-	-	-	-	-	-	-	-	-	-	-	-	-	-	-	-	-	-	-	-	-	-	-	-	-	-	-	-	-	-	-	-	-	-	-	-	-	-	-	-
Tp_19450_203	Tp_19450	203	-	-	-	-	-	-	-	-	-	-	-	-	-	-	-	-	-	-	-	-	-	-	-	-	-	-	-	-	-	-	-	-	-	-	-	-	-	-	-	-	-	-	-	-	-	-	-
Tp_19450_207	Tp_19450	207	-	-	-	-	-	-	-	-	-	-	-	-	-	-	-	-	-	-	-	-	-	-	-	-	-	-	-	-	-	-	-	-	-	-	-	-	-	-	-	-	-	-	-	-	-	-	-
Tp_19450_207	Tp_19450	207	-	-	-	-	-	-	-	-	-	-	-	-	-	-	-	-	-	-	-	-	-	-	-	-	-	-	-	-	-	-	-	-	-	-	-	-	-	-	-	-	-	-	-	-	-	-	-
Tp_19450_208	Tp_19450	208	G/A	G/G	G/G	G/G	G/G	G/G	G/G	G/G	G/G	G/G	G/G	G/G	G/G	G/G	G/G	G/G	G/G	G/G	G/G	G/G	G/G	G/G	G/G	G/G	G/G	G/G	G/G	G/G	G/G	G/G	G/G	G/G	G/G	G/G	G/G	G/G	G/G	G/G	G/G	G/G	G/G	G/G	G/G	G/G	G|G	G/G	A/A
Tp_19450_208	Tp_19450	208	G/G	G/G	G/G	G/G	G/G	G/G	G/G	G/G	G/G	G/G	G/G	G/G	G/G	G/G	G/G	G/G	G/G	G/G	G/G	G/G	G/G	G/G	G/G	G/G	G/G	G/G	G/G	G/G	G/G	G/G	G/G	G/G	G/G	G/G	G/G	G/G	G/G	G/G	G/G	G/G	G/G	G/G	G/G	G/G	G|*	G/G	G/G
Tp_19450_211	Tp_19450	211	AGGT/AGGT	AGGT/AGGT	AGGT/AGGT	AGGT/AGGT	AGGT/A	AGGT/AGGT	AGGT/AGGT	AGGT/AGGT	AGGT/AGGT	AGGT/AGGT	AGGT/AGGT	AGGT/AGGT	AGGT/AGGT	AGGT/AGGT	AGGT/AGGT	AGGT/AGGT	AGGT/AGGT	AGGT/AGGT	AGGT/AGGT	AGGT/AGGT	AGGT/AGGT	AGGT/AGGT	AGGT/AGGT	AGGT/AGGT	-	AGGT/AGGT	AGGT/AGGT	AGGT/AGGT	AGGT/AGGT	AGGT/AGGT	AGGT/AGGT	AGGT/AGGT	AGGT/AGGT	AGGT/AGGT	AGGT/AGGT	AGGT/AGGT	AGGT/AGGT	AGGT/AGGT	AGGT/AGGT	AGGT/AGGT	AGGT/AGGT	AGGT/AGGT	AGGT/AGGT	AGGT/AGGT	AGGT|A	AGGT/AGGT	AGGT/AGGT
Tp_19450_214	Tp_19450	214	TTTGATTTCCATGCCAGTCAAATTTCAATTATTTTTTTAATAAAG/TTTGATTTCCATGCCAGTCAAATTTCAATTATTTTTTTAATAAAG	TTTGATTTCCATGCCAGTCAAATTTCAATTATTTTTTTAATAAAG/TTTGATTTCCATGCCAGTCAAATTTCAATTATTTTTTTAATAAAG	TTTGATTTCCATGCCAGTCAAATTTCAATTATTTTTTTAATAAAG/TTTGATTTCCATGCCAGTCAAATTTCAATTATTTTTTTAATAAAG	TTTGATTTCCATGCCAGTCAAATTTCAATTATTTTTTTAATAAAG/TTTGATTTCCATGCCAGTCAAATTTCAATTATTTTTTTAATAAAG	TTTGATTTCCATGCCAGTCAAATTTCAATTATTTTTTTAATAAAG/TTTGATTTCCATGCCAGTCAAATTTCAATTATTTTTTTAATAAAG	TTTGATTTCCATGCCAGTCAAATTTCAATTATTTTTTTAATAAAG/TTTGATTTCCATGCCAGTCAAATTTCAATTATTTTTTTAATAAAG	TTTGATTTCCATGCCAGTCAAATTTCAATTATTTTTTTAATAAAG/TTTGATTTCCATGCCAGTCAAATTTCAATTATTTTTTTAATAAAG	TTTGATTTCCATGCCAGTCAAATTTCAATTATTTTTTTAATAAAG/TTTGATTTCCATGCCAGTCAAATTTCAATTATTTTTTTAATAAAG	TTTGATTTCCATGCCAGTCAAATTTCAATTATTTTTTTAATAAAG/TTTGATTTCCATGCCAGTCAAATTTCAATTATTTTTTTAATAAAG	TTTGATTTCCATGCCAGTCAAATTTCAATTATTTTTTTAATAAAG/TTTGATTTCCATGCCAGTCAAATTTCAATTATTTTTTTAATAAAG	TTTGATTTCCATGCCAGTCAAATTTCAATTATTTTTTTAATAAAG/TTTGATTTCCATGCCAGTCAAATTTCAATTATTTTTTTAATAAAG	TTTGATTTCCATGCCAGTCAAATTTCAATTATTTTTTTAATAAAG/TTTGATTTCCATGCCAGTCAAATTTCAATTATTTTTTTAATAAAG	TTTGATTTCCATGCCAGTCAAATTTCAATTATTTTTTTAATAAAG/TTTGATTTCCATGCCAGTCAAATTTCAATTATTTTTTTAATAAAG	TTTGATTTCCATGCCAGTCAAATTTCAATTATTTTTTTAATAAAG/TTTGATTTCCATGCCAGTCAAATTTCAATTATTTTTTTAATAAAG	TTTGATTTCCATGCCAGTCAAATTTCAATTATTTTTTTAATAAAG/TTTGATTTCCATGCCAGTCAAATTTCAATTATTTTTTTAATAAAG	TTTGATTTCCATGCCAGTCAAATTTCAATTATTTTTTTAATAAAG/TTTGATTTCCATGCCAGTCAAATTTCAATTATTTTTTTAATAAAG	TTTGATTTCCATGCCAGTCAAATTTCAATTATTTTTTTAATAAAG/TTTGATTTCCATGCCAGTCAAATTTCAATTATTTTTTTAATAAAG	TTTGATTTCCATGCCAGTCAAATTTCAATTATTTTTTTAATAAAG/TTTGATTTCCATGCCAGTCAAATTTCAATTATTTTTTTAATAAAG	TTTGATTTCCATGCCAGTCAAATTTCAATTATTTTTTTAATAAAG/TTTGATTTCCATGCCAGTCAAATTTCAATTATTTTTTTAATAAAG	TTTGATTTCCATGCCAGTCAAATTTCAATTATTTTTTTAATAAAG/TTTGATTTCCATGCCAGTCAAATTTCAATTATTTTTTTAATAAAG	TTTGATTTCCATGCCAGTCAAATTTCAATTATTTTTTTAATAAAG|TTTGATTTCCATGCCAGTCAAATTTCAATTATTTTTTTAATAAAG	TTTGATTTCCATGCCAGTCAAATTTCAATTATTTTTTTAATAAAG/TTTGATTTCCATGCCAGTCAAATTTCAATTATTTTTTTAATAAAG	TTTGATTTCCATGCCAGTCAAATTTCAATTATTTTTTTAATAAAG|T	TTTGATTTCCATGCCAGTCAAATTTCAATTATTTTTTTAATAAAG/TTTGATTTCCATGCCAGTCAAATTTCAATTATTTTTTTAATAAAG	TTTGATTTCCATGCCAGTCAAATTTCAATTATTTTTTTAATAAAG/TTTGATTTCCATGCCAGTCAAATTTCAATTATTTTTTTAATAAAG	TTTGATTTCCATGCCAGTCAAATTTCAATTATTTTTTTAATAAAG/TTTGATTTCCATGCCAGTCAAATTTCAATTATTTTTTTAATAAAG	TTTGATTTCCATGCCAGTCAAATTTCAATTATTTTTTTAATAAAG/TTTGATTTCCATGCCAGTCAAATTTCAATTATTTTTTTAATAAAG	TTTGATTTCCATGCCAGTCAAATTTCAATTATTTTTTTAATAAAG/TTTGATTTCCATGCCAGTCAAATTTCAATTATTTTTTTAATAAAG	TTTGATTTCCATGCCAGTCAAATTTCAATTATTTTTTTAATAAAG/TTTGATTTCCATGCCAGTCAAATTTCAATTATTTTTTTAATAAAG	TTTGATTTCCATGCCAGTCAAATTTCAATTATTTTTTTAATAAAG/TTTGATTTCCATGCCAGTCAAATTTCAATTATTTTTTTAATAAAG	TTTGATTTCCATGCCAGTCAAATTTCAATTATTTTTTTAATAAAG/TTTGATTTCCATGCCAGTCAAATTTCAATTATTTTTTTAATAAAG	TTTGATTTCCATGCCAGTCAAATTTCAATTATTTTTTTAATAAAG/TTTGATTTCCATGCCAGTCAAATTTCAATTATTTTTTTAATAAAG	TTTGATTTCCATGCCAGTCAAATTTCAATTATTTTTTTAATAAAG/TTTGATTTCCATGCCAGTCAAATTTCAATTATTTTTTTAATAAAG	TTTGATTTCCATGCCAGTCAAATTTCAATTATTTTTTTAATAAAG/TTTGATTTCCATGCCAGTCAAATTTCAATTATTTTTTTAATAAAG	TTTGATTTCCATGCCAGTCAAATTTCAATTATTTTTTTAATAAAG/TTTGATTTCCATGCCAGTCAAATTTCAATTATTTTTTTAATAAAG	TTTGATTTCCATGCCAGTCAAATTTCAATTATTTTTTTAATAAAG/TTTGATTTCCATGCCAGTCAAATTTCAATTATTTTTTTAATAAAG	TTTGATTTCCATGCCAGTCAAATTTCAATTATTTTTTTAATAAAG/TTTGATTTCCATGCCAGTCAAATTTCAATTATTTTTTTAATAAAG	TTTGATTTCCATGCCAGTCAAATTTCAATTATTTTTTTAATAAAG/TTTGATTTCCATGCCAGTCAAATTTCAATTATTTTTTTAATAAAG	TTTGATTTCCATGCCAGTCAAATTTCAATTATTTTTTTAATAAAG/TTTGATTTCCATGCCAGTCAAATTTCAATTATTTTTTTAATAAAG	TTTGATTTCCATGCCAGTCAAATTTCAATTATTTTTTTAATAAAG/TTTGATTTCCATGCCAGTCAAATTTCAATTATTTTTTTAATAAAG	TTTGATTTCCATGCCAGTCAAATTTCAATTATTTTTTTAATAAAG/TTTGATTTCCATGCCAGTCAAATTTCAATTATTTTTTTAATAAAG	TTTGATTTCCATGCCAGTCAAATTTCAATTATTTTTTTAATAAAG/TTTGATTTCCATGCCAGTCAAATTTCAATTATTTTTTTAATAAAG	TTTGATTTCCATGCCAGTCAAATTTCAATTATTTTTTTAATAAAG/TTTGATTTCCATGCCAGTCAAATTTCAATTATTTTTTTAATAAAG	TTTGATTTCCATGCCAGTCAAATTTCAATTATTTTTTTAATAAAG/TTTGATTTCCATGCCAGTCAAATTTCAATTATTTTTTTAATAAAG	TTTGATTTCCATGCCAGTCAAATTTCAATTATTTTTTTAATAAAG|TTTGATTTCCATGCCAGTCAAATTTCAATTATTTTTTTAATAAAG	TTTGATTTCCATGCCAGTCAAATTTCAATTATTTTTTTAATAAAG/TTTGATTTCCATGCCAGTCAAATTTCAATTATTTTTTTAATAAAG	TTTGATTTCCATGCCAGTCAAATTTCAATTATTTTTTTAATAAAG/TTTGATTTCCATGCCAGTCAAATTTCAATTATTTTTTTAATAAAG
Tp_19450_214	Tp_19450	214	TTTGATTTCCATGCCAGTCAAATTTCAATTATTTTTTTAATAAAG/TTTGATTTCCATGCCAGTCAAATTTCAATTATTTTTTTAATAAAG	TTTGATTTCCATGCCAGTCAAATTTCAATTATTTTTTTAATAAAG/TTTGATTTCCATGCCAGTCAAATTTCAATTATTTTTTTAATAAAG	TTTGATTTCCATGCCAGTCAAATTTCAATTATTTTTTTAATAAAG/TTTGATTTCCATGCCAGTCAAATTTCAATTATTTTTTTAATAAAG	TTTGATTTCCATGCCAGTCAAATTTCAATTATTTTTTTAATAAAG/TTTGATTTCCATGCCAGTCAAATTTCAATTATTTTTTTAATAAAG	TTTGATTTCCATGCCAGTCAAATTTCAATTATTTTTTTAATAAAG/*	TTTGATTTCCATGCCAGTCAAATTTCAATTATTTTTTTAATAAAG/TTTGATTTCCATGCCAGTCAAATTTCAATTATTTTTTTAATAAAG	TTTGATTTCCATGCCAGTCAAATTTCAATTATTTTTTTAATAAAG/TTTGATTTCCATGCCAGTCAAATTTCAATTATTTTTTTAATAAAG	TTTGATTTCCATGCCAGTCAAATTTCAATTATTTTTTTAATAAAG/TTTGATTTCCATGCCAGTCAAATTTCAATTATTTTTTTAATAAAG	TTTGATTTCCATGCCAGTCAAATTTCAATTATTTTTTTAATAAAG/TTTGATTTCCATGCCAGTCAAATTTCAATTATTTTTTTAATAAAG	TTTGATTTCCATGCCAGTCAAATTTCAATTATTTTTTTAATAAAG/TTTGATTTCCATGCCAGTCAAATTTCAATTATTTTTTTAATAAAG	TTTGATTTCCATGCCAGTCAAATTTCAATTATTTTTTTAATAAAG/TTTGATTTCCATGCCAGTCAAATTTCAATTATTTTTTTAATAAAG	TTTGATTTCCATGCCAGTCAAATTTCAATTATTTTTTTAATAAAG/TTTGATTTCCATGCCAGTCAAATTTCAATTATTTTTTTAATAAAG	TTTGATTTCCATGCCAGTCAAATTTCAATTATTTTTTTAATAAAG/TTTGATTTCCATGCCAGTCAAATTTCAATTATTTTTTTAATAAAG	TTTGATTTCCATGCCAGTCAAATTTCAATTATTTTTTTAATAAAG/TTTGATTTCCATGCCAGTCAAATTTCAATTATTTTTTTAATAAAG	TTTGATTTCCATGCCAGTCAAATTTCAATTATTTTTTTAATAAAG/TTTGATTTCCATGCCAGTCAAATTTCAATTATTTTTTTAATAAAG	TTTGATTTCCATGCCAGTCAAATTTCAATTATTTTTTTAATAAAG/TTTGATTTCCATGCCAGTCAAATTTCAATTATTTTTTTAATAAAG	TTTGATTTCCATGCCAGTCAAATTTCAATTATTTTTTTAATAAAG/TTTGATTTCCATGCCAGTCAAATTTCAATTATTTTTTTAATAAAG	TTTGATTTCCATGCCAGTCAAATTTCAATTATTTTTTTAATAAAG/TTTGATTTCCATGCCAGTCAAATTTCAATTATTTTTTTAATAAAG	TTTGATTTCCATGCCAGTCAAATTTCAATTATTTTTTTAATAAAG/TTTGATTTCCATGCCAGTCAAATTTCAATTATTTTTTTAATAAAG	TTTGATTTCCATGCCAGTCAAATTTCAATTATTTTTTTAATAAAG/TTTGATTTCCATGCCAGTCAAATTTCAATTATTTTTTTAATAAAG	TTTGATTTCCATGCCAGTCAAATTTCAATTATTTTTTTAATAAAG|TTTGATTTCCATGCCAGTCAAATTTCAATTATTTTTTTAATAAAG	TTTGATTTCCATGCCAGTCAAATTTCAATTATTTTTTTAATAAAG/TTTGATTTCCATGCCAGTCAAATTTCAATTATTTTTTTAATAAAG	TTTGATTTCCATGCCAGTCAAATTTCAATTATTTTTTTAATAAAG|TTTGATTTCCATGCCAGTCAAATTTCAATTATTTTTTTAATAAAG	TTTGATTTCCATGCCAGTCAAATTTCAATTATTTTTTTAATAAAG/TTTGATTTCCATGCCAGTCAAATTTCAATTATTTTTTTAATAAAG	TTTGATTTCCATGCCAGTCAAATTTCAATTATTTTTTTAATAAAG/TTTGATTTCCATGCCAGTCAAATTTCAATTATTTTTTTAATAAAG	TTTGATTTCCATGCCAGTCAAATTTCAATTATTTTTTTAATAAAG/TTTGATTTCCATGCCAGTCAAATTTCAATTATTTTTTTAATAAAG	TTTGATTTCCATGCCAGTCAAATTTCAATTATTTTTTTAATAAAG/TTTGATTTCCATGCCAGTCAAATTTCAATTATTTTTTTAATAAAG	TTTGATTTCCATGCCAGTCAAATTTCAATTATTTTTTTAATAAAG/TTTGATTTCCATGCCAGTCAAATTTCAATTATTTTTTTAATAAAG	TTTGATTTCCATGCCAGTCAAATTTCAATTATTTTTTTAATAAAG/TTTGATTTCCATGCCAGTCAAATTTCAATTATTTTTTTAATAAAG	TTTGATTTCCATGCCAGTCAAATTTCAATTATTTTTTTAATAAAG/TTTGATTTCCATGCCAGTCAAATTTCAATTATTTTTTTAATAAAG	TTTGATTTCCATGCCAGTCAAATTTCAATTATTTTTTTAATAAAG/TTTGATTTCCATGCCAGTCAAATTTCAATTATTTTTTTAATAAAG	TTTGATTTCCATGCCAGTCAAATTTCAATTATTTTTTTAATAAAG/TTTGATTTCCATGCCAGTCAAATTTCAATTATTTTTTTAATAAAG	TTTGATTTCCATGCCAGTCAAATTTCAATTATTTTTTTAATAAAG/TTTGATTTCCATGCCAGTCAAATTTCAATTATTTTTTTAATAAAG	TTTGATTTCCATGCCAGTCAAATTTCAATTATTTTTTTAATAAAG/TTTGATTTCCATGCCAGTCAAATTTCAATTATTTTTTTAATAAAG	TTTGATTTCCATGCCAGTCAAATTTCAATTATTTTTTTAATAAAG/TTTGATTTCCATGCCAGTCAAATTTCAATTATTTTTTTAATAAAG	TTTGATTTCCATGCCAGTCAAATTTCAATTATTTTTTTAATAAAG/TTTGATTTCCATGCCAGTCAAATTTCAATTATTTTTTTAATAAAG	TTTGATTTCCATGCCAGTCAAATTTCAATTATTTTTTTAATAAAG/TTTGATTTCCATGCCAGTCAAATTTCAATTATTTTTTTAATAAAG	TTTGATTTCCATGCCAGTCAAATTTCAATTATTTTTTTAATAAAG/TTTGATTTCCATGCCAGTCAAATTTCAATTATTTTTTTAATAAAG	TTTGATTTCCATGCCAGTCAAATTTCAATTATTTTTTTAATAAAG/TTTGATTTCCATGCCAGTCAAATTTCAATTATTTTTTTAATAAAG	TTTGATTTCCATGCCAGTCAAATTTCAATTATTTTTTTAATAAAG/TTTGATTTCCATGCCAGTCAAATTTCAATTATTTTTTTAATAAAG	TTTGATTTCCATGCCAGTCAAATTTCAATTATTTTTTTAATAAAG/TTTGATTTCCATGCCAGTCAAATTTCAATTATTTTTTTAATAAAG	TTTGATTTCCATGCCAGTCAAATTTCAATTATTTTTTTAATAAAG/TTTGATTTCCATGCCAGTCAAATTTCAATTATTTTTTTAATAAAG	TTTGATTTCCATGCCAGTCAAATTTCAATTATTTTTTTAATAAAG/TTTGATTTCCATGCCAGTCAAATTTCAATTATTTTTTTAATAAAG	TTTGATTTCCATGCCAGTCAAATTTCAATTATTTTTTTAATAAAG/TTTGATTTCCATGCCAGTCAAATTTCAATTATTTTTTTAATAAAG	TTTGATTTCCATGCCAGTCAAATTTCAATTATTTTTTTAATAAAG|*	TTTGATTTCCATGCCAGTCAAATTTCAATTATTTTTTTAATAAAG/TTTGATTTCCATGCCAGTCAAATTTCAATTATTTTTTTAATAAAG	TTTGATTTCCATGCCAGTCAAATTTCAATTATTTTTTTAATAAAG/TTTGATTTCCATGCCAGTCAAATTTCAATTATTTTTTTAATAAAG
Tp_19450_228	Tp_19450	228	C/C	C|T	C|T	C|T	C|T	C|T	C/C	C/C	C|T	C/C	C|T	C/C	C/C	C/C	C|T	C|T	C/C	C|T	C/C	T|T	C|T	-	C|C	C|T	C/C	C|T	C|T	C/C	C|C	C/C	C/C	C|T	C|T	C/C	T|T	C|T	C|T	C/C	C/C	-	C/C	C|T	C|T	C|T	C/C	T|T	C/C
Tp_19450_228	Tp_19450	228	C/C	C|C	C|C	C|C	C|C	C|C	C/C	C/C	C|C	C/C	C|C	C/C	C/C	C/C	C|C	C|C	C/C	C|C	C/C	C|C	C|C	-	C|C	C|C	C/C	C|C	C|C	C/C	C|A	C/C	C/C	C|C	C|C	C/C	C|C	C|C	C|C	C/C	C/C	-	C/C	C|C	C|C	C|C	C/C	C|C	C/C
Tp_19450_228	Tp_19450	228	C/C	C|C	C|C	C|C	C|C	C|C	C/C	C/C	C|C	C/C	C|C	C/C	C/C	C/C	C|C	C|C	C/C	C|C	C/C	C|C	C|C	-	C|*	C|C	C/C	C|C	C|C	C/C	C|C	C/C	C/C	C|C	C|C	C/C	C|C	C|C	C|C	C/C	C/C	-	C/C	C|C	C|C	C|C	C/C	C|C	C/C
Tp_19450_230	Tp_19450	230	G/G	G/G	G/G	G/G	G/G	G/G	G/G	G/G	G/G	G/G	G/G	G/G	G/G	G/G	G/G	G/G	G/G	G/G	G/G	G/G	G/G	G/G	G|G	G/G	G/G	G/G	G/G	G/G	G|A	G/G	G/G	G/G	G/G	G/G	G/G	G/G	G/G	G/G	G/G	G/G	G/G	G/G	G/G	G/G	G/G	G/G	G/G
Tp_19450_230	Tp_19450	230	G/G	G/G	G/G	G/G	G/G	G/G	G/G	G/G	G/G	G/G	G/G	G/G	G/G	G/G	G/G	G/G	G/G	G/G	G/G	G/G	G/G	G/G	G|*	G/G	G/G	G/G	G/G	G/G	G|G	G/G	G/G	G/G	G/G	G/G	G/G	G/G	G/G	G/G	G/G	G/G	G/G	G/G	G/G	G/G	G/G	G/G	G/G
Tp_19450_232	Tp_19450	232	C/C	C/C	C/C	C/C	C/C	C/C	C/C	C/C	C/C	C/C	C/C	C/C	C/C	C/C	C/C	C/C	C/C	C/C	C/C	C/C	C/C	C/C	C|C	C/C	C/C	C/C	C/C	C|G	C/C	C/C	C/C	C/C	C/C	C/G	C/C	C/C	C/C	C/C	C/C	C/C	C/C	C/C	C|G	C/C	C/C	C/C	C/C
Tp_19450_232	Tp_19450	232	C/C	C/C	C/C	C/C	C/C	C/C	C/C	C/C	C/C	C/C	C/C	C/C	C/C	C/C	C/C	C/C	C/C	C/C	C/C	C/C	C/C	C/C	C|*	C/C	C/C	C/C	C/C	C|C	C/C	C/C	C/C	C/C	C/C	C/C	C/C	C/C	C/C	C/C	C/C	C/C	C/C	C/C	C|C	C/C	C/C	C/C	C/C
Tp_19450_244	Tp_19450	244	AT/AT	AT/AT	AT/AT	AT/AT	AT/AT	AT/AT	AT/AT	AT/AT	AT/AT	AT/AT	AT/AT	AT/AT	AT/AT	AT/AT	AT/AT	AT/AT	AT/AT	AT/AT	AT/AT	AT/AT	AT/AT	AT/AT	AT|AT	AT/AT	AT/AT	AT/AT	AT/AT	AT|A	AT/AT	AT/AT	AT/AT	AT/AT	AT/AT	AT/A	AT/AT	AT/AT	AT/AT	AT/AT	AT/AT	AT/AT	AT/AT	AT/AT	AT|A	AT/AT	AT/AT	AT/AT	AT/AT
Tp_19450_244	Tp_19450	244	AT/AT	AT/AT	AT/AT	AT/AT	AT/AT	AT/AT	AT/AT	AT/AT	AT/AT	AT/AT	AT/AT	AT/AT	AT/AT	AT/AT	AT/AT	AT/AT	AT/AT	AT/AT	AT/AT	AT/AT	AT/AT	AT/AT	AT|*	AT/AT	AT/AT	AT/AT	AT/AT	AT|AT	AT/AT	AT/AT	AT/AT	AT/AT	AT/AT	AT/AT	AT/AT	AT/AT	AT/AT	AT/AT	AT/AT	AT/AT	AT/AT	AT/AT	AT|AT	AT/AT	AT/AT	AT/AT	AT/AT
Tp_19450_245	Tp_19450	245	T/T	T/T	T/T	T/T	T/T	T/T	T/T	T/T	T/T	T/T	T/T	T/T	T/T	T/T	T/T	T/T	T/T	T/T	T/T	T/T	T/T	T/T	T|*	T/T	T/T	T/T	T/T	T|*	T/T	T/T	T/T	T/T	T/T	T/*	T/T	T/T	T/T	T/T	T/T	T/T	T/T	T/T	T|*	T/T	T/T	T/T	T/T
Tp_19450_245	Tp_19450	245	T/T	T/T	T/T	T/T	T/T	T/T	T/T	T/T	T/T	T/T	T/T	T/T	T/T	T/T	T/T	T/T	T/T	T/T	T/T	T/T	T/T	T/T	T|T	T/T	T/T	T/T	T/T	T|T	T/C	T/T	T/T	T/T	T/T	T/T	T/T	T/T	T/T	T/T	T/T	T/T	T/T	T/T	T|T	T/T	T/T	T/T	T/T
Tp_19450_247	Tp_19450	247	T/T	T|A	T|A	T|A	T|A	T/A	T/T	T/T	T|A	T/T	T|A	T/T	T/T	T/T	T|A	T|A	T/T	T|A	T/T	T|A	T|A	T/T	T|T	T|A	T/T	T|A	T|A	T/T	T|A	T/T	T/T	T|A	T|A	T/T	A/A	T|A	T|A	T/T	-	T/T	T/T	T|A	T|A	T|A	T/T	A|A	T/T
Tp_19450_247	Tp_19450	247	T/T	T|T	T|T	T|T	T|T	T/T	T/T	T/T	T|T	T/T	T|T	T/T	T/T	T/T	T|T	T|T	T/T	T|T	T/T	T|T	T|T	T/T	T|*	T|T	T/T	T|T	T|T	T/T	T|T	T/T	T/T	T|T	T|T	T/T	T/T	T|T	T|T	T/T	-	T/T	T/T	T|T	T|T	T|T	T/T	T|T	T/T
Tp_19450_251	Tp_19450	251	T/T	T/T	T/T	T/T	T/T	T/T	T/T	T/T	T/T	T/T	T/T	T/T	T/T	T/T	T/T	T/T	T/T	T/T	T/T	T/T	T/T	T/T	T|T	T/T	T/T	T/T	T/T	T/T	T|A	T/T	T/T	T/T	T/T	T/T	T/T	T/T	T/T	T/T	T/T	T/T	T/T	T/T	T/T	T/T	T/T	T/T	T/T
Tp_19450_251	Tp_19450	251	T/T	T/T	T/T	T/T	T/T	T/T	T/T	T/T	T/T	T/T	T/T	T/T	T/T	T/T	T/T	T/T	T/T	T/T	T/T	T/T	T/T	T/T	T|*	T/T	T/T	T/T	T/T	T/T	T|T	T/T	T/T	T/T	T/T	T/T	T/T	T/T	T/T	T/T	T/T	T/T	T/T	T/T	T/T	T/T	T/T	T/T	T/T
Tp_19450_259	Tp_19450	259	CAG/CAG	CAG/CAG	CAG/CAG	CAG/CAG	CAG/CAG	CAG/CAG	CAG/C	CAG/CAG	CAG/CAG	CAG/CAG	CAG/CAG	CAG/CAG	CAG/CAG	CAG/CAG	CAG/CAG	CAG/CAG	CAG/CAG	CAG/CAG	CAG/CAG	CAG/CAG	CAG/CAG	CAG/CAG	CAG/CAG	CAG/CAG	CAG/CAG	CAG/CAG	CAG/CAG	CAG/CAG	CAG/CAG	CAG/CAG	CAG/CAG	CAG/CAG	CAG/CAG	CAG/CAG	CAG/CAG	CAG/CAG	CAG/CAG	CAG/CAG	CAG/CAG	CAG/CAG	CAG/CAG	CAG/CAG	CAG/CAG	CAG/CAG	CAG/CAG	CAG/CAG	CAG/CAG
Tp_19450_263	Tp_19450	263	G/G	G/G	G/G	G|GTA	G/G	G/G	G/G	G|GTA	G/G	G/G	G/G	G|GTA	G/G	G|GTA	G|GTA	G/G	G|GTA	G|GTA	G/G	G/G	G|GTA	G/G	G|GTA	G|GTA	G|GTA	G/G	G/G	G/G	G|GTA	G|GTA	G|GTA	G/G	G|GTA	G|GTA	G/G	G|GTA	G/G	G/G	G/G	G/G	G|GTA	G|GTA	G/G	G|GTA	G/G	G/G	G|GTA
Tp_19450_264	Tp_19450	264	C/C	C/C	C/C	C/C	C/C	C/C	C/C	C/C	C/C	C/C	C/C	C/C	C/C	C/C	C/C	C|T	C/C	C/C	C/C	C/C	C/C	C/C	C/C	C/C	C/C	C/C	C/C	C/C	C/C	C/C	C/C	C/C	C|T	C/C	C/C	C/C	C|T	C/C	-	C/C	C/C	C/C	C/C	C|T	C/C	C/C	C/C
Tp_19450_265	Tp_19450	265	G/G	G/G	G/G	G/G	G/G	G/G	G/G	G/G	G/G	G/G	G/G	G/G	G/G	G/G	G/G	G/G	G/G	G/G	G/G	G/G	G/G	G/G	G|A	G/G	G/G	G|A	G/G	G/G	G/G	G/G	G/G	G/G	G/G	G/G	G/G	G/G	G/G	G/G	-	G/G	G/G	G/G	G/G	G/G	G/G	G/G	G/G
Tp_19450_268	Tp_19450	268	-	-	-	-	-	-	-	-	-	-	-	-	-	-	-	-	-	-	-	-	-	-	-	-	-	-	-	-	-	-	-	-	-	-	-	-	-	-	-	-	-	-	-	-	-	-	-
Tp_19450_268	Tp_19450	268	-	-	-	-	-	-	-	-	-	-	-	-	-	-	-	-	-	-	-	-	-	-	-	-	-	-	-	-	-	-	-	-	-	-	-	-	-	-	-	-	-	-	-	-	-	-	-
Tp_19450_272	Tp_19450	272	AC/AC	AC/AC	AC/AC	AC|*	AC/AC	AC/AC	AC/AC	-	AC/AC	AC/AC	AC/AC	AC|*	AC/AC	AC|*	AC|*	AC/AC	AC|*	AC|*	AC/AC	AC/AC	AC/AC	AC/AC	AC|*	AC|*	AC|*	AC/AC	AC/AC	AC/AC	AC|*	AC|*	AC|*	AC/AC	AC|*	AC/AC	AC/AC	AC|*	AC/AC	AC/AC	-	AC|AC	AC/*	AC|*	AC/AC	AC|*	AC/AC	AC/AC	AC|*
Tp_19450_272	Tp_19450	272	AC/AC	AC/AC	AC/AC	AC|AC	AC/AC	AC/AC	AC/AC	-	AC/AC	AC/AC	AC/AC	AC|AC	AC/AC	AC|AC	AC|AC	AC/AC	AC|AC	AC|AC	AC/AC	AC/AC	AC/AC	AC/A	AC|AC	AC|AC	AC|AC	AC/AC	AC/AC	AC/AC	AC|AC	AC|AC	AC|AC	AC/AC	AC|AC	AC/AC	AC/A	AC|AC	AC/AC	AC/AC	-	A|A	AC/AC	AC|AC	AC/AC	AC|AC	AC/AC	AC/AC	AC|AC
Tp_19450_274	Tp_19450	274	-	-	-	-	-	-	-	-	-	-	-	-	-	-	-	-	-	-	-	-	-	-	-	-	-	-	-	-	-	-	-	-	-	-	-	-	-	-	-	-	-	-	-	-	-	-	-
Tp_19450_274	Tp_19450	274	-	-	-	-	-	-	-	-	-	-	-	-	-	-	-	-	-	-	-	-	-	-	-	-	-	-	-	-	-	-	-	-	-	-	-	-	-	-	-	-	-	-	-	-	-	-	-
Tp_19450_278	Tp_19450	278	-	-	-	-	-	-	-	-	-	-	-	-	-	-	-	-	-	-	-	-	-	-	-	-	-	-	-	-	-	-	-	-	-	-	-	-	-	-	-	-	-	-	-	-	-	-	-
Tp_19450_278	Tp_19450	278	-	-	-	-	-	-	-	-	-	-	-	-	-	-	-	-	-	-	-	-	-	-	-	-	-	-	-	-	-	-	-	-	-	-	-	-	-	-	-	-	-	-	-	-	-	-	-
Tp_19450_281	Tp_19450	281	-	-	-	-	-	-	-	-	-	-	-	-	-	-	-	-	-	-	-	-	-	-	-	-	-	-	-	-	-	-	-	-	-	-	-	-	-	-	-	-	-	-	-	-	-	-	-
Tp_19450_281	Tp_19450	281	-	-	-	-	-	-	-	-	-	-	-	-	-	-	-	-	-	-	-	-	-	-	-	-	-	-	-	-	-	-	-	-	-	-	-	-	-	-	-	-	-	-	-	-	-	-	-
Tp_19450_285	Tp_19450	285	-	-	-	-	-	-	-	-	-	-	-	-	-	-	-	-	-	-	-	-	-	-	-	-	-	-	-	-	-	-	-	-	-	-	-	-	-	-	-	-	-	-	-	-	-	-	-
Tp_19450_285	Tp_19450	285	-	-	-	-	-	-	-	-	-	-	-	-	-	-	-	-	-	-	-	-	-	-	-	-	-	-	-	-	-	-	-	-	-	-	-	-	-	-	-	-	-	-	-	-	-	-	-
Tp_19450_286	Tp_19450	286	-	-	-	-	-	-	-	-	-	-	-	-	-	-	-	-	-	-	-	-	-	-	-	-	-	-	-	-	-	-	-	-	-	-	-	-	-	-	-	-	-	-	-	-	-	-	-
Tp_19450_286	Tp_19450	286	-	-	-	-	-	-	-	-	-	-	-	-	-	-	-	-	-	-	-	-	-	-	-	-	-	-	-	-	-	-	-	-	-	-	-	-	-	-	-	-	-	-	-	-	-	-	-
Tp_19450_287	Tp_19450	287	G/G	G/G	G/G	G/G	G/G	G/G	G/G	G/G	G/G	G/G	G/G	-	G/G	G|G	G/G	G/G	G/G	G/G	G/G	G/G	G/G	G/G	-	G/G	G/G	G/G	G/G	G/G	G/G	-	-	G/G	G/G	G/G	G/G	-	G/G	G/A	-	G/G	G/G	G/G	G/G	G|G	G/G	G/G	G/G
Tp_19450_287	Tp_19450	287	G/G	G/G	G/G	G/G	G/G	G/G	G/G	G/G	G/G	G/G	G/G	-	G/G	G|*	G/G	G/G	G/G	G/G	G/G	G/G	G/G	G/G	-	G/G	G/G	G/G	G/G	G/G	G/G	-	-	G/G	G/G	G/G	G/G	-	G/G	G/G	-	G/G	G/G	G/G	G/G	G|*	G/G	G/G	G/G
Tp_19450_289	Tp_19450	289	-	-	-	-	-	-	-	-	-	-	-	-	-	-	-	-	-	-	-	-	-	-	-	-	-	-	-	-	-	-	-	-	-	-	-	-	-	-	-	-	-	-	-	-	-	-	-
Tp_19450_289	Tp_19450	289	-	-	-	-	-	-	-	-	-	-	-	-	-	-	-	-	-	-	-	-	-	-	-	-	-	-	-	-	-	-	-	-	-	-	-	-	-	-	-	-	-	-	-	-	-	-	-
Tp_19450_291	Tp_19450	291	G/G	G|A	G|A	G|A	A|A	A|A	G/G	G/G	G|A	G|A	A|A	G/A	G|A	G/G	G|A	G|A	G/A	G|A	G/G	G|A	G|A	G|A	G/A	G|A	G/G	G|A	G|A	G/G	G/A	G/A	G/A	G|A	G|A	G/G	A|A	G|A	G|A	G|A	-	A|A	G/G	G|A	G|A	G|A	G/G	A|A	G/G
Tp_19450_295	Tp_19450	295	G/G	G/G	G/G	G/G	G/G	G/G	G/G	G/G	G/G	G/G	G/G	G/G	G/G	G/G	G/G	G/G	G/G	G/G	G/G	G/G	G/G	G/G	G/G	G/G	G/G	G/G	G/G	G/G	G/G	G/G	G/G	G/G	G/A	G/G	G/G	G/G	G/G	G/G	-	G/G	G/G	G/G	G/G	G/G	G/G	G/G	G|A
Tp_19450_296	Tp_19450	296	G/G	G/G	G/G	G|A	G/G	G|A	G/G	G/A	G/G	G|A	G|A	A|A	G|A	G|A	G|A	G/G	A|A	G|A	G/G	G|A	G|A	G/A	G|A	G|A	G|A	G/G	G/G	G/G	G/A	A/A	A|A	G/G	G|A	G|A	G/G	G|A	G|A	G|A	-	G/G	G|A	G|A	G/G	G|A	G/G	G/G	G|A
Tp_19450_297	Tp_19450	297	T/T	T/T	T|C	T/T	T/T	T/T	T/T	T|C	T/T	T/T	T/T	T/T	T/T	T|C	T/T	T|C	T/T	T/T	T/T	T/T	T/T	T/T	T|C	T/T	T/T	T|C	T|C	T/T	T/T	T/T	T/T	T|C	T/T	T/T	T/T	T/T	T/T	T/T	T/T	T/T	T/T	T/T	T/T	T/T	T/T	T/T	T/T
Tp_19450_315	Tp_19450	315	A/A	A|C	A|C	A|C	C|C	A|C	A/A	A/A	A|C	A/A	A|C	A/A	A/A	A/A	A|C	A|C	A/A	A|C	A/A	A|C	A|C	A|C	A/A	A|C	A/A	A/C	A|C	A/A	A|C	A/A	A/A	A|C	A|C	A/A	C|C	A|C	A|C	A/A	-	C|C	A/A	A|C	A|C	A|C	A/A	C|C	A/A
Tp_19450_316	Tp_19450	316	A/A	A|G	A/G	G/G	G|G	G|G	A/A	A/G	A|G	A|G	G|G	G|G	A|G	A|G	G/G	A|G	G|G	A/G	A/A	G/G	G/G	G/G	A|G	G/G	A/G	A|G	A|G	A/A	G/G	G/G	G|G	A|G	G/G	A|G	G|G	G/G	G/G	A|G	-	G|G	A/G	G/G	A|G	G/G	A/A	G|G	A|G
Tp_19450_321	Tp_19450	321	A/A	A/A	A/A	A/A	A/A	A/A	A/A	A/A	A/A	A/A	A/A	A/A	A/A	A/A	A/A	A/A	A/A	A/A	A/A	A/A	A/A	A/A	A/A	A/A	A/A	A/A	A/A	A/A	A/A	A/A	A/A	A/A	A/A	A/A	A/A	A/A	A|G	A/A	A/A	A/A	A/A	A/A	A/A	A/A	A/A	A/A	A/A
Tp_19450_322	Tp_19450	322	C|T	C/C	C|T	C/C	C/C	C/C	C/C	C|T	C/C	C/C	C/C	C/C	C/T	C|T	C/C	C|T	C/C	C/C	C/C	C/C	C/C	C/C	C|T	C/C	C/C	C|T	C|T	C/T	C/C	C/C	C/T	C|T	C/C	C/C	C/C	C/C	C/C	C/C	C/C	C/C	C/C	C/C	C/C	C/C	C/C	C/C	C|T
Tp_19450_324	Tp_19450	324	G/G	G/A	G/G	G/G	G/G	G|A	G/G	G/G	G/A	G/G	G/G	G/G	G/G	G/G	G/G	G/G	G/G	G/G	G/G	G/G	G|A	G/G	G/G	G/G	G/G	G|A	G/G	G/G	G/G	G/G	G/G	G/G	G/G	G/G	G/G	G/G	G/G	G/G	G/G	G/G	G/G	G/G	G|A	G/G	G/G	G/G	G/G
Tp_19450_329	Tp_19450	329	G/G	G/G	G/G	G/G	G/G	G/G	G/G	G/G	G/G	G|C	G/G	G/G	G/G	G/G	G/G	G/G	G/G	G/G	G/G	G/G	G/G	G/G	G/G	G/G	G|C	G/G	G/G	G/G	G/G	G/G	G/G	G/G	G/G	G/G	G/G	G/G	G/G	G/G	G/G	G/G	G/G	G/G	G/G	G/G	G/G	G/G	G/G
Tp_19450_331	Tp_19450	331	C/C	C/C	C/C	C/C	C/C	C/C	C/C	C/C	C/C	C|A	C/C	C/C	C/C	C/C	C/C	C/C	C/C	C/C	C/C	C/C	C/C	C/C	C/C	C/C	C/C	C/C	C/C	C/C	C/C	C/C	C/C	C/C	C/C	C/C	C/C	C/C	C/C	C/C	C/C	C/C	C/C	C/C	C/C	C/C	C/C	C/C	C/C
Tp_19450_332	Tp_19450	332	G/G	G|G	G|G	G|G	G/G	G|G	G/G	G/G	G|G	G/G	G|G	G/G	G/G	G/G	G|G	G/G	G/G	G|G	G/G	G|G	G|G	G/G	G/G	G|G	G/G	G|G	G|G	G/G	G|G	G/G	G/G	G|G	G/C	G/G	G/G	G|G	G/G	G/G	G/G	G/G	G/G	G|G	G|G	G/G	G/G	G|G	G|C
Tp_19450_332	Tp_19450	332	G/G	G|A	G|A	G|A	A/A	G|A	G/G	G/G	G|A	G/G	G|A	G/G	G/G	G/G	G|A	G/G	G/G	G|A	G/G	G|A	G|A	G/G	G/G	G|A	G/G	G|A	G|A	G/G	G|A	G/G	G/G	G|A	G/G	G/G	G/A	G|A	G/G	G/G	G/G	G/G	G/G	G|A	G|A	G/G	G/G	A|A	G|G
Tp_19450_333	Tp_19450	333	G/G	G/G	G/G	G/G	G/G	G|A	G/G	G/G	G/G	A/A	G|A	G|A	G|A	G/G	G/G	G/G	G|A	G/G	G/G	G|A	G/G	G|A	G/G	G/G	G|A	G/G	G/G	G/G	G/G	G|A	G|A	G/G	G/G	G/G	G/G	G/G	G/A	G|A	G/G	G|A	G/G	G/G	G/G	G/G	G/G	G/G	G/G
Tp_19450_343	Tp_19450	343	-	-	-	-	-	-	-	-	-	-	-	-	-	-	-	-	-	-	-	-	-	-	-	-	-	-	-	-	-	-	-	-	-	-	-	-	-	-	-	-	-	-	-	-	-	-	-
Tp_19450_343	Tp_19450	343	-	-	-	-	-	-	-	-	-	-	-	-	-	-	-	-	-	-	-	-	-	-	-	-	-	-	-	-	-	-	-	-	-	-	-	-	-	-	-	-	-	-	-	-	-	-	-
Tp_19450_344	Tp_19450	344	TGACCGGACCAAATACAGGTTTAGTTCCCGTTG/TGACCGGACCAAATACAGGTTTAGTTCCCGTTG	TGACCGGACCAAATACAGGTTTAGTTCCCGTTG/TGACCGGACCAAATACAGGTTTAGTTCCCGTTG	TGACCGGACCAAATACAGGTTTAGTTCCCGTTG/TGACCGGACCAAATACAGGTTTAGTTCCCGTTG	TGACCGGACCAAATACAGGTTTAGTTCCCGTTG/TGACCGGACCAAATACAGGTTTAGTTCCCGTTG	TGACCGGACCAAATACAGGTTTAGTTCCCGTTG/TGACCGGACCAAATACAGGTTTAGTTCCCGTTG	TGACCGGACCAAATACAGGTTTAGTTCCCGTTG|T	TGACCGGACCAAATACAGGTTTAGTTCCCGTTG/TGACCGGACCAAATACAGGTTTAGTTCCCGTTG	TGACCGGACCAAATACAGGTTTAGTTCCCGTTG/TGACCGGACCAAATACAGGTTTAGTTCCCGTTG	TGACCGGACCAAATACAGGTTTAGTTCCCGTTG/TGACCGGACCAAATACAGGTTTAGTTCCCGTTG	TGACCGGACCAAATACAGGTTTAGTTCCCGTTG|T	TGACCGGACCAAATACAGGTTTAGTTCCCGTTG|T	TGACCGGACCAAATACAGGTTTAGTTCCCGTTG|T	TGACCGGACCAAATACAGGTTTAGTTCCCGTTG|T	TGACCGGACCAAATACAGGTTTAGTTCCCGTTG/TGACCGGACCAAATACAGGTTTAGTTCCCGTTG	TGACCGGACCAAATACAGGTTTAGTTCCCGTTG/TGACCGGACCAAATACAGGTTTAGTTCCCGTTG	TGACCGGACCAAATACAGGTTTAGTTCCCGTTG/TGACCGGACCAAATACAGGTTTAGTTCCCGTTG	TGACCGGACCAAATACAGGTTTAGTTCCCGTTG|T	TGACCGGACCAAATACAGGTTTAGTTCCCGTTG/TGACCGGACCAAATACAGGTTTAGTTCCCGTTG	TGACCGGACCAAATACAGGTTTAGTTCCCGTTG/TGACCGGACCAAATACAGGTTTAGTTCCCGTTG	TGACCGGACCAAATACAGGTTTAGTTCCCGTTG/TGACCGGACCAAATACAGGTTTAGTTCCCGTTG	TGACCGGACCAAATACAGGTTTAGTTCCCGTTG/TGACCGGACCAAATACAGGTTTAGTTCCCGTTG	TGACCGGACCAAATACAGGTTTAGTTCCCGTTG/TGACCGGACCAAATACAGGTTTAGTTCCCGTTG	TGACCGGACCAAATACAGGTTTAGTTCCCGTTG/TGACCGGACCAAATACAGGTTTAGTTCCCGTTG	TGACCGGACCAAATACAGGTTTAGTTCCCGTTG/TGACCGGACCAAATACAGGTTTAGTTCCCGTTG	TGACCGGACCAAATACAGGTTTAGTTCCCGTTG/TGACCGGACCAAATACAGGTTTAGTTCCCGTTG	TGACCGGACCAAATACAGGTTTAGTTCCCGTTG/TGACCGGACCAAATACAGGTTTAGTTCCCGTTG	TGACCGGACCAAATACAGGTTTAGTTCCCGTTG/TGACCGGACCAAATACAGGTTTAGTTCCCGTTG	TGACCGGACCAAATACAGGTTTAGTTCCCGTTG/TGACCGGACCAAATACAGGTTTAGTTCCCGTTG	TGACCGGACCAAATACAGGTTTAGTTCCCGTTG/TGACCGGACCAAATACAGGTTTAGTTCCCGTTG	TGACCGGACCAAATACAGGTTTAGTTCCCGTTG|T	TGACCGGACCAAATACAGGTTTAGTTCCCGTTG|T	TGACCGGACCAAATACAGGTTTAGTTCCCGTTG/TGACCGGACCAAATACAGGTTTAGTTCCCGTTG	TGACCGGACCAAATACAGGTTTAGTTCCCGTTG/TGACCGGACCAAATACAGGTTTAGTTCCCGTTG	TGACCGGACCAAATACAGGTTTAGTTCCCGTTG/TGACCGGACCAAATACAGGTTTAGTTCCCGTTG	TGACCGGACCAAATACAGGTTTAGTTCCCGTTG/TGACCGGACCAAATACAGGTTTAGTTCCCGTTG	TGACCGGACCAAATACAGGTTTAGTTCCCGTTG/TGACCGGACCAAATACAGGTTTAGTTCCCGTTG	TGACCGGACCAAATACAGGTTTAGTTCCCGTTG/TGACCGGACCAAATACAGGTTTAGTTCCCGTTG	TGACCGGACCAAATACAGGTTTAGTTCCCGTTG|T	TGACCGGACCAAATACAGGTTTAGTTCCCGTTG/TGACCGGACCAAATACAGGTTTAGTTCCCGTTG	TGACCGGACCAAATACAGGTTTAGTTCCCGTTG/TGACCGGACCAAATACAGGTTTAGTTCCCGTTG	TGACCGGACCAAATACAGGTTTAGTTCCCGTTG/TGACCGGACCAAATACAGGTTTAGTTCCCGTTG	TGACCGGACCAAATACAGGTTTAGTTCCCGTTG/TGACCGGACCAAATACAGGTTTAGTTCCCGTTG	TGACCGGACCAAATACAGGTTTAGTTCCCGTTG/TGACCGGACCAAATACAGGTTTAGTTCCCGTTG	TGACCGGACCAAATACAGGTTTAGTTCCCGTTG/TGACCGGACCAAATACAGGTTTAGTTCCCGTTG	TGACCGGACCAAATACAGGTTTAGTTCCCGTTG/TGACCGGACCAAATACAGGTTTAGTTCCCGTTG	TGACCGGACCAAATACAGGTTTAGTTCCCGTTG/TGACCGGACCAAATACAGGTTTAGTTCCCGTTG	TGACCGGACCAAATACAGGTTTAGTTCCCGTTG/TGACCGGACCAAATACAGGTTTAGTTCCCGTTG
Tp_19450_345	Tp_19450	345	G/G	G/G	G|A	G/G	G/G	G|G	G/G	G|A	G/G	G|G	G|G	G|G	G|G	G|A	G/G	G|A	G|G	G/G	G/G	G/G	G/G	G/G	G/G	G/G	G/G	G/G	G|A	G/G	G/G	G|G	G|G	G/G	G/G	G/G	G/G	G/G	G/G	G|G	G/G	G/G	G/G	G/G	G/G	G/G	G/G	G/G	G/G
Tp_19450_345	Tp_19450	345	G/G	G/G	G|G	G/G	G/G	G|*	G/G	G|G	G/G	G|*	G|*	G|*	G|*	G|G	G/G	G|G	G|*	G/G	G/G	G/G	G/G	G/G	G/G	G/G	G/G	G/G	G|G	G/G	G/G	G|*	G|*	G/G	G/G	G/G	G/G	G/G	G/G	G|*	G/G	G/G	G/G	G/G	G/G	G/G	G/G	G/G	G/G
Tp_19450_347	Tp_19450	347	-	-	-	-	-	-	-	-	-	-	-	-	-	-	-	-	-	-	-	-	-	-	-	-	-	-	-	-	-	-	-	-	-	-	-	-	-	-	-	-	-	-	-	-	-	-	-
Tp_19450_347	Tp_19450	347	-	-	-	-	-	-	-	-	-	-	-	-	-	-	-	-	-	-	-	-	-	-	-	-	-	-	-	-	-	-	-	-	-	-	-	-	-	-	-	-	-	-	-	-	-	-	-
Tp_19450_348	Tp_19450	348	C/C	C/C	C/C	C/C	C/C	C|C	C/C	C/C	C/C	C|C	C|C	C|C	C/C	C|T	C/C	C/C	C|C	C|C	C/C	C/C	C|T	C/C	C/C	C|T	C/C	C/C	C/C	C/C	C/T	C|C	C|C	C/C	C/C	C/C	C/C	C/C	C/C	C|C	C/C	C/C	C/C	C|T	C/C	C|T	C/C	C/C	C/C
Tp_19450_348	Tp_19450	348	C/C	C/C	C/C	C/C	C/C	C|*	C/C	C/C	C/C	C|*	C|*	C|*	C/C	C|C	C/C	C/C	C|*	C|C	C/C	C/C	C|C	C/C	C/C	C|C	C/C	C/C	C/C	C/C	C/C	C|*	C|*	C/C	C/C	C/C	C/C	C/C	C/C	C|*	C/C	C/C	C/C	C|C	C/C	C|C	C/C	C/C	C/C
Tp_19450_353	Tp_19450	353	-	-	-	-	-	-	-	-	-	-	-	-	-	-	-	-	-	-	-	-	-	-	-	-	-	-	-	-	-	-	-	-	-	-	-	-	-	-	-	-	-	-	-	-	-	-	-
Tp_19450_353	Tp_19450	353	-	-	-	-	-	-	-	-	-	-	-	-	-	-	-	-	-	-	-	-	-	-	-	-	-	-	-	-	-	-	-	-	-	-	-	-	-	-	-	-	-	-	-	-	-	-	-
Tp_19450_355	Tp_19450	355	-	-	-	-	-	-	-	-	-	-	-	-	-	-	-	-	-	-	-	-	-	-	-	-	-	-	-	-	-	-	-	-	-	-	-	-	-	-	-	-	-	-	-	-	-	-	-
Tp_19450_355	Tp_19450	355	-	-	-	-	-	-	-	-	-	-	-	-	-	-	-	-	-	-	-	-	-	-	-	-	-	-	-	-	-	-	-	-	-	-	-	-	-	-	-	-	-	-	-	-	-	-	-
Tp_19450_361	Tp_19450	361	-	-	-	-	-	-	-	-	-	-	-	-	-	-	-	-	-	-	-	-	-	-	-	-	-	-	-	-	-	-	-	-	-	-	-	-	-	-	-	-	-	-	-	-	-	-	-
Tp_19450_361	Tp_19450	361	-	-	-	-	-	-	-	-	-	-	-	-	-	-	-	-	-	-	-	-	-	-	-	-	-	-	-	-	-	-	-	-	-	-	-	-	-	-	-	-	-	-	-	-	-	-	-
Tp_19450_368	Tp_19450	368	T/T	T/T	T/T	T/T	T/T	T|T	T/T	T/T	T/T	T|T	T|T	-	T/T	T/T	T/T	T/T	-	T/T	T/T	T/T	T/T	T/C	T/T	T/T	T/T	T/T	T/T	T/T	T/T	-	-	T/T	T/T	T/T	T/C	T/T	T/T	T|T	T/T	T/C	T/T	T/T	T/T	T/T	T/T	T/T	T/T
Tp_19450_368	Tp_19450	368	T/T	T/T	T/T	T/T	T/T	T|*	T/T	T/T	T/T	T|*	T|*	-	T/T	T/T	T/T	T/T	-	T/T	T/T	T/T	T/T	T/T	T/T	T/T	T/T	T/T	T/T	T/T	T/T	-	-	T/T	T/T	T/T	T/T	T/T	T/T	T|*	T/T	T/T	T/T	T/T	T/T	T/T	T/T	T/T	T/T
Tp_19450_369	Tp_19450	369	TCCCGTTGGA/T	TCCCGTTGGA/TCCCGTTGGA	TCCCGTTGGA/TCCCGTTGGA	TCCCGTTGGA/TCCCGTTGGA	TCCCGTTGGA/TCCCGTTGGA	TCCCGTTGGA|TCCCGTTGGA	TCCCGTTGGA/T	TCCCGTTGGA/TCCCGTTGGA	TCCCGTTGGA/TCCCGTTGGA	TCCCGTTGGA|TCCCGTTGGA	TCCCGTTGGA|TCCCGTTGGA	-	TCCCGTTGGA/TCCCGTTGGA	TCCCGTTGGA/TCCCGTTGGA	TCCCGTTGGA/TCCCGTTGGA	TCCCGTTGGA/TCCCGTTGGA	-	TCCCGTTGGA/T	T/T	TCCCGTTGGA/TCCCGTTGGA	TCCCGTTGGA/TCCCGTTGGA	TCCCGTTGGA/TCCCGTTGGA	TCCCGTTGGA/TCCCGTTGGA	TCCCGTTGGA/TCCCGTTGGA	TCCCGTTGGA/TCCCGTTGGA	TCCCGTTGGA/TCCCGTTGGA	TCCCGTTGGA/TCCCGTTGGA	TCCCGTTGGA/TCCCGTTGGA	TCCCGTTGGA/TCCCGTTGGA	-	-	TCCCGTTGGA/TCCCGTTGGA	TCCCGTTGGA/TCCCGTTGGA	TCCCGTTGGA/TCCCGTTGGA	TCCCGTTGGA/TCCCGTTGGA	TCCCGTTGGA/TCCCGTTGGA	TCCCGTTGGA/TCCCGTTGGA	TCCCGTTGGA|TCCCGTTGGA	TCCCGTTGGA/TCCCGTTGGA	TCCCGTTGGA/TCCCGTTGGA	TCCCGTTGGA/TCCCGTTGGA	TCCCGTTGGA/TCCCGTTGGA	TCCCGTTGGA/TCCCGTTGGA	TCCCGTTGGA/TCCCGTTGGA	T/T	TCCCGTTGGA/TCCCGTTGGA	TCCCGTTGGA/TCCCGTTGGA
Tp_19450_369	Tp_19450	369	TCCCGTTGGA/TCCCGTTGGA	TCCCGTTGGA/TCCCGTTGGA	TCCCGTTGGA/TCCCGTTGGA	TCCCGTTGGA/TCCCGTTGGA	TCCCGTTGGA/TCCCGTTGGA	TCCCGTTGGA|*	TCCCGTTGGA/TCCCGTTGGA	TCCCGTTGGA/TCCCGTTGGA	TCCCGTTGGA/TCCCGTTGGA	TCCCGTTGGA|*	TCCCGTTGGA|*	-	TCCCGTTGGA/TCCCGTTGGA	TCCCGTTGGA/TCCCGTTGGA	TCCCGTTGGA/TCCCGTTGGA	TCCCGTTGGA/TCCCGTTGGA	-	TCCCGTTGGA/TCCCGTTGGA	TCCCGTTGGA/TCCCGTTGGA	TCCCGTTGGA/TCCCGTTGGA	TCCCGTTGGA/TCCCGTTGGA	TCCCGTTGGA/TCCCGTTGGA	TCCCGTTGGA/TCCCGTTGGA	TCCCGTTGGA/TCCCGTTGGA	TCCCGTTGGA/TCCCGTTGGA	TCCCGTTGGA/TCCCGTTGGA	TCCCGTTGGA/TCCCGTTGGA	TCCCGTTGGA/TCCCGTTGGA	TCCCGTTGGA/TCCCGTTGGA	-	-	TCCCGTTGGA/TCCCGTTGGA	TCCCGTTGGA/TCCCGTTGGA	TCCCGTTGGA/TCCCGTTGGA	TCCCGTTGGA/TCCCGTTGGA	TCCCGTTGGA/TCCCGTTGGA	TCCCGTTGGA/TCCCGTTGGA	TCCCGTTGGA|*	TCCCGTTGGA/TCCCGTTGGA	TCCCGTTGGA/TCCCGTTGGA	TCCCGTTGGA/TCCCGTTGGA	TCCCGTTGGA/TCCCGTTGGA	TCCCGTTGGA/TCCCGTTGGA	TCCCGTTGGA/TCCCGTTGGA	TCCCGTTGGA/TCCCGTTGGA	TCCCGTTGGA/TCCCGTTGGA	TCCCGTTGGA/TCCCGTTGGA
Tp_19450_370	Tp_19450	370	-	-	-	-	-	-	-	-	-	-	-	-	-	-	-	-	-	-	-	-	-	-	-	-	-	-	-	-	-	-	-	-	-	-	-	-	-	-	-	-	-	-	-	-	-	-	-
Tp_19450_370	Tp_19450	370	-	-	-	-	-	-	-	-	-	-	-	-	-	-	-	-	-	-	-	-	-	-	-	-	-	-	-	-	-	-	-	-	-	-	-	-	-	-	-	-	-	-	-	-	-	-	-
Tp_19450_371	Tp_19450	371	C/C	C/C	C/C	C/C	C/C	C/C	C/C	C/C	C/C	C/C	C|C	-	C/C	C/C	C/C	C/C	-	C/C	C/C	C|T	C/C	C|T	C/C	C/C	C/C	C/C	C/C	C/C	C/C	-	-	C/C	C/C	C/C	C/C	C/C	C|T	C|C	C/C	C|T	C/C	C/C	C/C	C/C	C/C	C/C	C/C
Tp_19450_371	Tp_19450	371	C/*	C/C	C/C	C/C	C/C	C/*	C/*	C/C	C/C	C/C	C|*	-	C/C	C/C	C/C	C/C	-	C/*	*/*	C|C	C/C	C|C	C/C	C/C	C/C	C/C	C/C	C/C	C/C	-	-	C/C	C/C	C/C	C/C	C/C	C|C	C|*	C/C	C|C	C/C	C/C	C/C	C/C	*/*	C/C	C/C
Tp_19450_373	Tp_19450	373	G/*	G/G	G/G	G/G	G/G	-	G/*	G/G	G/G	G/G	G|*	-	G/G	G/G	G/G	G/G	-	G/*	*/*	G/G	G/G	G/G	G/G	G/G	G/G	G/G	G/G	G/G	G/G	-	-	G/G	G/G	G/G	G/G	G/G	G/G	G|*	G/G	G/G	G/G	G/G	G/G	G/G	*/*	G/G	G/G
Tp_19450_373	Tp_19450	373	G/G	G/G	G/G	G/G	G/G	-	G/G	G/G	G/G	G/G	G|G	-	G/G	G/G	G/G	G/G	-	G/G	G/G	G/G	G/G	G/G	G/G	G/G	G/G	G/G	G/G	G/G	G/A	-	-	G/G	G/G	G/G	G/G	G/G	G/G	G|G	G/G	G/G	G/G	G/G	G/G	G/G	G/G	G/G	G/G
Tp_19450_376	Tp_19450	376	-	-	-	-	-	-	-	-	-	-	-	-	-	-	-	-	-	-	-	-	-	-	-	-	-	-	-	-	-	-	-	-	-	-	-	-	-	-	-	-	-	-	-	-	-	-	-
Tp_19450_376	Tp_19450	376	-	-	-	-	-	-	-	-	-	-	-	-	-	-	-	-	-	-	-	-	-	-	-	-	-	-	-	-	-	-	-	-	-	-	-	-	-	-	-	-	-	-	-	-	-	-	-
Tp_19450_379	Tp_19450	379	C/C	C/C	C/C	C|T	C/C	C/C	C/C	C|T	C/C	C/C	C/C	C|T	C/C	C|T	C|T	C/C	C|T	C|T	C/C	C|T	C|T	C|T	C|C	C|T	C|T	C/C	C/C	C/C	C/T	C|T	C/T	C/C	C|T	C|T	C/C	C|T	C|T	C/C	-	C|T	C|T	C|T	C/C	C|T	C/C	C/C	C/C
Tp_19450_381	Tp_19450	381	G/G	G/G	G/G	G/G	G/G	G/G	G/G	G/G	G/G	G/G	G/G	G/G	G/G	G/G	G/G	G/G	G/G	G/G	G/G	G/G	G/G	G/G	G/G	G/G	G/G	G/G	G/G	G/G	G/G	G/G	G/G	G/G	G/A	G/G	G/G	G/G	G/G	G/G	-	G/G	G/G	G/G	G/G	G/G	G/G	G/G	G/G
Tp_19450_382	Tp_19450	382	G/G	G/G	G/G	G/G	G/G	G/G	G/G	G/G	G/G	G/A	G/G	G/G	G/G	G/G	G/G	G/G	G/G	G/G	G/G	G/G	G/G	G/G	G/G	G/G	G|A	G/G	G/G	G/G	G/G	G/G	G/G	G/G	G|G	G/G	G/G	G/G	G/G	G/G	G/G	G/G	G/G	G/G	G/G	G/G	G/G	G/G	G/G
Tp_19450_384	Tp_19450	384	C/C	C/C	C/C	C/C	C/C	C/C	C/C	C/C	C/C	C/C	C/C	C/C	C/C	C/C	C/C	C/C	C/C	C/C	C/C	C|T	C/C	C|T	C/T	C/C	C/C	C/T	C/C	C/C	C/C	C/C	C/C	C/C	C/C	C/C	C/C	C/C	C|T	C/C	C/C	C|T	C/C	C/C	C/C	C/C	C/C	C/C	C/C
Tp_19450_388	Tp_19450	388	C/C	C/C	C/C	C/C	C/C	C/C	C/C	C/C	C/C	C/C	C/C	C/C	C/C	C/C	C/C	C/C	C/C	C/C	C/C	C/C	C/C	C/C	C/C	C/C	C/C	C/C	C/C	C/A	C/C	C/C	C/C	C/C	C/C	C/A	C/C	C/C	C/C	C/C	C/C	C/C	C/C	C/C	C/A	C/C	C/C	C/C	C/C
Tp_19450_407	Tp_19450	407	C/C	C/A	A/A	A/A	A/A	A/A	C/C	A/A	C/A	A/A	A/A	A|A	C|A	A/A	A/A	A/A	A|A	C/A	C/C	A/A	A/A	A/A	A/A	A/A	A/A	A/A	A/A	C/C	A/A	A|A	A|A	A/A	A/A	C/C	A/A	A/A	A/A	C|A	-	A/A	C/C	A/A	C/A	A/A	C/C	A/A	C|A
Tp_19450_409	Tp_19450	409	T/T	T/T	T/T	T/T	T/T	T/T	T/T	T/T	T/T	T/T	T/T	T/T	T/T	T/T	T/T	T/T	T/T	T/T	T/T	T/T	T/T	T/T	T/T	T/T	T/T	T/T	T/T	T/T	T/T	T/T	T/T	T/T	T/T	T/T	T/T	T/T	T/T	T/G	T/T	T/T	T/T	T/T	T/T	T/T	T/T	T/T	T/T
Tp_19450_412	Tp_19450	412	T/T	T/T	T/T	T/T	T/T	T/A	T/T	T/T	T/T	T/A	T/A	A|A	T|A	T/T	T/T	T/T	A|A	T/T	T/T	T/T	T/T	T/T	T/T	T/T	T/T	T/T	T/T	T/T	T/T	A|A	A|A	T/T	T/T	T/T	T/T	T/T	T/T	T|A	T/T	T/T	T/T	T/T	T/T	T/T	T/T	T/T	T/T
Tp_19450_419	Tp_19450	419	ATT/ATT	ATT/ATT	ATT/ATT	ATT|A	ATT/ATT	ATT/ATT	ATT/ATT	ATT/ATT	ATT/ATT	ATT/ATT	ATT/ATT	ATT/ATT	ATT/ATT	ATT/ATT	ATT/ATT	ATT/ATT	ATT/ATT	ATT/ATT	ATT/ATT	ATT/ATT	ATT/ATT	ATT/ATT	ATT/ATT	ATT/ATT	ATT/ATT	ATT/ATT	ATT/ATT	ATT/ATT	ATT/ATT	ATT/ATT	ATT/ATT	ATT/ATT	ATT/ATT	ATT/ATT	ATT/ATT	ATT|A	ATT/ATT	ATT/ATT	ATT/ATT	ATT/ATT	ATT/ATT	ATT/ATT	ATT/ATT	ATT/ATT	ATT/ATT	ATT/ATT	ATT|ATT
Tp_19450_419	Tp_19450	419	ATTTATTTATTGTTGTTAGATTTATTATGACAGATATATGTTAATTATGTTGTTTGATTTGTTGATGGAGTTGAATTTCTATCATAGGTTTGTTTTTACCAACAATAAACAAATCTCAAAATCATTAGTAAAATGTACAAACCCTTAAAAAACTACTGCTATCAAG/ATTTATTTATTGTTGTTAGATTTATTATGACAGATATATGTTAATTATGTTGTTTGATTTGTTGATGGAGTTGAATTTCTATCATAGGTTTGTTTTTACCAACAATAAACAAATCTCAAAATCATTAGTAAAATGTACAAACCCTTAAAAAACTACTGCTATCAAG	ATTTATTTATTGTTGTTAGATTTATTATGACAGATATATGTTAATTATGTTGTTTGATTTGTTGATGGAGTTGAATTTCTATCATAGGTTTGTTTTTACCAACAATAAACAAATCTCAAAATCATTAGTAAAATGTACAAACCCTTAAAAAACTACTGCTATCAAG/ATTTATTTATTGTTGTTAGATTTATTATGACAGATATATGTTAATTATGTTGTTTGATTTGTTGATGGAGTTGAATTTCTATCATAGGTTTGTTTTTACCAACAATAAACAAATCTCAAAATCATTAGTAAAATGTACAAACCCTTAAAAAACTACTGCTATCAAG	ATTTATTTATTGTTGTTAGATTTATTATGACAGATATATGTTAATTATGTTGTTTGATTTGTTGATGGAGTTGAATTTCTATCATAGGTTTGTTTTTACCAACAATAAACAAATCTCAAAATCATTAGTAAAATGTACAAACCCTTAAAAAACTACTGCTATCAAG/ATTTATTTATTGTTGTTAGATTTATTATGACAGATATATGTTAATTATGTTGTTTGATTTGTTGATGGAGTTGAATTTCTATCATAGGTTTGTTTTTACCAACAATAAACAAATCTCAAAATCATTAGTAAAATGTACAAACCCTTAAAAAACTACTGCTATCAAG	ATTTATTTATTGTTGTTAGATTTATTATGACAGATATATGTTAATTATGTTGTTTGATTTGTTGATGGAGTTGAATTTCTATCATAGGTTTGTTTTTACCAACAATAAACAAATCTCAAAATCATTAGTAAAATGTACAAACCCTTAAAAAACTACTGCTATCAAG|ATTTATTTATTGTTGTTAGATTTATTATGACAGATATATGTTAATTATGTTGTTTGATTTGTTGATGGAGTTGAATTTCTATCATAGGTTTGTTTTTACCAACAATAAACAAATCTCAAAATCATTAGTAAAATGTACAAACCCTTAAAAAACTACTGCTATCAAG	ATTTATTTATTGTTGTTAGATTTATTATGACAGATATATGTTAATTATGTTGTTTGATTTGTTGATGGAGTTGAATTTCTATCATAGGTTTGTTTTTACCAACAATAAACAAATCTCAAAATCATTAGTAAAATGTACAAACCCTTAAAAAACTACTGCTATCAAG/ATTTATTTATTGTTGTTAGATTTATTATGACAGATATATGTTAATTATGTTGTTTGATTTGTTGATGGAGTTGAATTTCTATCATAGGTTTGTTTTTACCAACAATAAACAAATCTCAAAATCATTAGTAAAATGTACAAACCCTTAAAAAACTACTGCTATCAAG	ATTTATTTATTGTTGTTAGATTTATTATGACAGATATATGTTAATTATGTTGTTTGATTTGTTGATGGAGTTGAATTTCTATCATAGGTTTGTTTTTACCAACAATAAACAAATCTCAAAATCATTAGTAAAATGTACAAACCCTTAAAAAACTACTGCTATCAAG/ATTTATTTATTGTTGTTAGATTTATTATGACAGATATATGTTAATTATGTTGTTTGATTTGTTGATGGAGTTGAATTTCTATCATAGGTTTGTTTTTACCAACAATAAACAAATCTCAAAATCATTAGTAAAATGTACAAACCCTTAAAAAACTACTGCTATCAAG	ATTTATTTATTGTTGTTAGATTTATTATGACAGATATATGTTAATTATGTTGTTTGATTTGTTGATGGAGTTGAATTTCTATCATAGGTTTGTTTTTACCAACAATAAACAAATCTCAAAATCATTAGTAAAATGTACAAACCCTTAAAAAACTACTGCTATCAAG/ATTTATTTATTGTTGTTAGATTTATTATGACAGATATATGTTAATTATGTTGTTTGATTTGTTGATGGAGTTGAATTTCTATCATAGGTTTGTTTTTACCAACAATAAACAAATCTCAAAATCATTAGTAAAATGTACAAACCCTTAAAAAACTACTGCTATCAAG	ATTTATTTATTGTTGTTAGATTTATTATGACAGATATATGTTAATTATGTTGTTTGATTTGTTGATGGAGTTGAATTTCTATCATAGGTTTGTTTTTACCAACAATAAACAAATCTCAAAATCATTAGTAAAATGTACAAACCCTTAAAAAACTACTGCTATCAAG/ATTTATTTATTGTTGTTAGATTTATTATGACAGATATATGTTAATTATGTTGTTTGATTTGTTGATGGAGTTGAATTTCTATCATAGGTTTGTTTTTACCAACAATAAACAAATCTCAAAATCATTAGTAAAATGTACAAACCCTTAAAAAACTACTGCTATCAAG	ATTTATTTATTGTTGTTAGATTTATTATGACAGATATATGTTAATTATGTTGTTTGATTTGTTGATGGAGTTGAATTTCTATCATAGGTTTGTTTTTACCAACAATAAACAAATCTCAAAATCATTAGTAAAATGTACAAACCCTTAAAAAACTACTGCTATCAAG/ATTTATTTATTGTTGTTAGATTTATTATGACAGATATATGTTAATTATGTTGTTTGATTTGTTGATGGAGTTGAATTTCTATCATAGGTTTGTTTTTACCAACAATAAACAAATCTCAAAATCATTAGTAAAATGTACAAACCCTTAAAAAACTACTGCTATCAAG	ATTTATTTATTGTTGTTAGATTTATTATGACAGATATATGTTAATTATGTTGTTTGATTTGTTGATGGAGTTGAATTTCTATCATAGGTTTGTTTTTACCAACAATAAACAAATCTCAAAATCATTAGTAAAATGTACAAACCCTTAAAAAACTACTGCTATCAAG/ATTTATTTATTGTTGTTAGATTTATTATGACAGATATATGTTAATTATGTTGTTTGATTTGTTGATGGAGTTGAATTTCTATCATAGGTTTGTTTTTACCAACAATAAACAAATCTCAAAATCATTAGTAAAATGTACAAACCCTTAAAAAACTACTGCTATCAAG	ATTTATTTATTGTTGTTAGATTTATTATGACAGATATATGTTAATTATGTTGTTTGATTTGTTGATGGAGTTGAATTTCTATCATAGGTTTGTTTTTACCAACAATAAACAAATCTCAAAATCATTAGTAAAATGTACAAACCCTTAAAAAACTACTGCTATCAAG/ATTTATTTATTGTTGTTAGATTTATTATGACAGATATATGTTAATTATGTTGTTTGATTTGTTGATGGAGTTGAATTTCTATCATAGGTTTGTTTTTACCAACAATAAACAAATCTCAAAATCATTAGTAAAATGTACAAACCCTTAAAAAACTACTGCTATCAAG	ATTTATTTATTGTTGTTAGATTTATTATGACAGATATATGTTAATTATGTTGTTTGATTTGTTGATGGAGTTGAATTTCTATCATAGGTTTGTTTTTACCAACAATAAACAAATCTCAAAATCATTAGTAAAATGTACAAACCCTTAAAAAACTACTGCTATCAAG/ATTTATTTATTGTTGTTAGATTTATTATGACAGATATATGTTAATTATGTTGTTTGATTTGTTGATGGAGTTGAATTTCTATCATAGGTTTGTTTTTACCAACAATAAACAAATCTCAAAATCATTAGTAAAATGTACAAACCCTTAAAAAACTACTGCTATCAAG	ATTTATTTATTGTTGTTAGATTTATTATGACAGATATATGTTAATTATGTTGTTTGATTTGTTGATGGAGTTGAATTTCTATCATAGGTTTGTTTTTACCAACAATAAACAAATCTCAAAATCATTAGTAAAATGTACAAACCCTTAAAAAACTACTGCTATCAAG/ATTTATTTATTGTTGTTAGATTTATTATGACAGATATATGTTAATTATGTTGTTTGATTTGTTGATGGAGTTGAATTTCTATCATAGGTTTGTTTTTACCAACAATAAACAAATCTCAAAATCATTAGTAAAATGTACAAACCCTTAAAAAACTACTGCTATCAAG	ATTTATTTATTGTTGTTAGATTTATTATGACAGATATATGTTAATTATGTTGTTTGATTTGTTGATGGAGTTGAATTTCTATCATAGGTTTGTTTTTACCAACAATAAACAAATCTCAAAATCATTAGTAAAATGTACAAACCCTTAAAAAACTACTGCTATCAAG/ATTTATTTATTGTTGTTAGATTTATTATGACAGATATATGTTAATTATGTTGTTTGATTTGTTGATGGAGTTGAATTTCTATCATAGGTTTGTTTTTACCAACAATAAACAAATCTCAAAATCATTAGTAAAATGTACAAACCCTTAAAAAACTACTGCTATCAAG	ATTTATTTATTGTTGTTAGATTTATTATGACAGATATATGTTAATTATGTTGTTTGATTTGTTGATGGAGTTGAATTTCTATCATAGGTTTGTTTTTACCAACAATAAACAAATCTCAAAATCATTAGTAAAATGTACAAACCCTTAAAAAACTACTGCTATCAAG/ATTTATTTATTGTTGTTAGATTTATTATGACAGATATATGTTAATTATGTTGTTTGATTTGTTGATGGAGTTGAATTTCTATCATAGGTTTGTTTTTACCAACAATAAACAAATCTCAAAATCATTAGTAAAATGTACAAACCCTTAAAAAACTACTGCTATCAAG	ATTTATTTATTGTTGTTAGATTTATTATGACAGATATATGTTAATTATGTTGTTTGATTTGTTGATGGAGTTGAATTTCTATCATAGGTTTGTTTTTACCAACAATAAACAAATCTCAAAATCATTAGTAAAATGTACAAACCCTTAAAAAACTACTGCTATCAAG/ATTTATTTATTGTTGTTAGATTTATTATGACAGATATATGTTAATTATGTTGTTTGATTTGTTGATGGAGTTGAATTTCTATCATAGGTTTGTTTTTACCAACAATAAACAAATCTCAAAATCATTAGTAAAATGTACAAACCCTTAAAAAACTACTGCTATCAAG	ATTTATTTATTGTTGTTAGATTTATTATGACAGATATATGTTAATTATGTTGTTTGATTTGTTGATGGAGTTGAATTTCTATCATAGGTTTGTTTTTACCAACAATAAACAAATCTCAAAATCATTAGTAAAATGTACAAACCCTTAAAAAACTACTGCTATCAAG/ATTTATTTATTGTTGTTAGATTTATTATGACAGATATATGTTAATTATGTTGTTTGATTTGTTGATGGAGTTGAATTTCTATCATAGGTTTGTTTTTACCAACAATAAACAAATCTCAAAATCATTAGTAAAATGTACAAACCCTTAAAAAACTACTGCTATCAAG	ATTTATTTATTGTTGTTAGATTTATTATGACAGATATATGTTAATTATGTTGTTTGATTTGTTGATGGAGTTGAATTTCTATCATAGGTTTGTTTTTACCAACAATAAACAAATCTCAAAATCATTAGTAAAATGTACAAACCCTTAAAAAACTACTGCTATCAAG/ATTTATTTATTGTTGTTAGATTTATTATGACAGATATATGTTAATTATGTTGTTTGATTTGTTGATGGAGTTGAATTTCTATCATAGGTTTGTTTTTACCAACAATAAACAAATCTCAAAATCATTAGTAAAATGTACAAACCCTTAAAAAACTACTGCTATCAAG	ATTTATTTATTGTTGTTAGATTTATTATGACAGATATATGTTAATTATGTTGTTTGATTTGTTGATGGAGTTGAATTTCTATCATAGGTTTGTTTTTACCAACAATAAACAAATCTCAAAATCATTAGTAAAATGTACAAACCCTTAAAAAACTACTGCTATCAAG/ATTTATTTATTGTTGTTAGATTTATTATGACAGATATATGTTAATTATGTTGTTTGATTTGTTGATGGAGTTGAATTTCTATCATAGGTTTGTTTTTACCAACAATAAACAAATCTCAAAATCATTAGTAAAATGTACAAACCCTTAAAAAACTACTGCTATCAAG	ATTTATTTATTGTTGTTAGATTTATTATGACAGATATATGTTAATTATGTTGTTTGATTTGTTGATGGAGTTGAATTTCTATCATAGGTTTGTTTTTACCAACAATAAACAAATCTCAAAATCATTAGTAAAATGTACAAACCCTTAAAAAACTACTGCTATCAAG/ATTTATTTATTGTTGTTAGATTTATTATGACAGATATATGTTAATTATGTTGTTTGATTTGTTGATGGAGTTGAATTTCTATCATAGGTTTGTTTTTACCAACAATAAACAAATCTCAAAATCATTAGTAAAATGTACAAACCCTTAAAAAACTACTGCTATCAAG	ATTTATTTATTGTTGTTAGATTTATTATGACAGATATATGTTAATTATGTTGTTTGATTTGTTGATGGAGTTGAATTTCTATCATAGGTTTGTTTTTACCAACAATAAACAAATCTCAAAATCATTAGTAAAATGTACAAACCCTTAAAAAACTACTGCTATCAAG/ATTTATTTATTGTTGTTAGATTTATTATGACAGATATATGTTAATTATGTTGTTTGATTTGTTGATGGAGTTGAATTTCTATCATAGGTTTGTTTTTACCAACAATAAACAAATCTCAAAATCATTAGTAAAATGTACAAACCCTTAAAAAACTACTGCTATCAAG	ATTTATTTATTGTTGTTAGATTTATTATGACAGATATATGTTAATTATGTTGTTTGATTTGTTGATGGAGTTGAATTTCTATCATAGGTTTGTTTTTACCAACAATAAACAAATCTCAAAATCATTAGTAAAATGTACAAACCCTTAAAAAACTACTGCTATCAAG/ATTTATTTATTGTTGTTAGATTTATTATGACAGATATATGTTAATTATGTTGTTTGATTTGTTGATGGAGTTGAATTTCTATCATAGGTTTGTTTTTACCAACAATAAACAAATCTCAAAATCATTAGTAAAATGTACAAACCCTTAAAAAACTACTGCTATCAAG	ATTTATTTATTGTTGTTAGATTTATTATGACAGATATATGTTAATTATGTTGTTTGATTTGTTGATGGAGTTGAATTTCTATCATAGGTTTGTTTTTACCAACAATAAACAAATCTCAAAATCATTAGTAAAATGTACAAACCCTTAAAAAACTACTGCTATCAAG/ATTTATTTATTGTTGTTAGATTTATTATGACAGATATATGTTAATTATGTTGTTTGATTTGTTGATGGAGTTGAATTTCTATCATAGGTTTGTTTTTACCAACAATAAACAAATCTCAAAATCATTAGTAAAATGTACAAACCCTTAAAAAACTACTGCTATCAAG	ATTTATTTATTGTTGTTAGATTTATTATGACAGATATATGTTAATTATGTTGTTTGATTTGTTGATGGAGTTGAATTTCTATCATAGGTTTGTTTTTACCAACAATAAACAAATCTCAAAATCATTAGTAAAATGTACAAACCCTTAAAAAACTACTGCTATCAAG/ATTTATTTATTGTTGTTAGATTTATTATGACAGATATATGTTAATTATGTTGTTTGATTTGTTGATGGAGTTGAATTTCTATCATAGGTTTGTTTTTACCAACAATAAACAAATCTCAAAATCATTAGTAAAATGTACAAACCCTTAAAAAACTACTGCTATCAAG	ATTTATTTATTGTTGTTAGATTTATTATGACAGATATATGTTAATTATGTTGTTTGATTTGTTGATGGAGTTGAATTTCTATCATAGGTTTGTTTTTACCAACAATAAACAAATCTCAAAATCATTAGTAAAATGTACAAACCCTTAAAAAACTACTGCTATCAAG/A	ATTTATTTATTGTTGTTAGATTTATTATGACAGATATATGTTAATTATGTTGTTTGATTTGTTGATGGAGTTGAATTTCTATCATAGGTTTGTTTTTACCAACAATAAACAAATCTCAAAATCATTAGTAAAATGTACAAACCCTTAAAAAACTACTGCTATCAAG/ATTTATTTATTGTTGTTAGATTTATTATGACAGATATATGTTAATTATGTTGTTTGATTTGTTGATGGAGTTGAATTTCTATCATAGGTTTGTTTTTACCAACAATAAACAAATCTCAAAATCATTAGTAAAATGTACAAACCCTTAAAAAACTACTGCTATCAAG	ATTTATTTATTGTTGTTAGATTTATTATGACAGATATATGTTAATTATGTTGTTTGATTTGTTGATGGAGTTGAATTTCTATCATAGGTTTGTTTTTACCAACAATAAACAAATCTCAAAATCATTAGTAAAATGTACAAACCCTTAAAAAACTACTGCTATCAAG/ATTTATTTATTGTTGTTAGATTTATTATGACAGATATATGTTAATTATGTTGTTTGATTTGTTGATGGAGTTGAATTTCTATCATAGGTTTGTTTTTACCAACAATAAACAAATCTCAAAATCATTAGTAAAATGTACAAACCCTTAAAAAACTACTGCTATCAAG	ATTTATTTATTGTTGTTAGATTTATTATGACAGATATATGTTAATTATGTTGTTTGATTTGTTGATGGAGTTGAATTTCTATCATAGGTTTGTTTTTACCAACAATAAACAAATCTCAAAATCATTAGTAAAATGTACAAACCCTTAAAAAACTACTGCTATCAAG/ATTTATTTATTGTTGTTAGATTTATTATGACAGATATATGTTAATTATGTTGTTTGATTTGTTGATGGAGTTGAATTTCTATCATAGGTTTGTTTTTACCAACAATAAACAAATCTCAAAATCATTAGTAAAATGTACAAACCCTTAAAAAACTACTGCTATCAAG	ATTTATTTATTGTTGTTAGATTTATTATGACAGATATATGTTAATTATGTTGTTTGATTTGTTGATGGAGTTGAATTTCTATCATAGGTTTGTTTTTACCAACAATAAACAAATCTCAAAATCATTAGTAAAATGTACAAACCCTTAAAAAACTACTGCTATCAAG/ATTTATTTATTGTTGTTAGATTTATTATGACAGATATATGTTAATTATGTTGTTTGATTTGTTGATGGAGTTGAATTTCTATCATAGGTTTGTTTTTACCAACAATAAACAAATCTCAAAATCATTAGTAAAATGTACAAACCCTTAAAAAACTACTGCTATCAAG	ATTTATTTATTGTTGTTAGATTTATTATGACAGATATATGTTAATTATGTTGTTTGATTTGTTGATGGAGTTGAATTTCTATCATAGGTTTGTTTTTACCAACAATAAACAAATCTCAAAATCATTAGTAAAATGTACAAACCCTTAAAAAACTACTGCTATCAAG/ATTTATTTATTGTTGTTAGATTTATTATGACAGATATATGTTAATTATGTTGTTTGATTTGTTGATGGAGTTGAATTTCTATCATAGGTTTGTTTTTACCAACAATAAACAAATCTCAAAATCATTAGTAAAATGTACAAACCCTTAAAAAACTACTGCTATCAAG	ATTTATTTATTGTTGTTAGATTTATTATGACAGATATATGTTAATTATGTTGTTTGATTTGTTGATGGAGTTGAATTTCTATCATAGGTTTGTTTTTACCAACAATAAACAAATCTCAAAATCATTAGTAAAATGTACAAACCCTTAAAAAACTACTGCTATCAAG/ATTTATTTATTGTTGTTAGATTTATTATGACAGATATATGTTAATTATGTTGTTTGATTTGTTGATGGAGTTGAATTTCTATCATAGGTTTGTTTTTACCAACAATAAACAAATCTCAAAATCATTAGTAAAATGTACAAACCCTTAAAAAACTACTGCTATCAAG	ATTTATTTATTGTTGTTAGATTTATTATGACAGATATATGTTAATTATGTTGTTTGATTTGTTGATGGAGTTGAATTTCTATCATAGGTTTGTTTTTACCAACAATAAACAAATCTCAAAATCATTAGTAAAATGTACAAACCCTTAAAAAACTACTGCTATCAAG/ATTTATTTATTGTTGTTAGATTTATTATGACAGATATATGTTAATTATGTTGTTTGATTTGTTGATGGAGTTGAATTTCTATCATAGGTTTGTTTTTACCAACAATAAACAAATCTCAAAATCATTAGTAAAATGTACAAACCCTTAAAAAACTACTGCTATCAAG	ATTTATTTATTGTTGTTAGATTTATTATGACAGATATATGTTAATTATGTTGTTTGATTTGTTGATGGAGTTGAATTTCTATCATAGGTTTGTTTTTACCAACAATAAACAAATCTCAAAATCATTAGTAAAATGTACAAACCCTTAAAAAACTACTGCTATCAAG/ATTTATTTATTGTTGTTAGATTTATTATGACAGATATATGTTAATTATGTTGTTTGATTTGTTGATGGAGTTGAATTTCTATCATAGGTTTGTTTTTACCAACAATAAACAAATCTCAAAATCATTAGTAAAATGTACAAACCCTTAAAAAACTACTGCTATCAAG	ATTTATTTATTGTTGTTAGATTTATTATGACAGATATATGTTAATTATGTTGTTTGATTTGTTGATGGAGTTGAATTTCTATCATAGGTTTGTTTTTACCAACAATAAACAAATCTCAAAATCATTAGTAAAATGTACAAACCCTTAAAAAACTACTGCTATCAAG/ATTTATTTATTGTTGTTAGATTTATTATGACAGATATATGTTAATTATGTTGTTTGATTTGTTGATGGAGTTGAATTTCTATCATAGGTTTGTTTTTACCAACAATAAACAAATCTCAAAATCATTAGTAAAATGTACAAACCCTTAAAAAACTACTGCTATCAAG	ATTTATTTATTGTTGTTAGATTTATTATGACAGATATATGTTAATTATGTTGTTTGATTTGTTGATGGAGTTGAATTTCTATCATAGGTTTGTTTTTACCAACAATAAACAAATCTCAAAATCATTAGTAAAATGTACAAACCCTTAAAAAACTACTGCTATCAAG/ATTTATTTATTGTTGTTAGATTTATTATGACAGATATATGTTAATTATGTTGTTTGATTTGTTGATGGAGTTGAATTTCTATCATAGGTTTGTTTTTACCAACAATAAACAAATCTCAAAATCATTAGTAAAATGTACAAACCCTTAAAAAACTACTGCTATCAAG	ATTTATTTATTGTTGTTAGATTTATTATGACAGATATATGTTAATTATGTTGTTTGATTTGTTGATGGAGTTGAATTTCTATCATAGGTTTGTTTTTACCAACAATAAACAAATCTCAAAATCATTAGTAAAATGTACAAACCCTTAAAAAACTACTGCTATCAAG|ATTTATTTATTGTTGTTAGATTTATTATGACAGATATATGTTAATTATGTTGTTTGATTTGTTGATGGAGTTGAATTTCTATCATAGGTTTGTTTTTACCAACAATAAACAAATCTCAAAATCATTAGTAAAATGTACAAACCCTTAAAAAACTACTGCTATCAAG	ATTTATTTATTGTTGTTAGATTTATTATGACAGATATATGTTAATTATGTTGTTTGATTTGTTGATGGAGTTGAATTTCTATCATAGGTTTGTTTTTACCAACAATAAACAAATCTCAAAATCATTAGTAAAATGTACAAACCCTTAAAAAACTACTGCTATCAAG/ATTTATTTATTGTTGTTAGATTTATTATGACAGATATATGTTAATTATGTTGTTTGATTTGTTGATGGAGTTGAATTTCTATCATAGGTTTGTTTTTACCAACAATAAACAAATCTCAAAATCATTAGTAAAATGTACAAACCCTTAAAAAACTACTGCTATCAAG	ATTTATTTATTGTTGTTAGATTTATTATGACAGATATATGTTAATTATGTTGTTTGATTTGTTGATGGAGTTGAATTTCTATCATAGGTTTGTTTTTACCAACAATAAACAAATCTCAAAATCATTAGTAAAATGTACAAACCCTTAAAAAACTACTGCTATCAAG/ATTTATTTATTGTTGTTAGATTTATTATGACAGATATATGTTAATTATGTTGTTTGATTTGTTGATGGAGTTGAATTTCTATCATAGGTTTGTTTTTACCAACAATAAACAAATCTCAAAATCATTAGTAAAATGTACAAACCCTTAAAAAACTACTGCTATCAAG	ATTTATTTATTGTTGTTAGATTTATTATGACAGATATATGTTAATTATGTTGTTTGATTTGTTGATGGAGTTGAATTTCTATCATAGGTTTGTTTTTACCAACAATAAACAAATCTCAAAATCATTAGTAAAATGTACAAACCCTTAAAAAACTACTGCTATCAAG/ATTTATTTATTGTTGTTAGATTTATTATGACAGATATATGTTAATTATGTTGTTTGATTTGTTGATGGAGTTGAATTTCTATCATAGGTTTGTTTTTACCAACAATAAACAAATCTCAAAATCATTAGTAAAATGTACAAACCCTTAAAAAACTACTGCTATCAAG	ATTTATTTATTGTTGTTAGATTTATTATGACAGATATATGTTAATTATGTTGTTTGATTTGTTGATGGAGTTGAATTTCTATCATAGGTTTGTTTTTACCAACAATAAACAAATCTCAAAATCATTAGTAAAATGTACAAACCCTTAAAAAACTACTGCTATCAAG/ATTTATTTATTGTTGTTAGATTTATTATGACAGATATATGTTAATTATGTTGTTTGATTTGTTGATGGAGTTGAATTTCTATCATAGGTTTGTTTTTACCAACAATAAACAAATCTCAAAATCATTAGTAAAATGTACAAACCCTTAAAAAACTACTGCTATCAAG	ATTTATTTATTGTTGTTAGATTTATTATGACAGATATATGTTAATTATGTTGTTTGATTTGTTGATGGAGTTGAATTTCTATCATAGGTTTGTTTTTACCAACAATAAACAAATCTCAAAATCATTAGTAAAATGTACAAACCCTTAAAAAACTACTGCTATCAAG/ATTTATTTATTGTTGTTAGATTTATTATGACAGATATATGTTAATTATGTTGTTTGATTTGTTGATGGAGTTGAATTTCTATCATAGGTTTGTTTTTACCAACAATAAACAAATCTCAAAATCATTAGTAAAATGTACAAACCCTTAAAAAACTACTGCTATCAAG	ATTTATTTATTGTTGTTAGATTTATTATGACAGATATATGTTAATTATGTTGTTTGATTTGTTGATGGAGTTGAATTTCTATCATAGGTTTGTTTTTACCAACAATAAACAAATCTCAAAATCATTAGTAAAATGTACAAACCCTTAAAAAACTACTGCTATCAAG/ATTTATTTATTGTTGTTAGATTTATTATGACAGATATATGTTAATTATGTTGTTTGATTTGTTGATGGAGTTGAATTTCTATCATAGGTTTGTTTTTACCAACAATAAACAAATCTCAAAATCATTAGTAAAATGTACAAACCCTTAAAAAACTACTGCTATCAAG	ATTTATTTATTGTTGTTAGATTTATTATGACAGATATATGTTAATTATGTTGTTTGATTTGTTGATGGAGTTGAATTTCTATCATAGGTTTGTTTTTACCAACAATAAACAAATCTCAAAATCATTAGTAAAATGTACAAACCCTTAAAAAACTACTGCTATCAAG/ATTTATTTATTGTTGTTAGATTTATTATGACAGATATATGTTAATTATGTTGTTTGATTTGTTGATGGAGTTGAATTTCTATCATAGGTTTGTTTTTACCAACAATAAACAAATCTCAAAATCATTAGTAAAATGTACAAACCCTTAAAAAACTACTGCTATCAAG	ATTTATTTATTGTTGTTAGATTTATTATGACAGATATATGTTAATTATGTTGTTTGATTTGTTGATGGAGTTGAATTTCTATCATAGGTTTGTTTTTACCAACAATAAACAAATCTCAAAATCATTAGTAAAATGTACAAACCCTTAAAAAACTACTGCTATCAAG/ATTTATTTATTGTTGTTAGATTTATTATGACAGATATATGTTAATTATGTTGTTTGATTTGTTGATGGAGTTGAATTTCTATCATAGGTTTGTTTTTACCAACAATAAACAAATCTCAAAATCATTAGTAAAATGTACAAACCCTTAAAAAACTACTGCTATCAAG	ATTTATTTATTGTTGTTAGATTTATTATGACAGATATATGTTAATTATGTTGTTTGATTTGTTGATGGAGTTGAATTTCTATCATAGGTTTGTTTTTACCAACAATAAACAAATCTCAAAATCATTAGTAAAATGTACAAACCCTTAAAAAACTACTGCTATCAAG/ATTTATTTATTGTTGTTAGATTTATTATGACAGATATATGTTAATTATGTTGTTTGATTTGTTGATGGAGTTGAATTTCTATCATAGGTTTGTTTTTACCAACAATAAACAAATCTCAAAATCATTAGTAAAATGTACAAACCCTTAAAAAACTACTGCTATCAAG	ATTTATTTATTGTTGTTAGATTTATTATGACAGATATATGTTAATTATGTTGTTTGATTTGTTGATGGAGTTGAATTTCTATCATAGGTTTGTTTTTACCAACAATAAACAAATCTCAAAATCATTAGTAAAATGTACAAACCCTTAAAAAACTACTGCTATCAAG/ATTTATTTATTGTTGTTAGATTTATTATGACAGATATATGTTAATTATGTTGTTTGATTTGTTGATGGAGTTGAATTTCTATCATAGGTTTGTTTTTACCAACAATAAACAAATCTCAAAATCATTAGTAAAATGTACAAACCCTTAAAAAACTACTGCTATCAAG	ATTTATTTATTGTTGTTAGATTTATTATGACAGATATATGTTAATTATGTTGTTTGATTTGTTGATGGAGTTGAATTTCTATCATAGGTTTGTTTTTACCAACAATAAACAAATCTCAAAATCATTAGTAAAATGTACAAACCCTTAAAAAACTACTGCTATCAAG|A
Tp_19450_430	Tp_19450	430	G/G	G/A	G/G	G|G	G/G	G/G	G/A	G/G	G/A	G/G	G/G	G/G	G/G	G/G	G/G	G/G	G/G	G/G	G/G	G/G	G/G	G/G	G/G	G/G	G/G	G/G	G/G	G/G	G/G	G/G	G/G	G/G	G/G	G/G	G/G	G|G	G/G	G/G	G/G	G/G	G/G	G/G	G/G	G/G	G/G	G/G	G|G
Tp_19450_430	Tp_19450	430	G/G	G/G	G/G	G|G	G/G	G/G	G/G	G/G	G/G	G/G	G/G	G/G	G/G	G/G	G/G	G/G	G/G	G/G	G/G	G/G	G/G	G/G	G/G	G/G	G/*	G/G	G/G	G/G	G/G	G/G	G/G	G/G	G/G	G/G	G/G	G|G	G/G	G/G	G/G	G/G	G/G	G/G	G/G	G/G	G/G	G/G	G|*
Tp_19450_442	Tp_19450	442	-	-	-	-	-	-	-	-	-	-	-	-	-	-	-	-	-	-	-	-	-	-	-	-	-	-	-	-	-	-	-	-	-	-	-	-	-	-	-	-	-	-	-	-	-	-	-
Tp_19450_442	Tp_19450	442	-	-	-	-	-	-	-	-	-	-	-	-	-	-	-	-	-	-	-	-	-	-	-	-	-	-	-	-	-	-	-	-	-	-	-	-	-	-	-	-	-	-	-	-	-	-	-
Tp_19450_443	Tp_19450	443	T/T	T/T	T/T	T/T	T/T	T/T	T/T	T/T	T/T	T/T	T/T	T/T	T/T	T/T	T/T	T/T	T/T	T/T	T/T	T|C	T/T	T|C	T/T	T/T	-	T/T	T/T	T/T	T/T	T/T	T/T	T/T	T/T	T/T	T/T	T|T	T|C	T/T	-	T|C	T/T	T/T	T/T	T/T	T/T	T/T	T|T
Tp_19450_443	Tp_19450	443	T/T	T/T	T/T	T/T	T/T	T/T	T/T	T/T	T/T	T/T	T/T	T/T	T/T	T/T	T/T	T/T	T/T	T/T	T/T	T|T	T/T	T|T	T/T	T/T	-	T/T	T/T	T/T	T/T	T/T	T/T	T/T	T/T	T/T	T/T	T|T	T|T	T/T	-	T|T	T/T	T/T	T/T	T/T	T/T	T/T	T|*
Tp_19450_445	Tp_19450	445	A/A	A/A	A|G	A/A	A/A	A/A	A/A	G|G	A/A	A/A	A/A	A/A	A/A	G|G	A/A	A|G	A/A	A/A	A/A	A/A	A/A	A/A	A/A	A/A	-	A/A	A|G	A/A	A/A	A/A	A/A	A/A	A/A	A/A	A/A	A|A	A/A	A/A	-	A/A	A/A	A/A	A/A	A/A	A/A	A/A	A|A
Tp_19450_445	Tp_19450	445	A/A	A/A	A|A	A/A	A/A	A/A	A/A	A|A	A/A	A/A	A/A	A/A	A/A	A|A	A/A	A|A	A/A	A/A	A/A	A/A	A/A	A/A	A/A	A/A	-	A/A	A|A	A/A	A/A	A/A	A/A	A/A	A/A	A/A	A/A	A|A	A/A	A/A	-	A/A	A/A	A/A	A/A	A/A	A/A	A/A	A|*
Tp_19450_448	Tp_19450	448	A/A	A/A	A/A	A/A	A/A	A/A	A/A	A/A	A/A	A/A	A/A	A/A	A/A	A/A	A/A	A/A	A/A	A/A	A/A	A|G	A/A	A|G	A/A	A/A	-	A/A	A/A	A/A	A/A	A/A	A/A	A/A	A/A	A/A	A/A	A|A	A|G	A/A	-	A|G	A/A	A/A	A/A	A/A	A/A	A/A	A|A
Tp_19450_448	Tp_19450	448	A/A	A/A	A/A	A/A	A/A	A/A	A/A	A/A	A/A	A/A	A/A	A/A	A/A	A/A	A/A	A/A	A/A	A/A	A/A	A|A	A/A	A|A	A/A	A/A	-	A/A	A/A	A/A	A/A	A/A	A/A	A/A	A/A	A/A	A/A	A|A	A|A	A/A	-	A|A	A/A	A/A	A/A	A/A	A/A	A/A	A|*
Tp_19450_451	Tp_19450	451	G/G	G/G	G/G	-	G/G	G/G	G/G	G/G	G/G	G/G	G/G	G/G	G/G	G/G	G/G	G/G	G/G	G/G	G/G	G|A	G/G	G|A	G/G	G/G	G/G	G/G	G/G	G/G	G/G	G/G	G/G	G/G	G/G	G/G	G/G	G|G	G|A	G/G	-	G|A	G/G	G/G	G/G	G/G	G/G	G/G	G|G
Tp_19450_451	Tp_19450	451	G/G	G/G	G/G	-	G/G	G/G	G/G	G/G	G/G	G/G	G/G	G/G	G/G	G/G	G/G	G/G	G/G	G/G	G/G	G|G	G/G	G|G	G/G	G/G	*/*	G/G	G/G	G/G	G/G	G/G	G/G	G/G	G/*	G/G	G/G	G|G	G|G	G/G	-	G|G	G/G	G/G	G/G	G/G	G/G	G/G	G|*
Tp_19450_452	Tp_19450	452	-	-	-	-	-	-	-	-	-	-	-	-	-	-	-	-	-	-	-	-	-	-	-	-	-	-	-	-	-	-	-	-	-	-	-	-	-	-	-	-	-	-	-	-	-	-	-
Tp_19450_452	Tp_19450	452	-	-	-	-	-	-	-	-	-	-	-	-	-	-	-	-	-	-	-	-	-	-	-	-	-	-	-	-	-	-	-	-	-	-	-	-	-	-	-	-	-	-	-	-	-	-	-
Tp_19450_453	Tp_19450	453	TA/TA	TA/TA	TA/TA	-	TA/TA	TA/TA	TA/TA	TA/TA	TA/TA	TA/TA	TA/TA	TA/TA	TA/TA	TA/TA	TA/TA	TA/TA	TA/TA	TA/TA	TA/TA	TA/TA	TA/TA	TA/TA	TA/T	TA/TA	TA/TA	TA/T	TA/TA	TA/TA	TA/TA	TA/TA	TA/TA	TA/TA	TA/TA	TA/TA	TA/TA	TA|TA	TA/TA	TA/TA	TA/TA	TA/TA	TA/TA	TA/TA	TA/TA	TA/TA	TA/TA	TA/TA	TA|TA
Tp_19450_453	Tp_19450	453	TA/TA	TA/TA	TA/TA	-	TA/TA	TA/TA	TA/TA	TA/TA	TA/TA	TA/TA	TA/TA	TA/TA	TA/TA	TA/TA	TA/TA	TA/TA	TA/TA	TA/TA	TA/TA	TA/TA	TA/TA	TA/TA	TA/TA	TA/TA	TA/*	TA/TA	TA/TA	TA/TA	TA/TA	TA/TA	TA/TA	TA/TA	TA/*	TA/TA	TA/TA	TA|TA	TA/TA	TA/TA	TA/TA	TA/TA	TA/TA	TA/TA	TA/TA	TA/TA	TA/TA	TA/TA	TA|*
Tp_19450_454	Tp_19450	454	A/A	A/A	A|C	-	A/A	A/A	A/A	C|C	A/A	A/A	A/A	A/A	A/A	C|C	A/A	A|C	A/A	A/A	A/A	A/A	A/A	A|C	A/A	A/A	A/A	A/A	A|C	A/A	A/A	A/A	A/A	A/A	A/A	A/A	A|C	A|A	A/A	A/A	A/A	A|C	A/A	A/A	A/A	A/A	A/A	A/A	A|A
Tp_19450_454	Tp_19450	454	A/A	A/A	A|A	-	A/A	A/A	A/A	A|A	A/A	A/A	A/A	A/A	A/A	A|A	A/A	A|A	A/A	A/A	A/A	A/A	A/A	A|A	A/*	A/A	A/*	A/*	A|A	A/A	A/A	A/A	A/A	A/A	A/*	A/A	A|A	A|A	A/A	A/A	A/A	A|A	A/A	A/A	A/A	A/A	A/A	A/A	A|*
Tp_19450_467	Tp_19450	467	G/G	G/G	G/G	-	G/G	G/G	G/G	G/G	G/G	G/G	G/G	G/G	G/G	G/G	G/G	G/G	G/G	G/G	G/G	G/G	G/G	G|T	G/G	-	-	G/G	G/G	G/G	-	G/G	G/G	G/G	-	G/G	G|T	G|G	G/G	G/G	G/G	G|T	G/G	-	G/G	-	G/G	G/G	G|G
Tp_19450_467	Tp_19450	467	G/G	G/G	G/G	-	G/G	G/G	G/G	G/G	G/G	G/G	G/G	G/G	G/G	G/G	G/G	G/G	G/G	G/G	G/G	G/G	G/G	G|G	G/G	-	-	G/G	G/G	G/G	-	G/G	G/G	G/G	-	G/G	G|G	G|G	G/G	G/G	G/G	G|G	G/G	-	G/G	-	G/G	G/G	G|*
Tp_19450_471	Tp_19450	471	-	-	-	-	-	-	-	-	-	-	-	-	-	-	-	-	-	-	-	-	-	-	-	-	-	-	-	-	-	-	-	-	-	-	-	-	-	-	-	-	-	-	-	-	-	-	-
Tp_19450_471	Tp_19450	471	-	-	-	-	-	-	-	-	-	-	-	-	-	-	-	-	-	-	-	-	-	-	-	-	-	-	-	-	-	-	-	-	-	-	-	-	-	-	-	-	-	-	-	-	-	-	-
Tp_19450_473	Tp_19450	473	T/T	T/T	T/T	-	T/T	T/T	T/T	T/T	T/T	T/T	T/T	T/T	T/T	T/T	T/T	T/T	T/T	T/T	T/T	T|A	T/T	T|A	T/T	-	-	T/T	T/T	T/T	T/T	T/T	-	T/T	-	T/T	T/T	T|T	T|A	T/T	-	T|A	-	-	T/T	-	T/T	T/T	T/T
Tp_19450_473	Tp_19450	473	T/*	T/T	T/T	-	T/T	T/T	T/T	T/T	T/T	T/T	T/T	T/T	T/*	T/T	T/T	T/T	T/T	T/T	T/T	T|T	T/T	T|T	T/T	-	-	T/T	T/T	T/*	T/T	T/T	-	T/T	-	T/T	T/T	T|T	T|T	T/T	-	T|T	-	-	T/T	-	T/T	T/T	*/*
Tp_19450_485	Tp_19450	485	G/G	G/T	G/G	-	G/G	G/T	G/G	G/G	G/T	G/G	G/G	G/G	G/G	G/G	G/G	G/G	G/G	G/G	G/G	G/G	T/T	G/G	G/G	-	-	G/T	G/G	G/G	-	G/G	-	G/G	-	G/G	G/G	G|G	G/G	G/G	-	G/G	-	-	G/T	-	G/G	G/G	-
Tp_19450_551	Tp_19450	551	A/A	A/A	A/A	-	A/A	A/A	A/A	A/A	A/A	A/A	A/G	A/A	A/A	A/A	G/G	A/A	A/A	A/A	A/A	A/A	A/A	A/A	A/A	-	-	A/A	A/A	A/A	-	A/A	-	A/A	-	A/A	A/A	A|A	A/A	A/G	-	A/A	-	-	A/A	-	A/A	A/A	-
Tp_19450_561	Tp_19450	561	C/C	C/A	C/C	-	C/C	C/A	C/C	C/C	C/A	C/C	C/C	C/C	C/C	C/C	C/C	C/C	C/C	C/C	C/C	C/C	A/A	C/C	C/C	-	-	C/A	C/C	C/C	-	C/C	-	C/C	-	C/C	C/C	C|C	C/C	C/C	-	C/C	-	-	C/A	-	C/C	C/C	-
Tp_19450_571	Tp_19450	571	C/T	C/C	C/C	-	C/C	C/C	C/T	C/C	C/C	C/C	C/C	C/C	C/C	C/C	C/C	C/C	C/C	C/T	T/T	C/C	C/C	C/C	C/C	-	-	C/C	C/C	C/C	-	C/C	-	C/C	-	C/C	C/C	C|C	C/C	C/C	-	C/C	-	-	C/C	-	C/T	C/C	C/C
Tp_19450_575	Tp_19450	575	T|C	T/T	T/T	-	T/T	T/T	T/T	T/T	T/T	T|C	T/T	T/T	T|C	T/T	T/T	T/T	T/T	T/T	T/T	T/T	T/T	T/T	T/T	-	-	T/T	T/T	T|C	-	T/T	-	T/T	-	T/T	T/T	T|T	T/T	T/T	C|C	T/T	-	-	T/T	-	T/T	T/T	C|C
Tp_19450_584	Tp_19450	584	-	-	-	-	-	-	-	-	-	-	-	-	-	-	-	-	-	-	-	-	-	-	-	-	-	-	-	-	-	-	-	-	-	-	-	-	-	-	-	-	-	-	-	-	-	-	-
Tp_19450_584	Tp_19450	584	-	-	-	-	-	-	-	-	-	-	-	-	-	-	-	-	-	-	-	-	-	-	-	-	-	-	-	-	-	-	-	-	-	-	-	-	-	-	-	-	-	-	-	-	-	-	-
Tp_19450_591	Tp_19450	591	AG|A	AG/A	AG/AG	AG/AG	AG/AG	AG/A	AG/AG	AG/AG	AG/A	AG|A	AG/AG	AG/AG	AG|A	AG/AG	AG/AG	AG/AG	AG/AG	AG/AG	AG/AG	AG/AG	AG/A	AG/AG	AG/AG	AG/AG	AG/A	AG/A	AG/AG	AG|A	AG/AG	AG/AG	AG/AG	AG/AG	AG/AG	AG/AG	AG/AG	AG/AG	AG/AG	AG/AG	AG|A	AG/AG	AG/AG	AG/AG	AG/A	AG/AG	AG/AG	AG/AG	AG|A
Tp_19450_593	Tp_19450	593	GGAGAATAAGTGAACACTTGTATTATTTATTTCATA/GGAGAATAAGTGAACACTTGTATTATTTATTTCATA	GGAGAATAAGTGAACACTTGTATTATTTATTTCATA/GGAGAATAAGTGAACACTTGTATTATTTATTTCATA	GGAGAATAAGTGAACACTTGTATTATTTATTTCATA/GGAGAATAAGTGAACACTTGTATTATTTATTTCATA	GGAGAATAAGTGAACACTTGTATTATTTATTTCATA|G	GGAGAATAAGTGAACACTTGTATTATTTATTTCATA/GGAGAATAAGTGAACACTTGTATTATTTATTTCATA	GGAGAATAAGTGAACACTTGTATTATTTATTTCATA/GGAGAATAAGTGAACACTTGTATTATTTATTTCATA	GGAGAATAAGTGAACACTTGTATTATTTATTTCATA/GGAGAATAAGTGAACACTTGTATTATTTATTTCATA	GGAGAATAAGTGAACACTTGTATTATTTATTTCATA/GGAGAATAAGTGAACACTTGTATTATTTATTTCATA	GGAGAATAAGTGAACACTTGTATTATTTATTTCATA/GGAGAATAAGTGAACACTTGTATTATTTATTTCATA	GGAGAATAAGTGAACACTTGTATTATTTATTTCATA/GGAGAATAAGTGAACACTTGTATTATTTATTTCATA	GGAGAATAAGTGAACACTTGTATTATTTATTTCATA/GGAGAATAAGTGAACACTTGTATTATTTATTTCATA	GGAGAATAAGTGAACACTTGTATTATTTATTTCATA/GGAGAATAAGTGAACACTTGTATTATTTATTTCATA	GGAGAATAAGTGAACACTTGTATTATTTATTTCATA/GGAGAATAAGTGAACACTTGTATTATTTATTTCATA	GGAGAATAAGTGAACACTTGTATTATTTATTTCATA/GGAGAATAAGTGAACACTTGTATTATTTATTTCATA	GGAGAATAAGTGAACACTTGTATTATTTATTTCATA/GGAGAATAAGTGAACACTTGTATTATTTATTTCATA	GGAGAATAAGTGAACACTTGTATTATTTATTTCATA/GGAGAATAAGTGAACACTTGTATTATTTATTTCATA	GGAGAATAAGTGAACACTTGTATTATTTATTTCATA/GGAGAATAAGTGAACACTTGTATTATTTATTTCATA	GGAGAATAAGTGAACACTTGTATTATTTATTTCATA/G	GGAGAATAAGTGAACACTTGTATTATTTATTTCATA/GGAGAATAAGTGAACACTTGTATTATTTATTTCATA	GGAGAATAAGTGAACACTTGTATTATTTATTTCATA/GGAGAATAAGTGAACACTTGTATTATTTATTTCATA	GGAGAATAAGTGAACACTTGTATTATTTATTTCATA/GGAGAATAAGTGAACACTTGTATTATTTATTTCATA	GGAGAATAAGTGAACACTTGTATTATTTATTTCATA/GGAGAATAAGTGAACACTTGTATTATTTATTTCATA	GGAGAATAAGTGAACACTTGTATTATTTATTTCATA/GGAGAATAAGTGAACACTTGTATTATTTATTTCATA	GGAGAATAAGTGAACACTTGTATTATTTATTTCATA/GGAGAATAAGTGAACACTTGTATTATTTATTTCATA	GGAGAATAAGTGAACACTTGTATTATTTATTTCATA/GGAGAATAAGTGAACACTTGTATTATTTATTTCATA	GGAGAATAAGTGAACACTTGTATTATTTATTTCATA/GGAGAATAAGTGAACACTTGTATTATTTATTTCATA	GGAGAATAAGTGAACACTTGTATTATTTATTTCATA/GGAGAATAAGTGAACACTTGTATTATTTATTTCATA	GGAGAATAAGTGAACACTTGTATTATTTATTTCATA/GGAGAATAAGTGAACACTTGTATTATTTATTTCATA	GGAGAATAAGTGAACACTTGTATTATTTATTTCATA/GGAGAATAAGTGAACACTTGTATTATTTATTTCATA	GGAGAATAAGTGAACACTTGTATTATTTATTTCATA/GGAGAATAAGTGAACACTTGTATTATTTATTTCATA	GGAGAATAAGTGAACACTTGTATTATTTATTTCATA/GGAGAATAAGTGAACACTTGTATTATTTATTTCATA	GGAGAATAAGTGAACACTTGTATTATTTATTTCATA/GGAGAATAAGTGAACACTTGTATTATTTATTTCATA	GGAGAATAAGTGAACACTTGTATTATTTATTTCATA/GGAGAATAAGTGAACACTTGTATTATTTATTTCATA	GGAGAATAAGTGAACACTTGTATTATTTATTTCATA/GGAGAATAAGTGAACACTTGTATTATTTATTTCATA	GGAGAATAAGTGAACACTTGTATTATTTATTTCATA/GGAGAATAAGTGAACACTTGTATTATTTATTTCATA	GGAGAATAAGTGAACACTTGTATTATTTATTTCATA|G	GGAGAATAAGTGAACACTTGTATTATTTATTTCATA/GGAGAATAAGTGAACACTTGTATTATTTATTTCATA	GGAGAATAAGTGAACACTTGTATTATTTATTTCATA/GGAGAATAAGTGAACACTTGTATTATTTATTTCATA	GGAGAATAAGTGAACACTTGTATTATTTATTTCATA/GGAGAATAAGTGAACACTTGTATTATTTATTTCATA	GGAGAATAAGTGAACACTTGTATTATTTATTTCATA/GGAGAATAAGTGAACACTTGTATTATTTATTTCATA	GGAGAATAAGTGAACACTTGTATTATTTATTTCATA/GGAGAATAAGTGAACACTTGTATTATTTATTTCATA	GGAGAATAAGTGAACACTTGTATTATTTATTTCATA/GGAGAATAAGTGAACACTTGTATTATTTATTTCATA	GGAGAATAAGTGAACACTTGTATTATTTATTTCATA/GGAGAATAAGTGAACACTTGTATTATTTATTTCATA	GGAGAATAAGTGAACACTTGTATTATTTATTTCATA/GGAGAATAAGTGAACACTTGTATTATTTATTTCATA	GGAGAATAAGTGAACACTTGTATTATTTATTTCATA/GGAGAATAAGTGAACACTTGTATTATTTATTTCATA	GGAGAATAAGTGAACACTTGTATTATTTATTTCATA/GGAGAATAAGTGAACACTTGTATTATTTATTTCATA	GGAGAATAAGTGAACACTTGTATTATTTATTTCATA/GGAGAATAAGTGAACACTTGTATTATTTATTTCATA
Tp_19450_601	Tp_19450	601	A/A	A/A	A/A	A|A	A/A	A/A	A/A	A/A	A/A	A/A	A/A	A/A	A/A	A/A	A/A	A/A	A/A	A/A	A/A	A/A	A/A	A/A	A/A	A/A	A/A	A/A	A/A	A/A	A/A	A/A	A/A	A/A	A/A	A/A	A/A	A|A	A/A	A/A	A/A	A/A	A/A	A/A	A/A	A/A	A/T	A/A	A/A
Tp_19450_601	Tp_19450	601	A/A	A/A	A/A	A|*	A/A	A/A	A/A	A/A	A/A	A/A	A/A	A/A	A/A	A/A	A/A	A/A	A/A	A/*	A/A	A/A	A/A	A/A	A/A	A/A	A/A	A/A	A/A	A/A	A/A	A/A	A/A	A/A	A/A	A/A	A/A	A|*	A/A	A/A	A/A	A/A	A/A	A/A	A/A	A/A	A/A	A/A	A/A
Tp_19450_609	Tp_19450	609	C/C	C/C	C/C	C|C	C/C	C/C	C/C	C/C	C/C	C/C	C/C	C/C	C/C	C/C	C/C	C/C	C/C	C/C	C/C	C/C	C/C	C/C	C/C	C/C	C/C	C/C	C/C	C/C	C/C	C/C	C/C	C/G	C/C	C/C	C/C	C|C	C/C	C/C	C/C	C/C	C/C	C/C	C/C	C/C	C/C	C/C	C/C
Tp_19450_609	Tp_19450	609	C/C	C/C	C/C	C|*	C/C	C/C	C/C	C/C	C/C	C/C	C/C	C/C	C/C	C/C	C/C	C/C	C/C	C/*	C/C	C/C	C/C	C/C	C/C	C/C	C/C	C/C	C/C	C/C	C/C	C/C	C/C	C/C	C/C	C/C	C/C	C|*	C/C	C/C	C/C	C/C	C/C	C/C	C/C	C/C	C/C	C/C	C/C
Tp_19450_611	Tp_19450	611	T/A	T/T	T/T	T|T	T/T	T/T	T/A	T/T	T/T	T/T	T/T	T/T	T/T	T/T	T/T	T/T	T/T	T/A	A/A	T/T	T/T	T/T	T/T	T/T	T/T	T/T	T/T	T/T	T/T	T/T	T/T	T/T	T/T	T/T	T/T	T|T	T/T	T/T	T/T	T/T	T/T	T/T	T/T	T/T	T/A	T/T	T/T
Tp_19450_611	Tp_19450	611	T/T	T/T	T/T	T|*	T/T	T/T	T/T	T/T	T/T	T/T	T/T	T/T	T/T	T/T	T/T	T/T	T/T	T/T	T/T	T/T	T/T	T/T	T/T	T/T	T/T	T/T	T/T	T/T	T/T	T/T	T/T	T/T	T/T	T/T	T/T	T|*	T/T	T/T	T/T	T/T	T/T	T/T	T/T	T/T	T/T	T/T	T/T
Tp_19450_629	Tp_19450	629	G/T	G/G	G/G	G/G	G/G	G/G	G/G	G/G	G/G	G|T	G/G	G/G	G|T	G/G	G/G	G/G	G/G	G/G	G/G	G/G	G/G	G/G	G/G	G/G	G/G	G/G	G/G	G|T	G/G	G/G	G/G	G/G	G/G	G/G	G/G	G/G	G/G	G/G	G/G	G/G	G/G	G/G	G/G	G/G	G/G	G/G	G|T
Tp_19450_632	Tp_19450	632	AAAT/A	AAAT/AAAT	AAAT/AAAT	AAAT/AAAT	AAAT/AAAT	AAAT/AAAT	AAAT/AAAT	AAAT/AAAT	AAAT/AAAT	AAAT|A	AAAT/AAAT	AAAT/AAAT	AAAT|A	AAAT/AAAT	AAAT/AAAT	AAAT/AAAT	AAAT/AAAT	AAAT/AAAT	AAAT/AAAT	AAAT/AAAT	AAAT/AAAT	AAAT/AAAT	AAAT/AAAT	AAAT/AAAT	AAAT/AAAT	AAAT/AAAT	AAAT/AAAT	AAAT|A	AAAT/AAAT	AAAT/AAAT	AAAT/AAAT	AAAT/AAAT	AAAT/AAAT	AAAT/AAAT	AAAT/AAAT	AAAT/AAAT	AAAT/AAAT	AAAT/AAAT	AAAT/AAAT	AAAT/AAAT	AAAT/AAAT	AAAT/AAAT	AAAT/AAAT	AAAT/AAAT	AAAT/AAAT	AAAT/AAAT	AAAT/A
Tp_19450_636	Tp_19450	636	G/G	G/G	G/G	G/G	G/G	G/G	G/G	G/G	G/G	G/G	G/G	G/G	G/G	G/G	G/G	G/A	G/G	G/G	G/G	G/G	G/G	G/G	G/G	G/G	G/G	G/G	G/G	G/G	G/G	G/G	G/G	G/G	G/G	G/G	G/G	G/G	G/G	G/G	G/G	G/G	G/G	G/G	G/G	G/G	G/G	G/G	G/G
Tp_19450_651	Tp_19450	651	A|G	A/A	A/A	A/A	A/A	A/A	A/A	A/A	A/A	A|G	A/A	A/A	A|G	A|G	A/A	A/A	A|G	A|G	A/A	A/A	A|G	A/A	A/A	A|G	A/G	A/A	A/A	A|G	A|G	A/A	A|G	A/A	A/G	A/A	A/A	A/A	A/A	A/A	G|G	A/A	A|G	A|G	A/A	A|G	A/A	A/A	G|G
Tp_19450_658	Tp_19450	658	A/A	A/C	A/C	C/C	C/C	A/A	A/A	A/A	A/A	A/A	A/A	A/A	A/A	A/A	A/A	A/A	A/A	A/C	A/A	A/C	A/A	A/A	A/A	A/C	A/A	A/A	A/C	A/A	A/A	A/A	A/A	A/C	A/A	A/A	A/C	C/C	A/A	A/A	A/A	A/A	A/A	A/C	A/A	A/A	A/A	C/C	A/A
Tp_19450_659	Tp_19450	659	-	-	-	-	-	-	-	-	-	-	-	-	-	-	-	-	-	-	-	-	-	-	-	-	-	-	-	-	-	-	-	-	-	-	-	-	-	-	-	-	-	-	-	-	-	-	-
Tp_19450_659	Tp_19450	659	-	-	-	-	-	-	-	-	-	-	-	-	-	-	-	-	-	-	-	-	-	-	-	-	-	-	-	-	-	-	-	-	-	-	-	-	-	-	-	-	-	-	-	-	-	-	-
Tp_19450_659	Tp_19450	659	-	-	-	-	-	-	-	-	-	-	-	-	-	-	-	-	-	-	-	-	-	-	-	-	-	-	-	-	-	-	-	-	-	-	-	-	-	-	-	-	-	-	-	-	-	-	-
Tp_19450_672	Tp_19450	672	G/G	G/G	G/G	G/G	G/G	G/G	G/G	G/G	G/G	G/G	G/G	G/G	G/G	G/G	G/G	G/G	G/G	G/G	G/G	G|A	G/G	G|A	G/G	G/G	G/G	G/G	G/G	G|A	G/G	G/G	G/G	G/G	G/G	G|A	G/G	G/G	G|A	G/G	G/G	G|A	G/G	G/G	G|A	G/G	G/G	G/G	G/G
Tp_19450_676	Tp_19450	676	G/G	G/A	G/G	G/G	G/G	G/G	G/G	G/G	G/A	G/G	G/G	G/G	G/G	G/G	G/G	G/G	G/G	G/G	G/G	G/G	G/G	G/G	G/G	G/G	G/G	G/G	G/G	G/G	G/G	G/G	G/G	G/G	G/G	G/G	G/G	G/G	G/G	G/G	G/G	G/G	G/G	G/G	G/G	G/G	G/G	G/G	G/G
Tp_19450_677	Tp_19450	677	C/C	C/C	C/C	C/C	C/C	C/C	C/C	C/C	C/C	C/C	C|T	C/C	C/C	C/C	C/T	C/C	C/C	C/C	C/C	C|T	C/C	C|T	C/C	C/C	C/C	C/C	C/C	C|T	C/C	C/C	C/C	C/T	C/C	C|T	C/C	C/C	C|T	C/C	C/C	C|T	C/C	C/C	C|T	C/C	C/C	C/C	C/C
Tp_19450_685	Tp_19450	685	C/C	C/C	C/C	C/C	C/C	C/C	C/C	C/C	C/C	C/C	C/C	C/C	C/C	C/C	C/C	C/C	C/C	C/C	C/C	C/C	C/C	C/C	C/C	C/C	C/C	C/C	C/C	C/C	C/C	C/C	C/C	C/C	C/T	C/C	C/C	C/C	C/C	C/C	C/T	C/C	C/C	C/C	C/C	C/C	C/C	C/C	C/T
Tp_19450_697	Tp_19450	697	AAC/AAC	AAC/AAC	AAC/AAC	AAC/AAC	AAC/AAC	AAC/AAC	AAC/AAC	AAC/AAC	AAC/AAC	AAC/AAC	AAC/AAC	AAC/AAC	AAC/AAC	AAC/AAC	AAC/AAC	AAC/AAC	AAC/AAC	AAC/AAC	AAC/AAC	AAC/AAC	AAC/AAC	AAC/AAC	AAC/AAC	AAC/AAC	AAC/AAC	AAC/AAC	AAC/AAC	AAC/AAC	AAC/AAC	AAC/AAC	AAC/AAC	AAC/AAC	AAC/AAC	AAC/AAC	AAC/AAC	AAC/AAC	AAC/AAC	AAC|A	AAC/AAC	AAC/AAC	AAC/AAC	AAC/AAC	AAC/AAC	AAC/AAC	AAC/AAC	AAC/AAC	AAC/AAC
Tp_19450_701	Tp_19450	701	A/A	A/A	A/A	A/A	A/A	A/A	A/A	A/A	A/A	A/A	A/A	A/A	A/A	A/A	A/A	A/A	A/A	A/A	A/A	A/A	A/A	A/A	A/A	A/A	A/A	A/A	A/A	A/A	A/A	A/A	A/A	A/A	A/A	A/A	A/A	A/A	A/A	A|ATT	A/A	A/A	A/A	A/A	A/A	A/A	A/A	A/A	A/A
Tp_19450_706	Tp_19450	706	T/T	T/C	T|C	T|C	C|C	T/T	T/T	T/T	T/T	T/T	T/T	T/T	T/T	T/T	T/T	T/T	T/T	T|C	T/T	T|C	T/T	T/T	T/T	T|C	T/T	T/T	T|C	T/T	T/T	T/T	T/T	T|C	T/T	T/T	T|C	T|C	T/T	T/T	T/T	T/T	T/T	T|C	T/T	T/T	T/T	C|C	T/T
Tp_19450_714	Tp_19450	714	C/C	C/C	C|T	C|T	T|T	C/C	C/C	C/C	C/C	C/C	C/C	C/C	C/C	C/C	C/C	C/C	C/C	C|T	C/C	C|T	C/C	C/C	C/C	C|T	C/C	C/C	C|T	C/C	C/C	C/C	C/C	C|T	C/C	C/C	C|T	C|T	C/C	C/C	C/C	C/C	C/C	C|T	C/C	C/C	C/C	T|T	C/C
Tp_19450_724	Tp_19450	724	C/C	C/C	C/C	C/C	C/C	C/C	C/C	C/C	C/C	C/C	C/C	C/C	C/C	C/C	C/C	C/C	C/C	C/C	C/C	C|T	C/C	C|T	C/C	C/C	C/C	C/C	C/C	C|T	C/C	C/C	C/C	C/C	C/C	C|T	C/C	C/C	C|T	C/C	C/C	C|T	C/C	C/C	C|T	C/C	C/C	C/C	C/C
Tp_19450_725	Tp_19450	725	A/A	A/A	A/A	A/A	A/A	A/A	A/A	A/A	A/A	A/A	A/A	A/A	A/A	A/A	A/A	A/A	A/A	A/A	A/A	A|T	A/A	A|T	A/A	A/A	A/A	A/A	A/A	A|T	A/A	A/A	A/A	A/A	A/A	A|T	A/A	A/A	A|T	A/A	A/A	A|T	A/A	A/A	A|T	A/A	A/A	A/A	A/A
Tp_19450_766	Tp_19450	766	GT/GT	GT/G	GT/GT	GT/GT	GT/GT	GT/GT	GT/GT	GT/GT	GT/GT	GT/GT	GT/GT	GT/GT	GT/GT	GT/GT	GT/GT	GT/GT	GT/GT	GT/GT	GT/GT	GT/GT	GT/GT	GT/GT	GT/GT	GT/GT	GT/GT	GT/GT	GT/GT	GT/GT	GT/GT	GT/GT	GT/GT	GT/GT	GT/GT	GT/GT	GT/GT	GT/GT	GT/GT	GT/GT	GT/GT	GT/GT	GT/GT	GT/GT	GT/GT	GT/GT	GT/GT	GT/GT	GT/GT
Tp_19450_776	Tp_19450	776	A/A	A/A	A/A	A/A	A/A	A/A	A/A	A/A	A/A	A/A	A/A	A/A	A/A	A/A	A/A	A/A	A/A	A/A	A/A	A/A	A/A	A/A	A/A	A/A	A/A	A/A	A/A	A/A	A/C	A/A	A/A	A/A	A/A	A/A	A/A	A/A	A/A	A/A	A/A	A/A	A/A	A/A	A/A	A/A	A/A	A/A	A/A
Tp_19450_778	Tp_19450	778	CATT/CATT	CATT/CATT	CATT/CATT	CATT/CATT	CATT/CATT	CATT/CATT	CATT/CATT	CATT/CATT	CATT/CATT	CATT/CATT	CATT/CATT	CATT/CATT	CATT/CATT	CATT/CATT	CATT/CATT	CATT/CATT	CATT/CATT	CATT/CATT	CATT/CATT	CATT/CATT	CATT/CATT	CATT|C	CATT/CATT	CATT/CATT	CATT/CATT	CATT/CATT	CATT/CATT	CATT/CATT	CATT/CATT	CATT/CATT	CATT/CATT	CATT/CATT	CATT/CATT	CATT/CATT	CATT/CATT	CATT/CATT	CATT/CATT	CATT/CATT	CATT|C	CATT|C	CATT/CATT	CATT/CATT	CATT/CATT	CATT/CATT	CATT/CATT	CATT/CATT	CATT/CATT
Tp_19450_780	Tp_19450	780	-	-	-	-	-	-	-	-	-	-	-	-	-	-	-	-	-	-	-	-	-	-	-	-	-	-	-	-	-	-	-	-	-	-	-	-	-	-	-	-	-	-	-	-	-	-	-
Tp_19450_780	Tp_19450	780	-	-	-	-	-	-	-	-	-	-	-	-	-	-	-	-	-	-	-	-	-	-	-	-	-	-	-	-	-	-	-	-	-	-	-	-	-	-	-	-	-	-	-	-	-	-	-
Tp_19450_795	Tp_19450	795	A/A	A/A	A/A	A/A	A/A	A/A	A/A	A/A	A/A	A/A	A/A	A/A	A/A	A/A	A/A	A/A	A/A	A/A	A/A	A/A	A/A	A|G	A/A	A/A	A/A	A/A	A/A	A/A	A/A	A/A	A/A	A/A	A/A	A/A	A/A	A/A	A/A	A/A	A|G	A|G	A/A	A/A	A/A	A/A	A/A	A/A	A/A
Tp_19450_796	Tp_19450	796	A/A	A/A	A/A	A/A	A/A	A/A	A/A	A/A	A/A	A/A	A/A	A/A	A/A	A/A	A/A	A/A	A/A	A/A	A/A	A/A	A/A	A/A	A/A	A/A	A/A	A/A	A/A	A/A	A/A	A/A	A/A	A/A	A/G	A/A	A/A	A/A	A/A	A/A	A|G	A/A	A/A	A/A	A/A	A/A	A/A	A/A	A/G
Tp_19450_804	Tp_19450	804	CTTG/CTTG	CTTG/CTTG	CTTG/CTTG	CTTG/CTTG	CTTG/CTTG	CTTG/CTTG	CTTG/CTTG	CTTG/CTTG	CTTG/CTTG	CTTG/CTTG	CTTG/CTTG	CTTG/CTTG	CTTG/CTTG	CTTG/CTTG	CTTG/CTTG	CTTG/CTTG	CTTG/CTTG	CTTG/CTTG	CTTG/CTTG	CTTG/CTTG	CTTG/CTTG	CTTG/CTTG	CTTG/CTTG	CTTG/CTTG	CTTG/CTTG	CTTG/CTTG	CTTG/CTTG	CTTG/CTTG	CTTG/CTTG	CTTG/CTTG	CTTG/CTTG	CTTG|C	CTTG/CTTG	CTTG/CTTG	CTTG/CTTG	CTTG/CTTG	CTTG/CTTG	CTTG/CTTG	CTTG/CTTG	CTTG/CTTG	CTTG/CTTG	CTTG/CTTG	CTTG/CTTG	CTTG/CTTG	CTTG/CTTG	CTTG/CTTG	CTTG/CTTG
Tp_19450_805	Tp_19450	805	T|C	T/T	T/T	T/T	T/T	T/T	T/T	T/T	T/T	T/T	T/T	T/T	T|C	T/T	T/T	T/T	T/T	T/T	T/T	T/T	T/T	T/T	T/T	T/T	T/T	T/T	T/T	T/C	T/T	T/T	T/T	T|T	T/T	T/T	T/T	T/T	T/T	T/T	T/T	T/T	T/T	T/T	T/T	T/T	T/T	T/T	T/C
Tp_19450_805	Tp_19450	805	T|T	T/T	T/T	T/T	T/T	T/T	T/T	T/T	T/T	T/T	T/T	T/T	T|T	T/T	T/T	T/T	T/T	T/T	T/T	T/T	T/T	T/T	T/T	T/T	T/T	T/T	T/T	T/T	T/T	T/T	T/T	T|*	T/T	T/T	T/T	T/T	T/T	T/T	T/T	T/T	T/T	T/T	T/T	T/T	T/T	T/T	T/T
Tp_19450_806	Tp_19450	806	T/T	T/C	T/T	T/T	T/T	T/T	T/T	T/T	T/T	T/T	T/T	T/T	T/T	T/T	T/T	T/T	T/T	T/T	T/T	T/T	T/T	T/T	T/T	T/T	T/T	T/T	T/T	T/T	T/T	T/T	T/T	T|T	T/T	T/T	T/T	T/T	T/T	T/T	T/T	T/T	T/T	T/T	T/T	T/T	T/T	T/T	T/T
Tp_19450_806	Tp_19450	806	T/T	T/T	T/T	T/T	T/T	T/T	T/T	T/T	T/T	T/T	T/T	T/T	T/T	T/T	T/T	T/T	T/T	T/T	T/T	T/T	T/T	T/T	T/T	T/T	T/T	T/T	T/T	T/T	T/T	T/T	T/T	T|*	T/T	T/T	T/T	T/T	T/T	T/T	T/T	T/T	T/T	T/T	T/T	T/T	T/T	T/T	T/T
Tp_19450_810	Tp_19450	810	G/G	G/G	G/G	G/G	G/G	G/G	G/G	G/G	G/G	G/G	G/G	G/G	G/G	G/G	G/G	G/G	G/G	G/G	G/G	G/G	G/G	G/G	G/G	G/G	G/G	G/G	G/G	G/G	G/G	G/G	G/G	G/G	G/G	G/G	G/G	G/G	G/G	G/G	G/G	G/G	G/G	G/G	G/G	G/G	G/A	G/G	G/G
Tp_19450_815	Tp_19450	815	A/A	A/A	A/A	A/A	A/A	A/A	A/A	A/A	A/A	A/A	A/A	A/A	A/A	A/A	A/A	A/A	A/A	A/A	A/A	A/A	A/A	A/A	A/A	A/A	A/A	A/A	A/A	A/A	A/A	A/A	A/A	A/A	A/A	A/A	A/A	A/A	A/A	A|T	A/A	A/A	A/A	A/A	A/A	A/A	A/A	A/A	A/A
Tp_19450_816	Tp_19450	816	C|A	C/A	C/C	C/A	C/C	C/A	C/A	C/A	A/A	C/C	C/C	C/A	C|A	C/C	C/A	A|A	C/A	C/A	C/C	C/A	C/A	C/A	C/A	C/C	C/C	C/A	C/C	A/A	C/C	C/A	C/C	C|A	A/A	A/A	C/A	C/A	A/A	C/C	C|A	C/A	C/C	C/C	A/A	C/C	C/C	C/C	A/A
Tp_19450_819	Tp_19450	819	A/A	A/G	A/A	A/A	A/A	A/A	A/A	A/A	A/G	A/A	A/A	A/A	A/A	A/A	A/A	G|G	A/A	A/A	A/A	A/A	A/A	A/A	A/A	A/A	A/A	A/A	A/A	A/A	A/A	A/A	A/A	A/A	A/G	A/A	A/A	A/A	A/A	A/A	A/A	A/A	A/A	A/A	A/A	A/A	A/A	A/A	A/A
Tp_19450_825	Tp_19450	825	C/C	C/C	C/C	C/C	C/C	C/C	C/C	C/C	C/C	C/C	C/C	C/C	C/C	C/C	C/C	C/C	C/C	C/C	C/C	C/C	C/C	C/C	C/C	C/C	C/G	C/C	C/C	C/C	C/C	C/C	C/C	C/C	C/C	C/C	C/C	C/C	C/C	C|G	C/C	C/C	C/C	C/C	C/C	C/C	C/C	C/C	C/C
Tp_19450_844	Tp_19450	844	C/G	C/C	C/C	C/C	C/C	C/C	C/C	C/C	C/C	C/C	C/C	C/C	C/G	C/C	C/C	C/C	C/C	C/C	C/C	C/C	C/C	C/C	C/C	C/C	C/C	C/C	C/C	C/G	C/C	C/C	C/C	C/C	C/C	C/C	C/C	C/C	C/C	C/C	C/C	C/C	C/C	C/C	C/C	C/C	C/C	C/C	C/G
Tp_19450_862	Tp_19450	862	C/C	C/T	C/C	C/C	C/C	C/T	C/C	C/C	C/T	C/C	C/C	C/C	C/C	C/C	C/C	C/C	C/C	C/C	C/C	C/C	C/T	C/T	C/C	C/C	C/C	C/T	C/C	C/T	C/C	C/C	C/C	C/C	C/C	C/C	C/C	C/C	C/C	C/C	C/T	C/T	C/C	C/C	C/T	C/C	C/C	C/C	C/C
Tp_19450_870	Tp_19450	870	G/A	G/G	G/G	G/G	G/G	G/G	G/G	G/G	G/G	G/G	G/G	G/G	G/A	G/G	G/G	G/G	G/G	G/G	G/G	G/G	G/G	G/G	G/G	G/G	G/G	G/G	G/G	G/A	G/G	G/G	G/G	G/G	G/G	G/G	G/G	G/G	G/G	G/G	G/G	G/G	G/G	G/G	G/G	G/G	G/G	G/G	G/A
Tp_19450_871	Tp_19450	871	C/C	C/C	C/C	C|T	C/C	C/C	C|T	C/C	C/C	C/C	C/C	C|T	C/C	C/C	C|T	C/C	C|T	C|T	C/C	C/C	C/C	C/C	C|T	C/C	C/C	C/C	C/C	C/C	C/C	C|T	C/C	C/T	C/C	C|T	C/T	C|T	C/C	C/C	C/C	C/C	C/C	C/C	C/C	C/C	C/C	C/C	C/C
Tp_19450_872	Tp_19450	872	G/G	G/G	G/G	G/G	G/G	G/A	G/G	G/G	G/G	G/A	G/A	G/A	G/A	G/G	G/G	G/G	G/G	G/G	G/G	G/G	G/G	G/G	G/G	G/G	G/G	G/G	G/G	G/G	G/G	G/G	G/A	G/G	G/A	G/G	G/G	G/G	G/G	G/A	G/A	G/G	G/A	G/G	G/G	G/G	G/G	G/G	G/A
Tp_19450_875	Tp_19450	875	C/C	C/C	C/C	C|T	C/C	C/C	C|T	C/C	C/C	C/C	C/C	C|T	C/C	C/C	C|T	C/C	C|T	C|T	C/C	C/C	C/C	C/C	C|T	C/C	C/C	C/C	C/C	C/C	C/C	C|T	C/C	C/C	C/C	C|T	C/C	C|T	C/C	C/C	C/C	C/C	C/C	C/C	C/C	C/C	C/C	C/C	C/C
Tp_19450_892	Tp_19450	892	T/C	T/T	T/T	T/T	T/T	T/T	T/C	T/T	T/T	T/T	T/T	T/T	T/T	T/T	T/T	T/T	T/T	T/C	C/C	T/T	T/T	T/T	T/T	T/T	T/C	T/T	T/T	T/T	T/T	T/T	T/T	T/T	T/T	T/T	T/T	T/T	T/T	T/C	T/T	T/T	T/T	T/T	T/T	T/T	T/C	T/T	T/T
Tp_19450_921	Tp_19450	921	A/A	A/A	A/A	A/A	A/A	A/A	A/A	A/A	A/A	A/A	A/A	A/A	A/A	A/A	A/A	A/A	A/A	A/A	A/A	A/A	A/A	A/A	A/A	A/A	A/A	A/A	A/A	A/A	A/A	A/A	A/A	A/A	A/A	A/A	A/A	A/A	A/A	A/A	A/A	A/A	A/T	A/A	A/A	A/A	A/A	A/A	A/A
Tp_19450_926	Tp_19450	926	AAAAATCGACAATAT/A	AAAAATCGACAATAT/A	AAAAATCGACAATAT/AAAAATCGACAATAT	AAAAATCGACAATAT/AAAAATCGACAATAT	AAAAATCGACAATAT/AAAAATCGACAATAT	AAAAATCGACAATAT/AAAAATCGACAATAT	AAAAATCGACAATAT/AAAAATCGACAATAT	AAAAATCGACAATAT/AAAAATCGACAATAT	AAAAATCGACAATAT/AAAAATCGACAATAT	AAAAATCGACAATAT/AAAAATCGACAATAT	AAAAATCGACAATAT/AAAAATCGACAATAT	AAAAATCGACAATAT/AAAAATCGACAATAT	AAAAATCGACAATAT/A	AAAAATCGACAATAT/AAAAATCGACAATAT	AAAAATCGACAATAT/AAAAATCGACAATAT	AAAAATCGACAATAT/AAAAATCGACAATAT	AAAAATCGACAATAT/AAAAATCGACAATAT	AAAAATCGACAATAT/AAAAATCGACAATAT	AAAAATCGACAATAT/AAAAATCGACAATAT	AAAAATCGACAATAT/AAAAATCGACAATAT	AAAAATCGACAATAT/AAAAATCGACAATAT	AAAAATCGACAATAT/AAAAATCGACAATAT	AAAAATCGACAATAT/AAAAATCGACAATAT	AAAAATCGACAATAT/AAAAATCGACAATAT	AAAAATCGACAATAT/AAAAATCGACAATAT	AAAAATCGACAATAT/AAAAATCGACAATAT	AAAAATCGACAATAT/AAAAATCGACAATAT	AAAAATCGACAATAT/A	AAAAATCGACAATAT/AAAAATCGACAATAT	AAAAATCGACAATAT/AAAAATCGACAATAT	AAAAATCGACAATAT/AAAAATCGACAATAT	AAAAATCGACAATAT/AAAAATCGACAATAT	AAAAATCGACAATAT/AAAAATCGACAATAT	AAAAATCGACAATAT/AAAAATCGACAATAT	AAAAATCGACAATAT/AAAAATCGACAATAT	AAAAATCGACAATAT/AAAAATCGACAATAT	AAAAATCGACAATAT/AAAAATCGACAATAT	AAAAATCGACAATAT/AAAAATCGACAATAT	AAAAATCGACAATAT/AAAAATCGACAATAT	AAAAATCGACAATAT/AAAAATCGACAATAT	AAAAATCGACAATAT/AAAAATCGACAATAT	AAAAATCGACAATAT/A	AAAAATCGACAATAT/AAAAATCGACAATAT	AAAAATCGACAATAT/AAAAATCGACAATAT	AAAAATCGACAATAT/AAAAATCGACAATAT	AAAAATCGACAATAT/AAAAATCGACAATAT	AAAAATCGACAATAT/A
Tp_19450_942	Tp_19450	942	C/C	C/G	C/C	C/C	C/C	C/G	C/C	C/C	C/G	C/C	C/C	C/C	C/C	C/C	C/C	C/C	C/C	C/C	C/C	C/C	C/G	C/C	C/C	C/C	C/C	C/G	C/C	C/C	C/G	C/C	C/C	C/C	C/C	C/C	C/C	C/C	C/C	C/C	C/C	C/C	C/C	C/C	C/G	C/C	C/C	C/C	C/C
Tp_19450_949	Tp_19450	949	C/C	C/C	C/C	C/C	C/C	C/C	C/C	C/C	C/C	C/C	C/C	C/C	C/C	C/C	C/C	C/C	C/C	C/C	C/C	C/C	C/C	C/C	C/C	C/C	C/C	C/C	C/C	C/C	C/C	C/C	C/C	C/C	C/C	C/T	C/C	C/C	C/C	C/C	C/C	C/C	C/C	C/C	C/C	C/C	C/C	C/C	C/C
Tp_19450_958	Tp_19450	958	T/T	T/T	T/T	T/T	T/T	T/T	T/T	T/T	T/T	T/T	T/T	T/T	T/T	T/T	T/T	T/T	T/T	T/T	T/T	T/T	T/T	T/T	T/T	T/T	T/T	T/T	T/T	T/T	T/T	T/T	T/T	T/T	T/T	T/T	T/T	T/T	T/T	T/T	T/T	T/T	T/T	T/T	T/T	T/TCTTAAACATAGGGGTGTGCATGGTCGGATAATTTGACAAACCAAACCATATCCAAACCGAAACCATTTAATTGGATTTGGATATAGTCATATCCATACGACCGGATATTTTGCACACCCCTA	T/T	T/T	T/T
Tp_19450_1030	Tp_19450	1030	TATA/T	TATA/TATA	TATA/TATA	TATA/TATA	TATA/TATA	TATA/TATA	TATA/T	TATA/TATA	TATA/TATA	TATA/TATA	TATA/TATA	TATA/TATA	TATA/TATA	TATA/TATA	TATA/TATA	TATA/TATA	TATA/TATA	TATA/T	T/T	TATA/TATA	TATA/TATA	TATA/TATA	TATA/TATA	TATA/TATA	TATA/TATA	TATA/TATA	TATA/TATA	TATA/TATA	TATA/TATA	TATA/TATA	TATA/TATA	TATA/TATA	TATA/TATA	TATA/TATA	TATA/TATA	TATA/TATA	TATA/TATA	TATA/TATA	TATA/TATA	TATA/TATA	TATA/TATA	TATA/TATA	TATA/TATA	TATA/TATA	TATA/T	TATA/TATA	TATA/TATA
Tp_19450_1043	Tp_19450	1043	C/C	C/C	C/C	C/C	C/C	C/C	C/C	C/C	C/C	C/C	C/CTCCCAAG	C/C	C/C	C/C	C/CTCCCAAG	C/C	C/C	C/C	C/C	C/C	C/C	C/C	C/C	C/C	C/C	C/C	C/C	C/C	C/C	C/C	C/C	C/C	C/C	C/C	C/C	C/C	C/C	C/C	C/C	C/C	C/C	C/C	C/C	C/C	C/C	C/C	C/C
Tp_19450_1077	Tp_19450	1077	C/C	C/A	C/C	C/C	C/C	C/A	C/C	C/C	C/A	C/C	C/C	C/C	C/C	C/C	C/C	C/C	C/C	C/C	C/C	C/C	C/A	C/C	C/C	C/C	C/C	C/A	C/C	C/C	C/C	C/C	C/C	C/C	C/C	C/C	C/C	C/C	C/C	C/C	C/C	C/C	C/C	C/C	C/A	C/C	C/C	C/C	C/C
Tp_19450_1079	Tp_19450	1079	C/C	C/C	C/C	C/C	C/C	C/C	C/C	C/C	C/C	C/C	C/C	C/C	C/C	C/C	C/C	C/C	C/C	C/C	C/C	C/C	C/C	C/C	C/C	C/C	C/C	C/C	C/C	C/C	C/C	C/C	C/C	C/G	C/C	C/C	C/C	C/C	C/C	C/C	C/C	C/C	C/C	C/C	C/C	C/C	C/C	C/C	C/C
Tp_19450_1116	Tp_19450	1116	G/G	G/A	G/G	G/G	G/G	G/A	G/G	G/G	G/A	G/G	G/G	G/G	G/G	G/G	G/G	G/G	G/G	G/G	G/G	G/G	G/A	G/A	G/G	G/G	G/G	G/A	G/G	G/G	G/G	G/G	G/G	G/G	G/G	G/G	G/G	G/G	G/G	G/G	G/A	G/A	G/G	G/G	G/A	G/G	G/G	G/G	G/G
Tp_19450_1139	Tp_19450	1139	G/G	G/G	G/G	G/G	G/G	G/G	G/G	G/G	G/G	G/G	G/G	G/G	G/G	G/G	G/G	G/G	G/A	G/G	G/G	G/G	G/G	G/G	G/G	G/G	G/G	G/G	G/G	G/G	G/G	G/A	G/G	G/G	G/G	G/G	G/G	G/G	G/G	G/G	G/G	G/G	G/G	G/G	G/G	G/G	G/G	G/G	G/G
Tp_19450_1172	Tp_19450	1172	C/C	C/C	C/C	C/C	C/C	C/C	C/C	C/C	C/C	C/C	C/C	C/C	C/C	C/C	C/C	C/G	C/C	C/C	C/C	C/C	C/C	C/C	C/C	C/C	C/C	C/C	C/C	C/C	C/C	C/C	C/C	C/C	C/G	C/C	C/C	C/C	C/C	C/C	C/C	C/C	C/C	C/C	C/C	C/C	C/G	C/C	C/C
Tp_19450_1191	Tp_19450	1191	G/G	G/G	G/GTAAAA	G/GTAAAA	G/G	G/G	G/GTAAAA	GTAAAA/GTAAAA	G/G	G/G	G/G	G/GTAAAA	G/G	G/GTAAAA	G/GTAAAA	G/GTAAAA	G/G	G/GTAAAA	G/G	G/G	G/G	G/G	G/GTAAAA	G/G	G/G	G/G	G/GTAAAA	G/G	G/G	G/G	G/G	G/G	G/GTAAAA	G/G	G/G	G|GTAAAA	G/G	G/G	G/G	G/G	G/G	G/G	G/G	G/G	G/G	G/G	G/G
Tp_19450_1192	Tp_19450	1192	-	-	-	-	-	-	-	-	-	-	-	-	-	-	-	-	-	-	-	-	-	-	-	-	-	-	-	-	-	-	-	-	-	-	-	-	-	-	-	-	-	-	-	-	-	-	-
Tp_19450_1192	Tp_19450	1192	-	-	-	-	-	-	-	-	-	-	-	-	-	-	-	-	-	-	-	-	-	-	-	-	-	-	-	-	-	-	-	-	-	-	-	-	-	-	-	-	-	-	-	-	-	-	-
Tp_19450_1192	Tp_19450	1192	-	-	-	-	-	-	-	-	-	-	-	-	-	-	-	-	-	-	-	-	-	-	-	-	-	-	-	-	-	-	-	-	-	-	-	-	-	-	-	-	-	-	-	-	-	-	-
Tp_19450_1196	Tp_19450	1196	A/A	A/A	A/A	A/A	A/A	A|C	A/A	A/A	A/A	A|C	A|C	A|C	A|C	A/A	A/A	A/A	A/A	A/A	A/A	A/A	A/A	A/A	A/A	A/A	A/A	A/A	A/A	A/A	A/A	A/A	A|C	A|C	A/A	A/A	A/A	A/A	A/A	A|C	A/A	A/A	A/A	A/A	A/A	A/A	A/A	A/A	A/A
Tp_19450_1198	Tp_19450	1198	A/A	A/A	A/A	A/A	A/A	A/A	A/A	A/A	A/A	A/A	A/A	A/A	A/A	A/A	A/A	A/A	A/A	A/A	A/A	A/A	A/A	A/A	A/A	A/A	A|T	A/A	A/A	A/A	A/A	A/A	A/A	A/A	A/A	A/A	A/A	A/A	A/A	A/A	A/A	A/A	A/A	A/A	A/A	A/A	A/A	A/A	A/A
Tp_19450_1231	Tp_19450	1231	A/A	A/A	A/A	A/A	A/A	A/A	A/A	A/A	A/A	A/A	A/A	A/A	A/A	A/A	A/A	A/A	A/A	A/A	A/A	A/G	A/A	A/A	A/A	A/A	A/A	A/A	A/A	A/A	A/A	A/A	A/A	A/A	A/A	A/A	A/A	A/A	A/A	A/A	A/A	A/A	A/A	A/A	A/A	A/A	A/A	A/A	A/A
Tp_19450_1264	Tp_19450	1264	A/A	A/A	A/A	A/A	A/A	A/A	A/A	A/A	A/A	A/A	A/A	A/A	A/A	A/A	A/A	A/A	A/A	A/A	A/A	A/A	A/A	A/A	A/A	A/A	A/A	A/G	A/A	A/A	A/A	A/A	A/A	A/A	A/A	A/A	A/A	A/A	A/A	A/G	A/A	A/A	A/G	A/A	A/A	A/A	A/A	A/A	A/A
Tp_19450_1351	Tp_19450	1351	T/T	T/T	T/T	T/T	T/T	T/C	T/T	T/T	T/T	T/C	T/C	T/C	T/T	T/T	T/T	T/T	T/T	T/T	T/T	T/T	T/T	T/T	T/T	T/T	T/T	T/T	T/T	T/T	T/T	T/T	T/T	T/T	T/T	T/T	T/T	T/T	T/T	T/C	T/T	T/T	T/T	T/T	T/T	T/T	T/T	T/T	T/T
Tp_19450_1381	Tp_19450	1381	T/T	T/T	T/T	T/T	T/T	T/T	T/C	T/T	T/T	T/T	T/T	T/T	T/T	T/T	T/T	T/T	T/T	T/T	T/T	T/T	T/T	T/T	T/T	T/T	T/T	T/T	T/T	T/T	T/T	T/T	T/T	T/T	T/T	T/T	T/T	T/T	T/T	T/T	T/T	T/T	T/T	T/T	T/T	T/T	T/T	T/T	T/T
Tp_19450_1455	Tp_19450	1455	C/C	C/C	C/C	C/C	C/C	C/C	C/C	C/C	C/C	C/C	C/C	C/C	C|T	C/C	C/C	C/C	C/C	C/C	C/C	C/C	C/T	C/C	C/C	C/T	C/C	C/C	C/C	C/C	C/C	C/C	C|T	C/T	C/C	C/C	C/C	C/C	C/C	C/C	C/C	C/C	C/C	C/C	C|T	C/C	C/C	C/C	C/C
Tp_19450_1458	Tp_19450	1458	C/C	C/T	C/C	C/T	C/T	T/T	C/C	C/T	T/T	C|T	C/T	T/T	C|T	C/T	C/T	C/C	C/T	C/T	C/C	C|T	T/T	C/C	C/T	T/T	C/C	C|T	C/C	C/T	C/C	C/T	T|T	T/T	C/C	C/C	T/T	C/T	C/T	C/T	C/C	C/C	C/T	C/C	C|T	C/C	C/C	C/T	C/C
Tp_19450_1460	Tp_19450	1460	G/G	G/G	G/G	G/G	G/G	G/G	G/G	G/G	G/G	G/G	G/G	G/G	G/G	G/G	G/G	G/G	G/G	G/G	G/G	G|T	G/G	G/G	G/T	G/G	T/T	G/G	G/G	G/G	G/G	G/G	G/G	G/G	G/T	G/G	G/G	G/G	G/G	G/G	G/G	G/G	G/G	G/G	G/G	G/G	G/G	G/G	G/G
Tp_19450_1468	Tp_19450	1468	C/C	C/C	C/C	C/C	C/C	C/C	C/C	C/C	C/C	C/C	C/C	C/C	C/C	C/C	C/C	C/G	C/C	C/C	C/C	C/C	C/C	C/C	C/C	C/C	C/C	C|C	C/C	C/C	C/C	C/C	C/C	C/C	C/C	C/C	C/C	C/C	C/C	C/C	C/C	C/C	C/C	C/G	C/C	C/C	C/C	C/C	C/C
Tp_19450_1468	Tp_19450	1468	C/C	C/T	C/C	C/C	C/C	C/T	C/C	C/C	C/T	C/C	C/C	C/C	C/C	C/C	C/C	C/C	C/C	C/C	C/C	C/C	C/T	C/C	C/C	C/C	C/C	C|T	C/C	C/C	C/C	C/C	C/C	C/T	C/C	C/C	C/C	C/C	C/C	C/C	C/C	C/C	C/C	C/C	C/C	C/C	C/C	C/C	C/C
Tp_19450_1476	Tp_19450	1476	A/A	A/A	A/A	A/A	A/A	A/G	A/A	A/A	A/A	A|G	A/G	A/G	A/A	A/A	A/A	A/A	A/A	A/A	A/A	A/A	A/A	A/A	A/A	A/A	A/A	A/A	A/A	A/A	A/A	A/A	A/A	A/A	A/A	A/A	A/A	A/A	A/A	A/G	A/A	A/A	A/A	A/A	A/A	A/A	A/A	A/A	A/A
Tp_19450_1484	Tp_19450	1484	A/A	A/A	A/A	A/A	A/A	A/A	A/A	A/A	A/A	A/A	A/A	A/A	A/A	A/A	A/A	A/A	A/A	A/A	A/A	A/A	A/A	A/A	A/A	A/A	A/A	A/A	A/A	A/A	A/A	A/A	A/A	A/A	A/A	A/A	A/A	A/A	A/A	A/A	A/A	A/A	A/T	A/A	A/A	A/A	A/A	A/A	A/A
Tp_19450_1496	Tp_19450	1496	A/A	A/A	A/A	A/A	A/A	A/A	A/AT	A/A	A/A	A/A	A/A	A/A	A/A	A/A	A/A	A/A	A/A	A/A	A/A	A/A	A/A	A/A	A/A	A/A	A/A	A/A	A/A	A/A	A/A	A/A	A/A	A/A	A/A	A/A	A/A	A/A	A/A	A/A	A/A	A/A	A/A	A/A	A/A	A/A	A/A	A/A	A/A
Tp_19450_1500	Tp_19450	1500	A/A	A/A	A/A	A/A	A/A	A/AAT	A/A	A/A	A/A	A/AAT	A/AAT	A/AAT	A/A	A/A	A/A	A/A	A/A	A/A	A/A	A/A	A/A	A/A	A/A	A/A	A/A	A/A	A/A	A/A	A/AAT	A/A	A/A	A/A	A/A	A/A	A/AAT	A/A	A/A	A/AAT	A/A	A/A	A/AAT	A/A	A/A	A/A	A/A	A/A	A/A
Tp_19450_1500	Tp_19450	1500	A/A	A/A	A/A	A/A	A/A	A/A	A/A	A/A	A/A	A/A	A/A	A/A	A/A	A/A	A/A	A/A	A/A	A/A	A/A	A/A	A/A	A/A	A/A	A/A	A/A	A/A	A/A	A/A	A/A	A/A	A/A	A/A	A/A	A/AATAT	A/A	A/A	A/A	A/A	A/A	A/A	A/A	A/A	A/AATAT	A/A	A/A	A/A	A/A
Tp_19450_1504	Tp_19450	1504	T/T	T/T	T/T	T/T	T/T	T/T	T/T	T/TATATGAATTAAATCCTCTGGGTGGGTGGGGTAGCTCAGTTGGCACTTGCTGACTGAGCAGGTGTAGGCTGTTGGTCAGGGGTTCGATCCTTGGCAGTAGCAATTGTAGTATTTTCTTTGTAAATAAGTTGGTGGTACTTATAAACCATCAACTTTTATAAAAAAAAAA	T/T	T/T	T/T	T/T	T/T	T/T	T/T	T/T	T/T	T/T	T/T	T/T	T/T	T/T	T/T	T/T	T/T	T/T	T/T	T/T	T/T	T/T	T/T	T/T	T/T	T/T	T/T	T/T	T/T	T/T	T/T	T/T	T/T	T/T	T/T	T/T	T/T	T/T	T/T
Tp_19450_1524	Tp_19450	1524	A/A	A/G	A/G	A/G	A/G	A/A	A/A	A/A	A/A	A/A	A/A	A/A	A/A	A/A	A/A	A/A	A/A	A/A	A/A	A/A	A/A	A/A	A/A	A/A	A/A	A/A	A/G	A/A	A/A	A/A	A/A	A/A	A/A	A/A	A/A	A/G	A/A	A/A	A/A	A/A	A/A	A/A	A/A	A/A	A/A	A/G	A/A
Tp_19450_1525	Tp_19450	1525	G/G	G/G	G/G	G/G	G/G	G/G	G/G	G/G	G/G	G/G	G/G	G/G	G/G	G/G	G/G	G/G	G/G	G/G	G/G	G/G	G/G	G/A	G/G	G/G	G/G	G/G	G/G	G/G	G/G	G/G	G/G	G/G	G/G	G/G	G/G	G/G	G/G	G/G	G/A	G/A	G/G	G/G	G/G	G/G	G/G	G/G	G/G
Tp_19450_1539	Tp_19450	1539	C/C	C/C	C/C	C/C	C/C	C/C	C/C	C/C	C/C	C/C	C/C	C/C	C/C	C/C	C/C	C/C	C/C	C/C	C/C	C/C	C/C	C/T	C/C	C/C	C/C	C/C	C/C	C/C	C/C	C/C	C/C	C/C	C/C	C/C	C/C	C/C	C/C	C/C	C/C	C/T	C/C	C/C	C/C	C/C	C/C	C/C	C/C
Tp_19450_1541	Tp_19450	1541	A/A	A/G	A/A	A/A	A/A	A/A	A/A	A/A	A/G	A/A	A/A	A/A	A/A	A/A	A/A	A/A	A/A	A/A	A/A	A/A	A/A	A/A	A/A	A/A	A/A	A/A	A/A	A/A	A/G	A/A	A/A	A/A	A/A	A/A	A/A	A/A	A/A	A/A	A/A	A/A	A/A	A/A	A/A	A/A	A/A	A/A	A/A
Tp_19450_1590	Tp_19450	1590	G/G	G/G	G/G	G/G	G/G	G/G	G/G	G/G	G/G	G/G	G/G	G/G	G/G	G/G	G/G	G/G	G/G	G/G	G/G	G|A	G/G	G/G	G/G	G/G	G/G	G/G	G/G	G/G	G/G	G/G	G/G	G/G	G/G	G/G	G/G	G/G	G/G	G/G	G/G	G/G	G/G	G/G	G/G	G/G	G/G	G/G	G/G
Tp_19450_1595	Tp_19450	1595	C/C	C/T	C/T	C/T	C/C	C/T	C/T	T/T	C/T	C/C	C/C	C/T	C/C	T/T	C/T	C/T	C/T	C/T	C/C	C|T	C/T	C/C	T/T	C/C	T/T	T/T	C/T	C/C	C/T	C/T	C/C	C/T	C/T	C/C	C/T	C/T	C/T	C/T	C/C	C/C	C/T	C/C	C/C	C/C	C/C	C/C	C/C
Tp_19450_1649	Tp_19450	1649	T/T	T/T	T/T	T/T	T/T	T/T	T/T	T/T	T/T	T/T	T/T	T/T	T/T	T/T	T/T	T/T	T/T	T/T	T/T	T/T	T/T	T/T	T/T	T/T	T/T	T/T	T/T	T/T	T/T	T/T	T/T	T/T	T/T	T/T	T/T	T/T	T/T	T/T	T/T	T/T	T/T	T/G	T/T	T/T	T/T	T/T	T/T
Tp_19450_1656	Tp_19450	1656	G/G	G/G	G/G	G/G	G/G	G/G	G/G	G/G	G/G	G/T	G/G	G/G	G/G	G/G	G/G	G/G	G/G	G/G	G/G	G/G	G/G	G/G	G/G	G/G	G/G	G/G	G/G	G/G	G/G	G/G	G/G	G/G	G/G	G/G	G/G	G/G	G/G	G/G	G/G	G/G	G/G	G/G	G/G	G/G	G/G	G/G	G/G
Tp_19450_1668	Tp_19450	1668	G/A	G/G	G/G	G/G	G/G	G/G	G/A	G/G	G/G	G/G	G/G	G/G	G/G	G/G	G/G	G/G	G/G	G/A	A/A	G/G	G/G	G/G	G/G	G/G	G/G	G/G	G/G	G/G	G/G	G/G	G/G	G/G	G/G	G/G	G/G	G/G	G/G	G/G	G/G	G/G	G/G	G/G	G/G	G/G	G/A	G/G	G/G
Tp_19450_1677	Tp_19450	1677	A/A	A/G	A/A	A/A	A/A	A/G	A/A	A/A	A/G	A/A	A/A	A/A	A/A	A/A	A/A	A/A	A/A	A/A	A/A	A/A	A/G	A/A	A/A	A/A	A/A	A/A	A/A	A/A	A/A	A/A	A/A	A/G	A/A	A/A	A/A	A/A	A/A	A/A	A/A	A/A	A/A	A/A	A/A	A/A	A/A	A/A	A/A
Tp_19450_1731	Tp_19450	1731	A/A	A/A	A/A	A/A	A/A	A/A	A/A	A/A	A/A	A/A	A/A	A/A	A/A	A/A	A/A	A/A	A/A	A/A	A/A	A/A	A/A	A/A	A/A	A/A	A/A	A/A	A/A	A/A	A/A	A/A	A/A	A/A	A/A	A/A	A/A	A/A	A/A	A/A	A/A	A/A	A/A	A/A	A/A	A/A	A/G	A/A	A/A
Tp_19450_1736	Tp_19450	1736	C/C	C/T	C/C	C/C	C/C	C/C	C/C	C/C	C/T	C/C	C/C	C/C	C/C	C/C	C/C	C/C	C/C	C/C	C/C	C/C	C/C	C/C	C/C	C/C	C/C	C/C	C/C	C/C	C/C	C/C	C/C	C/C	C/C	C/C	C/C	C/C	C/C	C/C	C/C	C/C	C/C	C/C	C/C	C/C	C/C	C/C	C/C
Tp_19450_1764	Tp_19450	1764	A/A	A/G	A/G	A/G	A/G	A/G	A/A	A/A	A/G	A/A	A/A	A/A	A/A	A/A	A/A	A/A	A/A	A/A	A/A	A/A	A/G	A/A	A/A	A/A	A/A	A/A	A/G	A/A	A/A	A/A	A/A	A/G	A/A	A/A	A/A	A/G	A/A	A/A	A/A	A/A	A/A	A/A	A/A	A/A	A/A	A/G	A/A
Tp_19450_1775	Tp_19450	1775	T/T	T/T	T/T	T/T	T/T	T/T	T/T	T/T	T/T	T/T	T/T	T/T	T/T	T/T	T/T	T/T	T/T	T/T	T/T	T/T	T/T	T/T	T/T	T/T	T/T	T/T	T/T	T/T	T/T	T/T	T/T	T/T	T/T	T/T	T/T	T/T	T/T	T/T	T/T	T/T	T/T	T/T	T/T	T/T	T/C	T/T	T/T
Tp_19450_1782	Tp_19450	1782	C/C	C/C	C/C	C/C	C/C	C/C	C/C	C/T	C/C	C/T	C/C	C/C	C/C	C/C	C/C	C/C	C/C	C/C	C/C	C/C	C/C	C/C	C/C	C/C	C/C	C/C	C/C	C/C	C/C	C/C	C/C	C/C	C/C	C/C	C/T	C/C	C/C	C/C	C/C	C/C	C/C	C/C	C/C	C/C	C/C	C/C	C/C
Tp_19450_1858	Tp_19450	1858	G/G	G/G	G/G	G/G	G/G	G/G	G/G	G/G	G/G	G/G	G/G	G/G	G/G	G/G	G/G	G/G	G/G	G/G	G/G	G/G	G/G	G/G	G/G	G/G	G/G	G/G	G/G	G/G	G/A	G/G	G/G	G/G	G/G	G/G	G/G	G/G	G/G	G/G	G/G	G/G	G/G	G/G	G/G	G/G	G/G	G/G	G/G
Tp_19450_1864	Tp_19450	1864	C/C	C/C	C/C	C/C	C/C	C/C	C/C	C/C	C/C	C/C	C/C	C/C	C/C	C/C	C/C	C/C	C/C	C/C	C/C	C/C	C/C	C/C	C/C	C/C	C/C	C/C	C/C	C/T	C/C	C/C	C/C	C/C	C/C	C/C	C/C	C/C	C/C	C/C	C/C	C/C	C/C	C/C	C/C	C/C	C/C	C/C	C/C
Tp_19450_1880	Tp_19450	1880	T/T	T/T	T/T	T/T	T/TAGC	T/T	T/T	T/T	T/T	T/T	T/T	T/T	T/T	T/T	T/T	T/T	T/T	T/TAGC	T/T	T/T	T/T	T/T	T/T	T/TAGC	T/T	T/T	T/T	T/T	T/TAGC	T/T	T/T	T/T	T/T	T/T	T/T	T/T	T/T	T/T	T/T	T/T	T/T	T/TAGC	T/T	T/T	T/T	T/TAGC	T/T
Tp_19450_1897	Tp_19450	1897	G/G	G/G	G/G	G/G	G/G	G/G	G/G	G/G	G/G	G/G	G/G	G/G	G/G	G/G	G/G	G/G	G/G	G/G	G/G	G/G	G/G	G/G	G/G	G/G	G/G	G/G	G/G	G/G	G/G	G/G	G/G	G/G	G/G	G/G	G/G	G/G	G/G	G/C	G/G	G/G	G/G	G/G	G/G	G/G	G/G	G/G	G/G
Tp_19450_1917	Tp_19450	1917	A/A	A/G	A/A	A/A	A/A	A/G	A/A	A/A	A/G	A/A	A/A	A/A	A/A	A/A	A/A	A/A	A/A	A/A	A/A	A/A	A/G	A/A	A/A	A/A	A/A	A/A	A/A	A/A	A/A	A/A	A/A	A/A	A/A	A/A	A/A	A/A	A/A	A/A	A/A	A/A	A/A	A/A	A/A	A/A	A/A	A/A	A/A
Tp_19450_1944	Tp_19450	1944	G/G	G/G	G/G	G/G	G/G	G/G	G/G	G/C	G/G	G/G	G/G	G/G	G/G	G/G	G/G	G/G	G/G	G/G	G/G	G/G	G/G	G/G	G/G	G/G	G/G	G/G	G/G	G/G	G/G	G/G	G/G	G/G	G/G	G/G	G/G	G/G	G/G	G/G	G/G	G/G	G/G	G/G	G/G	G/G	G/G	G/G	G/G
Tp_19450_1997	Tp_19450	1997	G/G	G/G	G/G	G/G	G/G	G/G	G/G	G/G	G/G	G/G	G/G	G/G	G/G	G/G	G/G	G/G	G/G	G/G	G/G	G/G	G/G	G/G	G/G	G/G	G/G	G/A	G/G	G/G	G/G	G/G	G/G	G/G	G/G	G/G	G/G	G/G	G/G	G/G	G/G	G/G	G/A	G/G	G/G	G/G	G/G	G/G	G/G
Tp_19450_2002	Tp_19450	2002	T/T	T/T	T/T	T/T	T/T	T/T	T/T	T/T	T/T	T/T	T/C	T/T	T/T	T/T	T/C	T/T	T/T	T/T	T/T	T/T	T/T	T/T	T/T	T/T	T/T	T/T	T/T	T/T	T/T	T/T	T/T	T/T	T/T	T/T	T/T	T/T	T/T	T/T	T/T	T/T	T/T	T/T	T/T	T/T	T/T	T/T	T/T
Tp_19450_2081	Tp_19450	2081	G/G	G/G	G/G	G/G	G/G	G/G	G/G	G/G	G/G	G/G	G/G	G/G	G/G	G/G	G/G	G/G	G/G	G/G	G/G	G/G	G/G	G/G	G/G	G/G	G/G	G/G	G/G	G/G	G/G	G/G	G/G	G/G	G/G	G/G	G/G	G/G	G/G	G/G	G/G	G/G	G/A	G|A	G/G	G/G	G/G	G/G	G/G
Tp_19450_2088	Tp_19450	2088	G/G	G/G	G/G	G/G	G/G	G/G	G/G	G/G	G/G	G/G	G/G	G/G	G/G	G/G	G/G	G/G	G/A	G/G	G/G	G/G	G/G	G/G	G/G	G/G	G/G	G/G	G/G	G/G	G/G	G/A	G/G	G/G	G/G	G/G	G/G	G/G	G/G	G/G	G/G	G/G	G/G	G/G	G/G	G/G	G/G	G/G	G/G
Tp_19450_2101	Tp_19450	2101	C/C	C/C	C/C	C/C	C/C	C/C	C/C	C/C	C/C	C/C	C/C	C/C	C/C	C/C	C/C	C/C	C/C	C/C	C/C	C/C	C/C	C/C	C/C	C/C	C/C	C/C	C/C	C/C	C/C	C/C	C/C	C/C	C/C	C/C	C/C	C/C	C/C	C/C	C/C	C/C	C/C	C|T	C/C	C/C	C/C	C/C	C/C
Tp_19450_2111	Tp_19450	2111	G/C	G/G	G/G	G/G	G/G	G/G	G/C	G/G	G/G	G/G	G/G	G/G	G/G	G/G	G/G	G/G	G/G	G/C	C/C	G/G	G/G	G/G	G/G	G/G	G/G	G/G	G/G	G/G	G/G	G/G	G/G	G/G	G/G	G/G	G/G	G/G	G/G	G/G	G/G	G/G	G/G	G/G	G/G	G/G	G/C	G/G	G/G
Tp_19450_2122	Tp_19450	2122	A/A	A/A	A/A	A/A	A/A	A/A	A/A	A/A	A/A	A/A	A/A	A/A	A/A	A/A	A/A	A/A	A/T	A/A	A/A	A/A	A/A	A/A	A/A	A/A	A/A	A/A	A/A	A/A	A/A	A/T	A/A	A/A	A/A	A/A	A/A	A/A	A/A	A/A	A/A	A/A	A/A	A/A	A/A	A/A	A/A	A/A	A/A
Tp_19450_2138	Tp_19450	2138	A/A	A/A	A/A	A/A	A/A	A/A	A/A	A/A	A/A	A/A	A/A	A/A	A|AT	A/A	A/A	A/A	A/A	A/A	A/A	A/A	A/A	A/A	A/A	A/A	A/A	A/A	A/A	A/A	A/A	A/A	A/AT	A/A	A/A	A/A	A/A	A/A	A/A	A/A	A/A	A/A	A/A	A/A	A/A	A/A	A/A	A/A	A/A
Tp_19450_2139	Tp_19450	2139	-	-	-	-	-	-	-	-	-	-	-	-	-	-	-	-	-	-	-	-	-	-	-	-	-	-	-	-	-	-	-	-	-	-	-	-	-	-	-	-	-	-	-	-	-	-	-
Tp_19450_2139	Tp_19450	2139	-	-	-	-	-	-	-	-	-	-	-	-	-	-	-	-	-	-	-	-	-	-	-	-	-	-	-	-	-	-	-	-	-	-	-	-	-	-	-	-	-	-	-	-	-	-	-
Tp_19450_2139	Tp_19450	2139	-	-	-	-	-	-	-	-	-	-	-	-	-	-	-	-	-	-	-	-	-	-	-	-	-	-	-	-	-	-	-	-	-	-	-	-	-	-	-	-	-	-	-	-	-	-	-
Tp_19450_2139	Tp_19450	2139	-	-	-	-	-	-	-	-	-	-	-	-	-	-	-	-	-	-	-	-	-	-	-	-	-	-	-	-	-	-	-	-	-	-	-	-	-	-	-	-	-	-	-	-	-	-	-
Tp_19450_2139	Tp_19450	2139	-	-	-	-	-	-	-	-	-	-	-	-	-	-	-	-	-	-	-	-	-	-	-	-	-	-	-	-	-	-	-	-	-	-	-	-	-	-	-	-	-	-	-	-	-	-	-
Tp_19450_2139	Tp_19450	2139	-	-	-	-	-	-	-	-	-	-	-	-	-	-	-	-	-	-	-	-	-	-	-	-	-	-	-	-	-	-	-	-	-	-	-	-	-	-	-	-	-	-	-	-	-	-	-
Tp_19450_2145	Tp_19450	2145	T/T	T/T	T/T	T/TATA	T/T	T/T	T/T	T/TATA	T/T	T/T	T/T	T|TATA	T/T	T/T	T/TATA	T/T	T/T	T/TATA	T/T	T/T	T/T	T/T	TATA/TATA	T/T	T/TATA	T/T	T/T	T/T	T/T	T/T	T/T	T/T	T/TATA	T/T	T/T	T/TATA	T/T	T|TATA	T/T	T/T	T/T	T/TATA	T/T	T|TATA	T/T	T/T	T/T
Tp_19450_2146	Tp_19450	2146	A/A	A/A	A/A	A/A	A/A	A|G	A/A	A/A	A/A	A/G	A/G	A|G	A|G	A/A	A/A	A/A	A/A	A/A	A/A	A/A	A/A	A/A	A/A	A/A	A/A	A/A	A/A	A/G	A/A	A/A	A/A	A/A	A/A	A/G	A/A	A/A	A/A	A|G	A/A	A/A	A/A	A/A	A|G	A/A	A/A	A/A	A/A
Tp_19450_2152	Tp_19450	2152	A/A	A/A	A/A	A/A	A/A	A|AACAT	A/A	A/A	A/A	AACAT/AACAT	A/AACAT	A|AACAT	A|AACAT	A/AACAT	A/A	A/A	AACAT/AACAT	A/AACAT	A/A	A/A	A/A	A/AACAT	A/A	A/A	A/A	A/A	A/A	AACAT/AACAT	A/AACAT	AACAT/AACAT	A/A	A/A	A/A	AACAT/AACAT	A/A	A/A	A/AACAT	A|AACAT	A/A	A/AACAT	A/A	A/AACAT	A|AACAT	A/A	A/A	A/A	A/A
Tp_19450_2228	Tp_19450	2228	C/G	C/G	C/G	C/C	C/G	C/G	C/C	C/C	C/G	C/G	C/G	C/C	C|G	C/G	C/G	C/G	C/C	C/G	C/C	C/G	G/G	G/G	C/C	G/G	C/G	C/G	C/G	C/C	G/G	C/C	C|G	C/G	G/G	C/G	C/C	C/C	C/G	C/C	G/G	G/G	C/G	G/G	C/C	C/G	C/G	C/G	G/G
Tp_19450_2228	Tp_19450	2228	C/C	C/C	C/C	C/C	C/C	C/C	C/T	C/C	C/C	C/C	C/C	C/C	C|C	C/C	C/C	C/C	C/T	C/C	C/C	C/C	C/C	C/C	C/C	C/C	C/C	C/C	C/C	C/T	C/C	C/T	C|C	C/C	C/C	C/C	C/C	C/C	C/C	C/C	C/C	C/C	C/C	C/C	C/C	C/C	C/C	C/C	C/C
Tp_19450_2243	Tp_19450	2243	A/A	A/A	A/A	A/A	A/A	A/A	A/A	A/A	A/A	A/A	A/A	A/A	A|G	A/A	A/A	A/A	A/A	A/A	A/A	A/A	A/A	A/A	A/A	A/A	A/A	A/A	A/A	A/A	A|G	A/A	A|G	A/A	A/A	A/A	A/A	A/A	A/A	A/A	A/A	A/A	A/A	A/A	A/A	A/A	A/A	A/A	A/A
Tp_19450_2255	Tp_19450	2255	G/G	G/G	G/G	G/T	G/G	G/G	G/G	G/T	G/G	G/G	G/G	G/T	G/G	G/G	G/T	G/G	G/G	G/T	G/G	G/G	G/G	G/G	G/T	G/G	G/G	G/G	G/G	G/G	G/G	G/G	G/G	G/G	G/G	G/G	G/G	G/T	G/G	G/T	G/G	G/G	G/G	G/G	G/G	G/T	G/G	G/G	G/G
Tp_19450_2267	Tp_19450	2267	T/T	T/T	T/T	T/T	T/T	T/T	T/T	T/T	T/T	T/T	T/T	T/T	T/T	T/T	T/T	T/T	T/T	T/T	T/T	T/T	T/T	T/T	T/T	T/T	T/T	T/T	T/T	T/T	T|A	T/T	T/T	T/T	T/T	T/T	T/T	T/T	T/T	T/T	T/T	T/T	T/T	T/T	T/T	T/T	T/T	T/T	T/T
Tp_19450_2299	Tp_19450	2299	G/G	G/G	G/G	G/G	G/G	G/G	G/G	G/G	G/G	G/G	G/G	G/G	G/G	G/G	G/G	G/G	G/G	G/G	G/G	G/G	G/G	G/G	G/G	G/G	G/G	G/G	G/G	G/G	G/A	G/G	G/G	G/G	G/G	G/G	G/G	G/G	G/G	G/G	G/G	G/G	G/G	G/G	G/G	G/G	G/G	G/G	G/G
Tp_19450_2304	Tp_19450	2304	T/T	T/T	T/T	T/T	T/T	T/T	T/T	T/T	T/T	T/T	T/T	T/T	T/T	T/T	T/T	T/T	T/A	T/T	T/T	T/T	T/T	T/T	T/T	T/T	T/T	T/T	T/T	T/A	T/T	T/A	T/T	T/T	T/T	T/T	T/T	T/T	T/T	T/T	T/T	T/T	T/T	T/T	T/T	T/T	T/T	T/T	T/T
Tp_19450_2311	Tp_19450	2311	C/C	C/C	C/C	C/C	C/C	C/C	C/C	C/C	C/C	C/C	C/C	C/C	C/C	C/C	C/C	C/C	C/C	C/C	C/C	C/C	C/C	C|G	C/C	C/C	C/C	C/C	C/C	C/C	C/C	C/C	C/C	C/C	C/C	C/C	C/C	C/C	C|G	C/C	C/C	C|G	C/C	C/C	C/C	C/C	C/C	C/C	C/C
Tp_19450_2314	Tp_19450	2314	T/T	T/C	T/C	T/C	C/C	T/C	T/T	T/T	T/T	T/C	T/C	T/C	T/T	T/T	T/T	T/T	T/T	T/T	T/T	T/C	T/T	T|C	T/C	T/C	T/C	T/T	T/C	T/T	T/T	T/T	T/T	T/C	T/T	T/C	C/C	T/C	T|C	T/C	T/T	T|C	T/T	T/T	C/C	T/T	T/T	C/C	T/T
Tp_19450_2317	Tp_19450	2317	A/A	A/A	A/A	A/A	A/A	A/A	A/A	A/A	A/A	A/A	A/A	A/A	A/A	A/A	A/G	A/A	A/A	A/A	A/A	A/A	A/A	A/A	A/A	A/A	A/A	A/A	A/A	A/A	A/A	A/A	A/A	A/A	A/A	A/A	A/A	A/A	A/A	A/A	A/A	A/A	A/A	A/A	A/A	A/A	A/A	A/A	A/A
Tp_19450_2320	Tp_19450	2320	TAAGTAATCTTCTACG/T	TAAGTAATCTTCTACG/TAAGTAATCTTCTACG	TAAGTAATCTTCTACG/TAAGTAATCTTCTACG	TAAGTAATCTTCTACG/TAAGTAATCTTCTACG	TAAGTAATCTTCTACG/TAAGTAATCTTCTACG	TAAGTAATCTTCTACG/TAAGTAATCTTCTACG	TAAGTAATCTTCTACG/TAAGTAATCTTCTACG	TAAGTAATCTTCTACG/T	TAAGTAATCTTCTACG/TAAGTAATCTTCTACG	TAAGTAATCTTCTACG/TAAGTAATCTTCTACG	TAAGTAATCTTCTACG/TAAGTAATCTTCTACG	TAAGTAATCTTCTACG/TAAGTAATCTTCTACG	TAAGTAATCTTCTACG/TAAGTAATCTTCTACG	TAAGTAATCTTCTACG/T	TAAGTAATCTTCTACG/TAAGTAATCTTCTACG	TAAGTAATCTTCTACG/TAAGTAATCTTCTACG	TAAGTAATCTTCTACG/TAAGTAATCTTCTACG	TAAGTAATCTTCTACG/T	TAAGTAATCTTCTACG/TAAGTAATCTTCTACG	TAAGTAATCTTCTACG/TAAGTAATCTTCTACG	TAAGTAATCTTCTACG/TAAGTAATCTTCTACG	TAAGTAATCTTCTACG/T	TAAGTAATCTTCTACG/TAAGTAATCTTCTACG	TAAGTAATCTTCTACG/TAAGTAATCTTCTACG	TAAGTAATCTTCTACG/TAAGTAATCTTCTACG	TAAGTAATCTTCTACG/T	TAAGTAATCTTCTACG/TAAGTAATCTTCTACG	TAAGTAATCTTCTACG/TAAGTAATCTTCTACG	TAAGTAATCTTCTACG/TAAGTAATCTTCTACG	TAAGTAATCTTCTACG/TAAGTAATCTTCTACG	TAAGTAATCTTCTACG/TAAGTAATCTTCTACG	TAAGTAATCTTCTACG/TAAGTAATCTTCTACG	TAAGTAATCTTCTACG/TAAGTAATCTTCTACG	TAAGTAATCTTCTACG/TAAGTAATCTTCTACG	TAAGTAATCTTCTACG/TAAGTAATCTTCTACG	TAAGTAATCTTCTACG/TAAGTAATCTTCTACG	TAAGTAATCTTCTACG/T	TAAGTAATCTTCTACG/TAAGTAATCTTCTACG	TAAGTAATCTTCTACG/T	TAAGTAATCTTCTACG/T	TAAGTAATCTTCTACG/T	TAAGTAATCTTCTACG/T	TAAGTAATCTTCTACG/TAAGTAATCTTCTACG	TAAGTAATCTTCTACG/T	TAAGTAATCTTCTACG/TAAGTAATCTTCTACG	TAAGTAATCTTCTACG/TAAGTAATCTTCTACG	TAAGTAATCTTCTACG/T
Tp_19450_2334	Tp_19450	2334	-	-	-	-	-	-	-	-	-	-	-	-	-	-	-	-	-	-	-	-	-	-	-	-	-	-	-	-	-	-	-	-	-	-	-	-	-	-	-	-	-	-	-	-	-	-	-
Tp_19450_2334	Tp_19450	2334	-	-	-	-	-	-	-	-	-	-	-	-	-	-	-	-	-	-	-	-	-	-	-	-	-	-	-	-	-	-	-	-	-	-	-	-	-	-	-	-	-	-	-	-	-	-	-
Tp_19450_2351	Tp_19450	2351	G/G	G/G	G/G	G/G	G/GCTATAGC	G/G	G/G	G/G	G/G	G/G	G/G	G/G	G/G	G/G	G/G	G/G	G/G	G/GCTATAGC	G/G	G/G	G/G	G/G	G/G	G/GCTATAGC	G/GCTATAGC	G/G	G/G	G/G	G/G	G/G	G/G	G/G	G/G	G/G	G/G	G/G	G/G	G/G	G/G	G/G	G/G	G/G	G/G	G/G	G/G	G/GCTATAGC	G/G
Tp_19450_2352	Tp_19450	2352	C/C	C/C	C/C	C/C	C/C	C/CTA	C/C	C/C	C/C	C/CTA	C/CTA	C/CTA	C/C	C/C	C/C	C/C	C/C	C/C	C/C	C/C	C/C	C/C	C/C	C/C	C/C	C/C	C/C	C/C	C/C	C/C	C/C	C/C	C/C	C/C	C/C	C/C	C/C	C/CTA	C/C	C/C	C/C	C/C	C/C	C/C	C/C	C/C	C/C
Tp_19450_2367	Tp_19450	2367	G/G	G/G	G/G	G/G	G/G	G/G	G/G	G/G	G/G	G/G	G/G	G/G	G/G	G/G	G/G	G/G	G/G	G/G	G/G	G/G	G/G	G/G	G/G	G/G	G/G	G/G	G/G	G/G	G/G	G/G	G/G	G/G	G/G	G/G	G/G	G/G	G/G	G/G	G/G	G/G	G/G	G/G	G/G	G/G	G/T	G/G	G/G
Tp_19450_2369	Tp_19450	2369	GA/GA	GA/G	GA/GA	GA/GA	GA/GA	GA/G	GA/GA	GA/GA	GA/GA	GA/G	GA/G	GA/G	G/G	GA/GA	GA/GA	GA/GA	GA/GA	GA/GA	GA/GA	GA/GA	GA/GA	GA/GA	GA/G	GA/GA	GA/G	GA/GA	GA/GA	GA|G	GA/GA	GA/GA	GA/G	GA/GA	GA/GA	GA/G	GA/G	GA/GA	GA/GA	GA/G	GA/GA	GA/GA	GA/GA	GA/GA	GA|G	GA/GA	GA/GA	GA/GA	GA/GA
Tp_19450_2379	Tp_19450	2379	G/G	G/G	G/G	G/G	G/G	G/G	G/G	G/G	G/G	G/G	G/G	G/G	G/G	G/G	G/G	G/G	G/G	G/G	G/G	G/G	G/G	G/G	G/G	G/G	G/G	G/G	G/G	G/G	G/G	G/G	G/G	G/G	G/G	G/G	G/G	G/G	G/G	G/G	G/G	G/G	G/G	G/G	G/G	G|T	G/G	G/G	G/G
Tp_19450_2380	Tp_19450	2380	G/G	G/G	G/G	G/G	G/G	G/G	G/G	G/G	G/G	G/G	G/G	G/G	G/G	G/G	G/G	G/G	G/G	G/G	G/G	G/G	G/G	G/G	G/G	G/G	G/G	G/G	G/G	G/G	G|GACTTTT	G/G	G/G	G/G	G/G	G/G	G/G	G/G	G/G	G|GACTTTT	G/G	G/G	G/G	G/G	G/G	G/G	G/G	G/G	G/G
Tp_19450_2381	Tp_19450	2381	TGAG/TGAG	TGAG/T	TGAG/TGAG	TGAG/T	TGAG/TGAG	TGAG/T	TGAG/TGAG	TGAG/TGAG	TGAG/TGAG	TGAG/T	TGAG/T	T/T	T/T	TGAG/TGAG	TGAG/T	TGAG/TGAG	TGAG/TGAG	TGAG/T	TGAG/TGAG	TGAG/TGAG	TGAG/TGAG	TGAG/TGAG	T/T	TGAG/TGAG	TGAG/T	TGAG/TGAG	TGAG/TGAG	TGAG|T	TGAG/TGAG	TGAG/TGAG	TGAG/T	TGAG/TGAG	TGAG/TGAG	TGAG/T	TGAG/T	TGAG/T	TGAG/TGAG	TGAG/T	TGAG/TGAG	TGAG/TGAG	TGAG/TGAG	TGAG/TGAG	TGAG|T	TGAG|TGAG	TGAG/TGAG	TGAG/TGAG	TGAG/TGAG
Tp_19450_2381	Tp_19450	2381	TGAGG/TGAGG	TGAGG/TGAGG	TGAGG/TGAGG	TGAGG/TGAGG	TGAGG/TGAGG	TGAGG/TGAGG	TGAGG/TGAGG	TGAGG/TGAGG	TGAGG/TGAGG	TGAGG/TGAGG	TGAGG/TGAGG	TGAGG/TGAGG	TGAGG/TGAGG	TGAGG/TGAGG	TGAGG/TGAGG	TGAGG/TGAGG	TGAGG/TGAGG	TGAGG/TGAGG	TGAGG/TGAGG	TGAGG/TGAGG	TGAGG/TGAGG	TGAGG/TGAGG	TGAGG/TGAGG	TGAGG/TGAGG	TGAGG/TGAGG	TGAGG/TGAGG	TGAGG/TGAGG	TGAGG|TGAGG	TGAGG/TGAGG	TGAGG/TGAGG	TGAGG/TGAGG	TGAGG/TGAGG	TGAGG/TGAGG	TGAGG/TGAGG	TGAGG/TGAGG	TGAGG/TGAGG	TGAGG/TGAGG	TGAGG/TGAGG	TGAGG/TGAGG	TGAGG/TGAGG	TGAGG/TGAGG	TGAGG/TGAGG	TGAGG|TGAGG	TGAGG|T	TGAGG/TGAGG	TGAGG/TGAGG	TGAGG/TGAGG
Tp_19450_2385	Tp_19450	2385	G/G	G/G	G/G	G/G	G/G	G/G	G/G	G/G	G/G	G/G	G/G	G/G	G/G	G/G	G/G	G/G	G/G	G/G	G/G	G/G	G/G	G/G	G/G	G/G	G/G	G/G	G/G	G/G	G|GTTCAT	G/G	G/G	G/G	G/G	G/G	G/G	G/G	G/G	G|GTTCAT	G/G	G/G	G/G	G/G	G/G	GTTCAT/GTTCAT	G/G	G/G	G/G
Tp_19450_2387	Tp_19450	2387	G/G	G/G	G/G	G/G	G/G	G/G	G/G	G/G	G/G	G/G	G/G	G/G	G/G	G/G	G/G	G/G	G/G	G/G	G/G	G/G	G/G	G/G	G/G	G/G	G/G	G/G	G/G	G/G	T/T	G/G	G/G	G/G	G/G	G/G	G/G	G/G	G/G	G|T	G/G	G/G	G/G	G/G	G/G	G|T	G/G	G/G	G/G
Tp_19450_2422	Tp_19450	2422	G/G	G/A	G/G	G/A	G/A	A/A	G/G	G/G	G/A	G/A	A/A	A/A	A/A	G/G	A/A	G/G	G/G	G/A	G/G	G/A	A/A	G/G	A/A	A/A	A/A	G/G	G/G	G/A	G/G	G/G	G/A	G/A	G/A	G/A	G/A	G/A	G/G	G/A	G/A	G/G	G/G	G/G	G/A	G/G	G/G	G/A	G/A
Tp_19450_2522	Tp_19450	2522	T/T	T/T	T/T	T/T	T/T	T/T	T/T	T/T	T/T	T/T	T/T	T/T	T/T	T/T	T/T	T/T	T/T	T/T	T/T	T/T	T/T	T/T	T/T	T/T	T/T	T/T	T/T	T/T	T/T	T/T	T/G	T/T	T/T	T/T	T/T	T/T	T/T	T/T	T/T	T/T	T/T	T/T	T/T	T/T	T/T	T/T	T/T
Tp_19450_2523	Tp_19450	2523	T/T	T/T	T/T	T/T	T/T	T|A	T/T	T/T	T/T	T|A	A|A	T|A	T/T	T/T	T|A	T/T	T/T	T/T	T/T	T/T	T/T	T/T	T/T	T/T	T/T	T/T	T/T	T/T	T/T	T/T	T/T	T/T	T/T	T|A	T|A	T/T	T/T	T|A	T|A	T/T	T/T	T/T	T|A	T/T	T/T	T/T	T|A
Tp_19450_2546	Tp_19450	2546	A|T	A/A	A/A	A/A	A/A	A/A	A/T	A/A	A/A	A/A	A/A	A/A	A/A	A/A	A/A	A/A	A/A	A/T	T|T	A/A	A/A	A/A	A/A	A/A	A/A	A/A	A/A	A/A	A/A	A/A	A/A	A/A	A/A	A/A	A/A	A/A	A/A	A/A	A/A	A/A	A/A	A/A	A/A	A/A	A|T	A/A	A/A
Tp_19450_2547	Tp_19450	2547	C|C	C/C	C/C	C/T	C/C	C/C	C/C	C/C	C/C	C/C	C/C	C/T	C/C	C/C	C/T	C/C	C/C	C/T	C|C	C/C	C/C	C/C	C/T	C/C	C/C	C/C	C/C	C/C	C/C	C/C	C/C	C/C	C/C	C/C	C/C	C/T	C/C	C/C	C/C	C/C	C/C	C/C	C/C	C/C	C|C	C/C	C/C
Tp_19450_2547	Tp_19450	2547	C|A	C/C	C/C	C/C	C/C	C/C	C/A	C/C	C/C	C/C	C/C	C/C	C/C	C/C	C/C	C/C	C/C	C/C	A|A	C/C	C/C	C/C	C/C	C/C	C/C	C/C	C/C	C/C	C/C	C/C	C/C	C/C	C/C	C/C	C/C	C/C	C/C	C/C	C/C	C/C	C/C	C/C	C/C	C/C	C|A	C/C	C/C
Tp_19450_2565	Tp_19450	2565	T/T	T/T	T/T	T/T	T/T	T/T	T/T	T/T	T/T	T/T	T/T	T/T	T/T	T/T	T/T	T/T	T/T	T/T	T/T	T/T	T/T	T/T	T/T	T/T	T/T	T/T	T/T	T/T	T/C	T/T	T/T	T/T	T/T	T/T	T/T	T/T	T/T	T/T	T/T	T/T	T/T	T/T	T/T	T/T	T/T	T/T	T/T
Tp_19450_2584	Tp_19450	2584	A/T	A/A	A/A	A/A	A/A	A/A	A/T	A/A	A/A	A/A	A/A	A/A	A/A	A/A	A/A	A/A	A/A	A/T	T/T	A/A	A/A	A/T	A/A	A/A	A/A	A/A	A/A	A/A	A/A	A/A	A/A	A/A	A/A	A/A	A/A	A/A	A/A	A/A	A/T	A/T	A/A	A/A	A/A	A/A	A/T	A/A	A/A
Tp_19450_2612	Tp_19450	2612	C/C	C/C	C/C	C/C	C/C	C/C	C/C	C/C	C/C	C/C	C/C	C/C	C/A	C/C	C/C	C/C	C/C	C/C	C/C	C/C	C/C	C/C	C/C	C/C	C/C	C/C	C/C	C/A	C/C	C/C	C/C	C/C	C/C	C/C	C/C	C/C	C/C	C/C	C/C	C/C	C/C	C/C	C/C	C/C	C/C	C/C	C/C
Tp_19450_2642	Tp_19450	2642	A/A	A/A	A/A	A/A	A/A	A/A	A/A	A/A	A/A	A/A	A/A	A/A	A/A	A/A	A/A	A/A	A/A	A/A	A/A	A/A	A/A	A/A	A/A	A/A	A/A	A/A	A/A	A/G	A/A	A/A	A/A	A/A	A/A	A/A	A/A	A/A	A/A	A/A	A/A	A/A	A/A	A/A	A/A	A/A	A/A	A/A	A/A
Tp_19450_2646	Tp_19450	2646	G/G	G/G	G/G	G/G	G/G	G/G	G/G	G/G	G/G	G/G	G/G	G/G	G/G	G/G	G/G	G/G	G/G	G/G	G/G	G/G	G/G	G/G	G/G	G/G	G/G	G/G	G/G	G/G	G/G	G/G	G/G	G/G	G/G	G/G	G/G	G/G	G/G	G|A	G/G	G/G	G/G	G/G	G/G	G/G	G/G	G/G	G/G
Tp_19450_2647	Tp_19450	2647	A/A	A/A	A/A	A/A	A/A	A/A	A/A	A/A	A/A	A/A	A/A	A/A	A/A	A/A	A/A	A/A	A/A	A/A	A/A	A/A	A/A	A/A	A/A	A/A	A/A	A/A	A/A	A/A	A/A	A/A	A/A	A/A	A/A	A/A	A/A	A/A	A/A	A|G	A/A	A/A	A/A	A/A	A/A	A/A	A/A	A/A	A/A
Tp_19450_2670	Tp_19450	2670	A/A	A/A	A/A	A/A	A/A	A/A	A/A	A/A	A/A	A/A	A/A	A/A	A/A	A/A	A/A	A|G	A/A	A/A	A/A	A/A	A/A	A/A	A/A	A/A	A/A	A/A	A/A	A/A	A/A	A/A	A/A	A/A	A/G	A/A	A/A	A/A	A/A	A/A	A/A	A/A	A/A	A/A	A/A	A/A	A/A	A/A	A/A
Tp_19450_2677	Tp_19450	2677	C/C	C/C	C|A	C/C	C/C	C/C	C/C	C/C	C/C	C/C	C/C	C/C	C/C	C|A	C/C	C|A	C/C	C/C	C/C	C/C	C/C	C/C	C/C	C/C	C/C	C/C	C|A	C/C	C/C	C/C	C/C	C/C	C/C	C/C	C/C	C/C	C/C	C/C	C/C	C/C	C/C	C/C	C/C	C/C	C/C	C/C	C/C
Tp_19450_2678	Tp_19450	2678	T/T	T/T	T|G	T/T	T/T	T/T	T/T	T/T	T/T	T/T	T/T	T/T	T/T	T|G	T/T	T|G	T/T	T/T	T/T	T/T	T/T	T/T	T/T	T/T	T/T	T/T	T|G	T/T	T/T	T/T	T/T	T/T	T/T	T/T	T/T	T/T	T/T	T/T	T/T	T/T	T/T	T/T	T/T	T/T	T/T	T/T	T/T
Tp_19450_2693	Tp_19450	2693	T/T	T/T	T|G	T/T	T/T	T/T	T/T	T/T	T/T	T/T	T/T	T/T	T/T	T|G	T/T	T|G	T/T	T/T	T/T	T/T	T/T	T/T	T/T	T/T	T/T	T/T	T|G	T/T	T/T	T/T	T/T	T/T	T/T	T/T	T/T	T/T	T/T	T/T	T/T	T/T	T/T	T/T	T/T	T/T	T/T	T/T	T/T
Tp_19450_2693	Tp_19450	2693	T/T	T/T	T|T	T/T	T/T	T/T	T/T	T/T	T/T	T/T	T/T	T/T	T/T	T|T	T/T	T|T	T/T	T/T	T/T	T/T	T/T	T/T	T/T	T/T	T/T	T/T	T|T	T/T	T/T	T/T	T/T	T/T	T/T	T/T	T/T	T/T	T/T	T/T	T/T	T/T	T/T	T/T	T/T	T/T	T/C	T/T	T/T
Tp_19450_2707	Tp_19450	2707	A/A	A/A	A/A	A/A	A/A	A/A	A/A	A/A	A/A	A/A	A/A	A/A	A/A	A/A	A/A	A/A	A/A	A/A	A/A	A/A	A/A	A/A	A/A	A/A	A/A	A/A	A/A	A/A	A/A	A/A	A/A	A/A	A/A	A/ATATCAGAG	A/A	A/A	A/A	A/A	A/A	A/A	A/A	A/A	A/ATATCAGAG	A/A	A/A	A/A	A/A
Tp_19450_2708	Tp_19450	2708	TATCAGACTTATGGTCTGTTTTGATTGGCTTTTTGAGCTTATCTACTGTCATAA/TATCAGACTTATGGTCTGTTTTGATTGGCTTTTTGAGCTTATCTACTGTCATAA	TATCAGACTTATGGTCTGTTTTGATTGGCTTTTTGAGCTTATCTACTGTCATAA/T	TATCAGACTTATGGTCTGTTTTGATTGGCTTTTTGAGCTTATCTACTGTCATAA/TATCAGACTTATGGTCTGTTTTGATTGGCTTTTTGAGCTTATCTACTGTCATAA	TATCAGACTTATGGTCTGTTTTGATTGGCTTTTTGAGCTTATCTACTGTCATAA/TATCAGACTTATGGTCTGTTTTGATTGGCTTTTTGAGCTTATCTACTGTCATAA	TATCAGACTTATGGTCTGTTTTGATTGGCTTTTTGAGCTTATCTACTGTCATAA/T	TATCAGACTTATGGTCTGTTTTGATTGGCTTTTTGAGCTTATCTACTGTCATAA/TATCAGACTTATGGTCTGTTTTGATTGGCTTTTTGAGCTTATCTACTGTCATAA	TATCAGACTTATGGTCTGTTTTGATTGGCTTTTTGAGCTTATCTACTGTCATAA/TATCAGACTTATGGTCTGTTTTGATTGGCTTTTTGAGCTTATCTACTGTCATAA	TATCAGACTTATGGTCTGTTTTGATTGGCTTTTTGAGCTTATCTACTGTCATAA/TATCAGACTTATGGTCTGTTTTGATTGGCTTTTTGAGCTTATCTACTGTCATAA	TATCAGACTTATGGTCTGTTTTGATTGGCTTTTTGAGCTTATCTACTGTCATAA/T	TATCAGACTTATGGTCTGTTTTGATTGGCTTTTTGAGCTTATCTACTGTCATAA/TATCAGACTTATGGTCTGTTTTGATTGGCTTTTTGAGCTTATCTACTGTCATAA	TATCAGACTTATGGTCTGTTTTGATTGGCTTTTTGAGCTTATCTACTGTCATAA/TATCAGACTTATGGTCTGTTTTGATTGGCTTTTTGAGCTTATCTACTGTCATAA	TATCAGACTTATGGTCTGTTTTGATTGGCTTTTTGAGCTTATCTACTGTCATAA/TATCAGACTTATGGTCTGTTTTGATTGGCTTTTTGAGCTTATCTACTGTCATAA	TATCAGACTTATGGTCTGTTTTGATTGGCTTTTTGAGCTTATCTACTGTCATAA/TATCAGACTTATGGTCTGTTTTGATTGGCTTTTTGAGCTTATCTACTGTCATAA	TATCAGACTTATGGTCTGTTTTGATTGGCTTTTTGAGCTTATCTACTGTCATAA/TATCAGACTTATGGTCTGTTTTGATTGGCTTTTTGAGCTTATCTACTGTCATAA	TATCAGACTTATGGTCTGTTTTGATTGGCTTTTTGAGCTTATCTACTGTCATAA/TATCAGACTTATGGTCTGTTTTGATTGGCTTTTTGAGCTTATCTACTGTCATAA	TATCAGACTTATGGTCTGTTTTGATTGGCTTTTTGAGCTTATCTACTGTCATAA/TATCAGACTTATGGTCTGTTTTGATTGGCTTTTTGAGCTTATCTACTGTCATAA	TATCAGACTTATGGTCTGTTTTGATTGGCTTTTTGAGCTTATCTACTGTCATAA|T	TATCAGACTTATGGTCTGTTTTGATTGGCTTTTTGAGCTTATCTACTGTCATAA/T	TATCAGACTTATGGTCTGTTTTGATTGGCTTTTTGAGCTTATCTACTGTCATAA/TATCAGACTTATGGTCTGTTTTGATTGGCTTTTTGAGCTTATCTACTGTCATAA	TATCAGACTTATGGTCTGTTTTGATTGGCTTTTTGAGCTTATCTACTGTCATAA/TATCAGACTTATGGTCTGTTTTGATTGGCTTTTTGAGCTTATCTACTGTCATAA	TATCAGACTTATGGTCTGTTTTGATTGGCTTTTTGAGCTTATCTACTGTCATAA/TATCAGACTTATGGTCTGTTTTGATTGGCTTTTTGAGCTTATCTACTGTCATAA	TATCAGACTTATGGTCTGTTTTGATTGGCTTTTTGAGCTTATCTACTGTCATAA/TATCAGACTTATGGTCTGTTTTGATTGGCTTTTTGAGCTTATCTACTGTCATAA	TATCAGACTTATGGTCTGTTTTGATTGGCTTTTTGAGCTTATCTACTGTCATAA/TATCAGACTTATGGTCTGTTTTGATTGGCTTTTTGAGCTTATCTACTGTCATAA	TATCAGACTTATGGTCTGTTTTGATTGGCTTTTTGAGCTTATCTACTGTCATAA|T	TATCAGACTTATGGTCTGTTTTGATTGGCTTTTTGAGCTTATCTACTGTCATAA/TATCAGACTTATGGTCTGTTTTGATTGGCTTTTTGAGCTTATCTACTGTCATAA	TATCAGACTTATGGTCTGTTTTGATTGGCTTTTTGAGCTTATCTACTGTCATAA/T	TATCAGACTTATGGTCTGTTTTGATTGGCTTTTTGAGCTTATCTACTGTCATAA/TATCAGACTTATGGTCTGTTTTGATTGGCTTTTTGAGCTTATCTACTGTCATAA	TATCAGACTTATGGTCTGTTTTGATTGGCTTTTTGAGCTTATCTACTGTCATAA/TATCAGACTTATGGTCTGTTTTGATTGGCTTTTTGAGCTTATCTACTGTCATAA	TATCAGACTTATGGTCTGTTTTGATTGGCTTTTTGAGCTTATCTACTGTCATAA/TATCAGACTTATGGTCTGTTTTGATTGGCTTTTTGAGCTTATCTACTGTCATAA	TATCAGACTTATGGTCTGTTTTGATTGGCTTTTTGAGCTTATCTACTGTCATAA|T	TATCAGACTTATGGTCTGTTTTGATTGGCTTTTTGAGCTTATCTACTGTCATAA/TATCAGACTTATGGTCTGTTTTGATTGGCTTTTTGAGCTTATCTACTGTCATAA	TATCAGACTTATGGTCTGTTTTGATTGGCTTTTTGAGCTTATCTACTGTCATAA/TATCAGACTTATGGTCTGTTTTGATTGGCTTTTTGAGCTTATCTACTGTCATAA	TATCAGACTTATGGTCTGTTTTGATTGGCTTTTTGAGCTTATCTACTGTCATAA/TATCAGACTTATGGTCTGTTTTGATTGGCTTTTTGAGCTTATCTACTGTCATAA	TATCAGACTTATGGTCTGTTTTGATTGGCTTTTTGAGCTTATCTACTGTCATAA|T	TATCAGACTTATGGTCTGTTTTGATTGGCTTTTTGAGCTTATCTACTGTCATAA/TATCAGACTTATGGTCTGTTTTGATTGGCTTTTTGAGCTTATCTACTGTCATAA	TATCAGACTTATGGTCTGTTTTGATTGGCTTTTTGAGCTTATCTACTGTCATAA/TATCAGACTTATGGTCTGTTTTGATTGGCTTTTTGAGCTTATCTACTGTCATAA	TATCAGACTTATGGTCTGTTTTGATTGGCTTTTTGAGCTTATCTACTGTCATAA/TATCAGACTTATGGTCTGTTTTGATTGGCTTTTTGAGCTTATCTACTGTCATAA	TATCAGACTTATGGTCTGTTTTGATTGGCTTTTTGAGCTTATCTACTGTCATAA/TATCAGACTTATGGTCTGTTTTGATTGGCTTTTTGAGCTTATCTACTGTCATAA	TATCAGACTTATGGTCTGTTTTGATTGGCTTTTTGAGCTTATCTACTGTCATAA/TATCAGACTTATGGTCTGTTTTGATTGGCTTTTTGAGCTTATCTACTGTCATAA	TATCAGACTTATGGTCTGTTTTGATTGGCTTTTTGAGCTTATCTACTGTCATAA/TATCAGACTTATGGTCTGTTTTGATTGGCTTTTTGAGCTTATCTACTGTCATAA	TATCAGACTTATGGTCTGTTTTGATTGGCTTTTTGAGCTTATCTACTGTCATAA/TATCAGACTTATGGTCTGTTTTGATTGGCTTTTTGAGCTTATCTACTGTCATAA	TATCAGACTTATGGTCTGTTTTGATTGGCTTTTTGAGCTTATCTACTGTCATAA/TATCAGACTTATGGTCTGTTTTGATTGGCTTTTTGAGCTTATCTACTGTCATAA	TATCAGACTTATGGTCTGTTTTGATTGGCTTTTTGAGCTTATCTACTGTCATAA/TATCAGACTTATGGTCTGTTTTGATTGGCTTTTTGAGCTTATCTACTGTCATAA	TATCAGACTTATGGTCTGTTTTGATTGGCTTTTTGAGCTTATCTACTGTCATAA/TATCAGACTTATGGTCTGTTTTGATTGGCTTTTTGAGCTTATCTACTGTCATAA	TATCAGACTTATGGTCTGTTTTGATTGGCTTTTTGAGCTTATCTACTGTCATAA/TATCAGACTTATGGTCTGTTTTGATTGGCTTTTTGAGCTTATCTACTGTCATAA	TATCAGACTTATGGTCTGTTTTGATTGGCTTTTTGAGCTTATCTACTGTCATAA|T	TATCAGACTTATGGTCTGTTTTGATTGGCTTTTTGAGCTTATCTACTGTCATAA/TATCAGACTTATGGTCTGTTTTGATTGGCTTTTTGAGCTTATCTACTGTCATAA
Tp_19450_2709	Tp_19450	2709	-	-	-	-	-	-	-	-	-	-	-	-	-	-	-	-	-	-	-	-	-	-	-	-	-	-	-	-	-	-	-	-	-	-	-	-	-	-	-	-	-	-	-	-	-	-	-
Tp_19450_2709	Tp_19450	2709	-	-	-	-	-	-	-	-	-	-	-	-	-	-	-	-	-	-	-	-	-	-	-	-	-	-	-	-	-	-	-	-	-	-	-	-	-	-	-	-	-	-	-	-	-	-	-
Tp_19450_2724	Tp_19450	2724	T/T	T/T	T/T	T/T	T/T	T/T	T/T	T/T	T/T	T/T	T/T	T/T	T/T	T|G	T/T	T/T	T/T	T/T	T/T	T/T	T/T	T/T	T/T	T|T	T/T	T/T	T/T	T/T	T/T	T|T	T/T	T/T	T/T	T|T	T/T	T/T	T/T	T/T	T/T	T/T	T/T	T/T	T/T	T/T	T/T	T/T	T/T
Tp_19450_2724	Tp_19450	2724	T/T	T/T	T/T	T/T	T/*	T/T	T/T	T/T	T/T	T/T	T/T	T/T	T/T	T|T	T/T	T/T	T/T	T/*	T/T	T/T	T/T	T/T	T/T	T|*	T/T	T/*	T/T	T/T	T/T	T|*	T/T	T/T	T/T	T|*	T/T	T/T	T/T	T/T	T/T	T/T	T/T	T/T	T/T	T/T	T/T	T/T	T/T
Tp_19450_2731	Tp_19450	2731	-	-	-	-	-	-	-	-	-	-	-	-	-	-	-	-	-	-	-	-	-	-	-	-	-	-	-	-	-	-	-	-	-	-	-	-	-	-	-	-	-	-	-	-	-	-	-
Tp_19450_2731	Tp_19450	2731	-	-	-	-	-	-	-	-	-	-	-	-	-	-	-	-	-	-	-	-	-	-	-	-	-	-	-	-	-	-	-	-	-	-	-	-	-	-	-	-	-	-	-	-	-	-	-
Tp_19450_2735	Tp_19450	2735	G/G	G/G	G/G	G/G	G/G	G/G	G/G	C/C	G/G	G/G	G/G	G/G	G/C	G/G	G/G	G/C	G/G	G/G	G/G	G/G	G/G	G/G	G/C	G|G	G/C	G/G	G/G	G/G	G/C	G|G	G/C	G/G	G/C	G|G	G/G	G/G	G/C	G/C	G/G	G/G	G/G	G/C	G/G	C/C	G/G	G/G	G/G
Tp_19450_2735	Tp_19450	2735	G/G	G/*	G/G	G/G	G/*	G/G	G/G	G/G	G/G	G/G	G/G	G/G	G/G	G/G	G/G	G/G	G/*	G/G	G/G	G/G	G/G	G/G	G/G	G|*	G/G	G/*	G/G	G/G	G/G	G|*	G/G	G/G	G/G	G|*	G/G	G/G	G/G	G/G	G/G	G/G	G/G	G/G	G/G	G/G	G/G	G/G	G/G
Tp_19450_2754	Tp_19450	2754	T/T	T/T	T/T	T/T	T/T	T/T	T/T	T/T	T/T	T/T	T/T	T/T	T/T	T/T	T/T	T/T	T/T	T/T	T/T	T/T	T/T	T/T	T/T	T|T	T/T	-	T/T	T/T	T/T	T|T	T/T	T/T	T/T	T|T	T/T	T/T	T/T	T/T	T/T	T/T	T/C	T/T	T/T	T/T	T/T	T/T	T/T
Tp_19450_2754	Tp_19450	2754	T/T	T/T	T/T	T/T	T/*	T/T	T/T	T/T	T/T	T/T	T/T	T/T	T/T	T/T	T/T	T/T	T/T	T/T	T/T	T/T	T/T	T/T	T/T	T|*	T/T	-	T/T	T/T	T/T	T|*	T/T	T/T	T/T	T|*	T/T	T/T	T/T	T/T	T/T	T/T	T/T	T/T	T/T	T/T	T/T	T/T	T/T
Tp_19450_2772	Tp_19450	2772	GACGT/G	GACGT/G	GACGT/G	GACGT/GACGT	G/G	GACGT/GACGT	GACGT/GACGT	GACGT/GACGT	GACGT/G	GACGT/GACGT	GACGT/GACGT	GACGT/GACGT	GACGT/GACGT	G/G	GACGT/GACGT	GACGT/GACGT	GACGT|G	GACGT/G	GACGT/GACGT	GACGT/GACGT	GACGT/GACGT	GACGT/G	GACGT/GACGT	GACGT|G	GACGT/GACGT	G/G	GACGT/G	GACGT/GACGT	GACGT/GACGT	GACGT|G	GACGT/GACGT	GACGT/GACGT	GACGT/GACGT	GACGT|G	GACGT/GACGT	GACGT/G	GACGT/G	GACGT/GACGT	GACGT/GACGT	GACGT/G	GACGT/G	GACGT/G	GACGT/GACGT	GACGT/GACGT	GACGT/G	GACGT|G	GACGT/G
Tp_19450_2774	Tp_19450	2774	-	-	-	-	-	-	-	-	-	-	-	-	-	-	-	-	-	-	-	-	-	-	-	-	-	-	-	-	-	-	-	-	-	-	-	-	-	-	-	-	-	-	-	-	-	-	-
Tp_19450_2774	Tp_19450	2774	-	-	-	-	-	-	-	-	-	-	-	-	-	-	-	-	-	-	-	-	-	-	-	-	-	-	-	-	-	-	-	-	-	-	-	-	-	-	-	-	-	-	-	-	-	-	-
Tp_19450_2775	Tp_19450	2775	-	-	-	-	-	-	-	-	-	-	-	-	-	-	-	-	-	-	-	-	-	-	-	-	-	-	-	-	-	-	-	-	-	-	-	-	-	-	-	-	-	-	-	-	-	-	-
Tp_19450_2775	Tp_19450	2775	-	-	-	-	-	-	-	-	-	-	-	-	-	-	-	-	-	-	-	-	-	-	-	-	-	-	-	-	-	-	-	-	-	-	-	-	-	-	-	-	-	-	-	-	-	-	-
Tp_19450_2785	Tp_19450	2785	G/G	G/A	G/A	G/A	G/G	G/G	G/G	G/G	G/G	G/G	G/G	G/G	G/G	G/G	G/G	G/G	G/G	G/G	G/G	G/A	G/G	G/G	G/G	G/G	G/G	G/G	G/A	G/G	G/G	G/G	G/G	G/A	G/G	G/G	G/A	G/G	G/G	G/G	G/G	G/G	G/G	G/G	G/A	G/G	G/G	G/A	G/G
Tp_19450_2785	Tp_19450	2785	G/G	G/G	G/G	G/G	G/G	G/G	G/G	G/G	G/G	G/G	G/G	G/G	G/G	G/C	G/G	G/G	G/G	G/C	G/G	G/G	G/G	G/G	G/G	G/G	G/G	G/G	G/G	G/G	G/G	G/G	G/G	G/G	G/G	G/G	G/G	G/G	G/G	G/G	G/G	G/G	G/G	G/G	G/G	G/G	G/G	G/G	G/G
Tp_19450_2792	Tp_19450	2792	T/T	T/TTATA	T/T	T/T	T/T	T/TTATA	T/T	T/T	T/TTATA	T/T	T/T	T/T	T/T	T/T	T/T	T/TTATA	T/T	T/T	T/T	T/T	T/TTATA	T/T	T/T	T/T	T/T	T/T	T/T	T/T	T/TTATA	T/T	T/T	T/T	T/TTATA	T/TTATA	T/T	T/T	T/TTATA	T/T	T/T	T/T	T/T	T/TTATA	T/TTATA	TTATA/TTATA	T/T	T/T	T/T
Tp_19450_2803	Tp_19450	2803	G/G	G/A	G/G	G/G	G/A	G/G	G/G	G/G	G/A	G/G	G/G	G/G	G/G	G/G	G/G	G/G	G/A	G/A	G/G	G/G	G/G	G/G	G/G	G/A	G/G	A/A	G/G	G/G	G/G	G/A	G/G	G/G	G/G	G/A	G/G	G/G	G/G	G/G	G/G	G/G	G/G	G/G	G/G	G/G	G/G	G/A	G/G
Tp_19450_2807	Tp_19450	2807	AT/AT	AT/AT	AT/AT	AT/AT	AT/AT	AT/AT	AT/AT	AT/AT	AT/AT	AT/AT	AT/AT	AT/AT	AT/AT	AT/AT	AT/AT	AT/AT	AT/AT	AT/AT	AT/AT	AT/AT	AT/AT	AT/AT	AT/AT	AT/AT	AT/AT	AT/AT	AT/AT	AT/AT	AT/AT	AT/AT	AT/AT	AT/AT	AT/AT	AT/AT	AT/AT	AT/AT	AT/AT	AT/AT	AT/AT	AT/AT	AT/A	AT/AT	AT/AT	AT/AT	AT/AT	AT/AT	AT/AT
Tp_19450_2823	Tp_19450	2823	CTGTTTTCAACTTATTTTCA/C	CTGTTTTCAACTTATTTTCA/C	CTGTTTTCAACTTATTTTCA/CTGTTTTCAACTTATTTTCA	CTGTTTTCAACTTATTTTCA/CTGTTTTCAACTTATTTTCA	CTGTTTTCAACTTATTTTCA/CTGTTTTCAACTTATTTTCA	CTGTTTTCAACTTATTTTCA/C	CTGTTTTCAACTTATTTTCA/C	CTGTTTTCAACTTATTTTCA/C	CTGTTTTCAACTTATTTTCA/C	CTGTTTTCAACTTATTTTCA/C	CTGTTTTCAACTTATTTTCA/CTGTTTTCAACTTATTTTCA	CTGTTTTCAACTTATTTTCA/CTGTTTTCAACTTATTTTCA	CTGTTTTCAACTTATTTTCA/C	CTGTTTTCAACTTATTTTCA/CTGTTTTCAACTTATTTTCA	CTGTTTTCAACTTATTTTCA/CTGTTTTCAACTTATTTTCA	CTGTTTTCAACTTATTTTCA/CTGTTTTCAACTTATTTTCA	CTGTTTTCAACTTATTTTCA/CTGTTTTCAACTTATTTTCA	CTGTTTTCAACTTATTTTCA/C	C/C	CTGTTTTCAACTTATTTTCA/CTGTTTTCAACTTATTTTCA	CTGTTTTCAACTTATTTTCA|C	CTGTTTTCAACTTATTTTCA|C	CTGTTTTCAACTTATTTTCA/CTGTTTTCAACTTATTTTCA	CTGTTTTCAACTTATTTTCA/CTGTTTTCAACTTATTTTCA	CTGTTTTCAACTTATTTTCA/C	CTGTTTTCAACTTATTTTCA/CTGTTTTCAACTTATTTTCA	CTGTTTTCAACTTATTTTCA/CTGTTTTCAACTTATTTTCA	CTGTTTTCAACTTATTTTCA/C	CTGTTTTCAACTTATTTTCA/CTGTTTTCAACTTATTTTCA	CTGTTTTCAACTTATTTTCA/CTGTTTTCAACTTATTTTCA	CTGTTTTCAACTTATTTTCA/C	CTGTTTTCAACTTATTTTCA/CTGTTTTCAACTTATTTTCA	CTGTTTTCAACTTATTTTCA/CTGTTTTCAACTTATTTTCA	CTGTTTTCAACTTATTTTCA/C	CTGTTTTCAACTTATTTTCA/CTGTTTTCAACTTATTTTCA	CTGTTTTCAACTTATTTTCA/CTGTTTTCAACTTATTTTCA	CTGTTTTCAACTTATTTTCA/CTGTTTTCAACTTATTTTCA	CTGTTTTCAACTTATTTTCA/CTGTTTTCAACTTATTTTCA	CTGTTTTCAACTTATTTTCA|C	CTGTTTTCAACTTATTTTCA|C	CTGTTTTCAACTTATTTTCA/C	CTGTTTTCAACTTATTTTCA/CTGTTTTCAACTTATTTTCA	CTGTTTTCAACTTATTTTCA/C	CTGTTTTCAACTTATTTTCA/CTGTTTTCAACTTATTTTCA	C/C	CTGTTTTCAACTTATTTTCA/CTGTTTTCAACTTATTTTCA	CTGTTTTCAACTTATTTTCA/CTGTTTTCAACTTATTTTCA
Tp_19450_2829	Tp_19450	2829	-	-	-	-	-	-	-	-	-	-	-	-	-	-	-	-	-	-	-	-	-	-	-	-	-	-	-	-	-	-	-	-	-	-	-	-	-	-	-	-	-	-	-	-	-	-	-
Tp_19450_2829	Tp_19450	2829	-	-	-	-	-	-	-	-	-	-	-	-	-	-	-	-	-	-	-	-	-	-	-	-	-	-	-	-	-	-	-	-	-	-	-	-	-	-	-	-	-	-	-	-	-	-	-
Tp_19450_2860	Tp_19450	2860	C/C	C/C	C/C	-	C/C	C/C	C/C	C/C	C/C	C/C	C/C	C/C	C/C	C/C	C/C	C/C	C/C	C/C	C/C	C/C	C/C	C/C	C/C	C/C	C/C	C/C	C/C	C/C	C/C	C/C	C/C	C/C	C/C	C/C	C/C	C/C	C/C	C/C	C/T	C/C	C/C	C/C	C/C	C/C	C/C	C/C	C/C
Tp_19450_2860	Tp_19450	2860	C/C	C/C	C/*	-	C/C	C/C	C/C	C/C	C/*	C/C	C/C	C/C	C/C	C/C	C/C	C/C	C/C	C/C	C/C	C/C	C/C	C/C	C/C	C/C	C/C	C/C	C/*	C/C	C/C	C/C	C/C	C/C	C/C	C/C	C/C	C/C	C/C	C/C	C/C	C/C	C/C	C/C	C/*	C/C	C/C	C/*	C/C
Tp_19450_2864	Tp_19450	2864	C/C	C/T	C/C	-	C/C	C/T	C/C	C/C	C/T	C/C	C/C	C/C	C/C	C/C	C/C	C/C	C/C	C/C	C/C	C/C	C|T	C|T	C/C	C/C	C/C	C/C	C/C	C/C	C/C	C/C	C/C	C/C	C/C	C/C	C/C	C/C	C/C	C/C	C|T	C|T	C/C	C/C	C/C	C/C	C/C	C/C	C/C
Tp_19450_2864	Tp_19450	2864	C/C	C/C	C/*	-	C/C	C/C	C/C	C/C	C/C	C/C	C/C	C/C	C/C	C/C	C/C	C/C	C/C	C/C	C/C	C/C	C|C	C|C	C/C	C/C	C/C	C/C	C/*	C/C	C/C	C/C	C/C	C/C	C/C	C/C	C/C	C/C	C/C	C/C	C|C	C|C	C/C	C/C	C/*	C/C	C/C	C/*	C/C
Tp_19450_2881	Tp_19450	2881	C/C	C/C	C/C	C/C	C/C	C/G	C/C	C/C	C/C	C/G	C/G	C|G	C/C	C/C	C/C	C/C	C/C	C/C	C/C	C/C	C/C	C/C	C/C	C/C	C/C	C/C	C/C	C/C	C/C	C/C	C/C	C/C	C/C	C/C	C/G	C/C	C/C	C/G	C/C	C/C	C/C	C/C	C/C	C/C	C/C	C/C	C/C
Tp_19450_2889	Tp_19450	2889	T/T	T/T	T/T	T/T	T/T	T/T	T/T	T/T	T/T	T/T	T/T	T/T	T/T	T|A	T/T	T/T	T/T	T/A	T/T	T/T	T/T	T/T	T/T	T/T	T/T	T/T	T/T	T/T	T/T	T/T	T/T	T/T	T/T	T/T	T/T	T/T	T/T	T/T	T/T	T/T	T/T	T/T	T/T	T/T	T/T	T/T	T/T
Tp_19450_2911	Tp_19450	2911	A/T	A/T	A/A	A/T	A/A	T/T	T/T	T/T	A/T	T/T	A/T	T|T	T/T	A|T	A/T	A/T	A/T	A/T	T/T	A/A	A/T	A/A	T/T	A/T	T/T	T/T	A/A	T/T	A/T	A/T	A|T	A/A	A/T	A/T	A/T	A/T	A/A	T/T	A/A	A/A	A/T	A/A	A/T	A/T	T/T	A/A	A/A
Tp_19450_2929	Tp_19450	2929	T/T	T/T	T/T	T/T	T/T	T/T	T/T	T/T	T/T	T/T	T/T	T/T	T/C	T/T	T/T	T/T	T/T	T/T	T/T	T/T	T/T	T/T	T/T	T/T	T/T	T/T	T/T	T/T	T/T	T/T	T|C	T/T	T/T	T/T	T/T	T/T	T/T	T/T	T/T	T/T	T/T	T/C	T/T	T/T	T/T	T/T	T/T
Tp_19450_2940	Tp_19450	2940	G/G	G/G	G/G	G/G	G/G	G/G	G/G	G/G	G/G	G/G	G/G	G/G	G/G	G/G	G/G	G/G	G/G	G/G	G/G	G/G	G/G	G/G	G/G	G/G	G/G	G|A	G/G	G/G	G/G	G/G	G/G	G/G	G/G	G/G	G/G	G/G	G/G	G/G	G/G	G/G	G/G	G/G	G/G	G/G	G/G	G/G	G/G
Tp_19450_2941	Tp_19450	2941	C/C	C/C	C/C	C/C	C/C	C/C	C/C	C/C	C/C	C/C	C/C	C/C	C/C	C/C	C/C	C/C	C/C	C/C	C/C	C/C	C/C	C/C	C/C	C/C	C/C	C|T	C/C	C/C	C/C	C/C	C/C	C/C	C/C	C/C	C/C	C/C	C/C	C/C	C/C	C/C	C/C	C/C	C/C	C/C	C/C	C/C	C/C
Tp_19450_2947	Tp_19450	2947	CATCTGCTATA/CATCTGCTATA	CATCTGCTATA/CATCTGCTATA	CATCTGCTATA/CATCTGCTATA	CATCTGCTATA/CATCTGCTATA	CATCTGCTATA/CATCTGCTATA	CATCTGCTATA/CATCTGCTATA	CATCTGCTATA/CATCTGCTATA	C/C	CATCTGCTATA/CATCTGCTATA	CATCTGCTATA/C	CATCTGCTATA/CATCTGCTATA	CATCTGCTATA/CATCTGCTATA	CATCTGCTATA/C	CATCTGCTATA/CATCTGCTATA	CATCTGCTATA/CATCTGCTATA	CATCTGCTATA/C	CATCTGCTATA/C	CATCTGCTATA/CATCTGCTATA	CATCTGCTATA/CATCTGCTATA	CATCTGCTATA/CATCTGCTATA	CATCTGCTATA/CATCTGCTATA	CATCTGCTATA/CATCTGCTATA	CATCTGCTATA/CATCTGCTATA	CATCTGCTATA/CATCTGCTATA	CATCTGCTATA/C	CATCTGCTATA/CATCTGCTATA	CATCTGCTATA/CATCTGCTATA	CATCTGCTATA/C	CATCTGCTATA/CATCTGCTATA	CATCTGCTATA/C	CATCTGCTATA/CATCTGCTATA	CATCTGCTATA/CATCTGCTATA	CATCTGCTATA/C	CATCTGCTATA/CATCTGCTATA	CATCTGCTATA/CATCTGCTATA	CATCTGCTATA/CATCTGCTATA	CATCTGCTATA/CATCTGCTATA	CATCTGCTATA/CATCTGCTATA	CATCTGCTATA/CATCTGCTATA	CATCTGCTATA/CATCTGCTATA	CATCTGCTATA/CATCTGCTATA	CATCTGCTATA/CATCTGCTATA	CATCTGCTATA/CATCTGCTATA	CATCTGCTATA/CATCTGCTATA	CATCTGCTATA/CATCTGCTATA	CATCTGCTATA/CATCTGCTATA	CATCTGCTATA/CATCTGCTATA
Tp_19450_2958	Tp_19450	2958	G/A	G/G	G/G	G/G	G/G	G/G	G/A	G/G	G/G	G/G	G/G	G/G	G/G	G/G	G/G	G/G	G/G	G/A	A/A	G/G	G/G	G/G	G/G	G/G	G/G	G/G	G/G	G/G	G/G	G/G	G/G	G/G	G/G	G/G	G/G	G/G	G/G	G/G	G/G	G/G	G/G	G/G	G/G	G/G	G/A	G/G	G/G
Tp_19450_2985	Tp_19450	2985	T/T	T/T	T/T	T/T	T/T	T/C	T/T	T/T	T/T	T/C	T/C	T|C	T/C	T/T	T/T	T/T	T/T	T/T	T/T	T/T	T/T	T/T	T/T	T/T	T/T	T/T	T/T	T/T	T/T	T/T	T/C	T/T	T/T	T/T	T/T	T/T	T/T	T/C	T/T	T/T	T/T	T/T	T/T	T/T	T/T	T/T	T/T
Tp_19450_2985	Tp_19450	2985	T/T	T/T	T/T	T/T	T/T	T/T	T/T	T/T	T/T	T/T	T/T	T|T	T/T	T/T	T/T	T/T	T/T	T/T	T/T	T/T	T/T	T/T	T/T	T/T	T/T	T/T	T/T	T/*	T/T	T/T	T/T	T/T	T/T	T/T	T/T	T/T	T/T	T/T	T/T	T/T	T/T	T/T	T/T	T/T	T/T	T/T	T/T
Tp_19450_3008	Tp_19450	3008	A/A	A/A	A/A	A/A	A/A	A/A	A/A	A/A	A/A	A/A	A/A	A/A	A/A	A/A	A/A	A/A	A/A	A/A	A/A	A/A	A/A	A/A	A/A	A/G	A/A	A/A	A/A	A/A	A/A	A/A	A/A	A/A	A/A	A/A	A/G	A/A	A/A	A/A	A/A	A/A	A/G	A/A	A/A	A/A	A/A	A/A	A/A
Tp_19450_3010	Tp_19450	3010	C/C	C/C	C/C	C/C	C/C	C/C	C/C	C/C	C/C	C/C	C/C	C/C	C/C	C/C	C/C	C/C	C/C	C/C	C/C	C/C	C/C	C/C	C/C	C/C	C/C	C/T	C/C	C/C	C/C	C/C	C/C	C/C	C/C	C/C	C/C	C/C	C/C	C/C	C/C	C/C	C/C	C/C	C/C	C/C	C/C	C/C	C/C
Tp_19450_3019	Tp_19450	3019	A/A	A/A	A/A	A/A	A/A	A/A	A/A	A/A	A/A	A/A	A/A	A/A	A/T	A/A	A/A	A/A	A/A	A/A	A/A	A/A	A/A	A/A	A/A	A/A	A/A	A/A	A/A	A/A	A/A	A/A	A/T	A/A	A/A	A/A	A/A	A/A	A/A	A/A	A/A	A/A	A/A	A/A	A/A	A/A	A/A	A/A	A/A
Tp_19450_3022	Tp_19450	3022	A/A	A/A	A/A	A/A	A/A	A/A	A/A	A/A	A/A	A/A	A/A	A/A	A/A	A/A	A/A	A/A	A/A	A/A	A/A	A/A	A/A	A/A	A|T	A/A	A|T	A/A	A/A	A/A	A/A	A/A	A/A	A/A	A/A	A/T	A/A	A/A	A/A	A/A	A/A	A/A	A/A	A/A	A/A	A/A	A/A	A/A	A/A
Tp_19450_3027	Tp_19450	3027	A/A	A/A	A/A	A/T	A/A	A/A	A/A	A/A	A/A	A/A	A/A	A|T	A/A	A/A	A/T	A/A	A/A	A/T	A/A	A/A	A/A	A/A	A/T	A/A	A/A	A/A	A/A	A/A	A/A	A/A	A/A	A/A	A/A	A/A	A/A	A/T	A/A	A/A	A/A	A/A	A/A	A/A	A/A	A/A	A/A	A/A	A/A
Tp_19450_3034	Tp_19450	3034	G/G	G/A	G/G	G/G	G/G	G/G	G/G	G/G	G/G	G/G	G/G	G/G	G/G	G/G	G/G	G/G	G/G	G/G	G/G	G/G	G/G	G/G	G|A	G/G	G|A	G/G	G/G	G/G	G/G	G/G	G/G	G/G	G/G	G/G	G/G	G/G	G/G	G/G	G/G	G/G	G/G	G/G	G/G	G/G	G/G	G/G	G/G
Tp_19450_3059	Tp_19450	3059	T/T	T/T	T/T	T/T	T/T	T/T	T/T	T/T	T/T	T/T	T/T	T/T	T/T	T/T	T/T	T/T	T/T	T/T	T/T	T/T	T/T	T/T	T/T	T/T	T/T	T/TCTCAAGA	T/T	T/T	T/T	T/T	T/TCTCAAGA	T/T	T/T	T/T	T/T	T/T	T/T	T/T	T/T	T/T	T/T	T/T	T/T	T/T	T/T	T/T	T/T
Tp_19450_3073	Tp_19450	3073	T/A	T/A	T/T	T/T	T/A	T/A	T/T	T/T	T/A	T/T	T/T	T/T	T/T	T/T	T/T	T/T	T/T	T/T	T/T	T/T	T/A	T/A	T/T	T/T	T/T	T/T	T/T	T/T	T/A	T/T	T/T	T/T	T/T	T/T	T/T	T/A	T/A	T/T	T/T	T/A	T/T	T/A	T/T	T/T	T/T	T/T	T/A
Tp_19450_3081	Tp_19450	3081	A/A	A/T	A/A	A/A	A/A	A/A	A/A	A/A	A/T	A/A	A/A	A/A	A/A	A/A	A/A	A/A	A/A	A/A	A/A	A/A	A/A	A/T	A/A	A/A	A/A	A/A	A/A	A/A	A/T	A/A	A/A	A/A	A/A	A/A	A/A	A/A	A/A	A/A	A/T	A/T	A/A	A/A	A/A	A/A	A|T	A/A	A/A
Tp_19450_3086	Tp_19450	3086	A/A	A/A	A/A	A/A	A/A	A/A	A/A	A/A	A/A	A/A	A/A	A/A	A/A	A/A	A/A	A/A	A/A	A/A	A/A	A/A	A/A	A/A	A/A	A/A	A/A	A/A	A/A	A/A	A/A	A/A	A/A	A/A	A/A	A/A	A/A	A/A	A/A	A/A	A/A	A/A	A/A	A/A	A/A	A/A	A|G	A/A	A/A
Tp_19450_3105	Tp_19450	3105	C/C	C/C	C/C	C/A	C/A	C/C	C/C	C/C	C/C	C/C	C/C	C/A	C/C	C/C	C/A	C/C	C/A	C/A	C/C	C/C	C/C	C/C	C/A	C/A	C/C	C/A	C/C	C/C	C/C	C/A	C/C	C/C	C/C	C/C	C/A	C/A	C/C	C/C	C/C	C/C	C/C	C/C	C/C	C/C	C/C	C/A	C/C
Tp_19450_3120	Tp_19450	3120	A/A	A/A	A/A	A/A	A/A	A/A	A/T	A/A	A/A	A/A	A/A	A/A	A/A	A/A	A/A	A/A	A/A	A/A	A/A	A/A	A/A	A/A	A/A	A/A	A/A	A/A	A/A	A/A	A/A	A/A	A/A	A/A	A/A	A/A	A/A	A/A	A/A	A/A	A/A	A/A	A/A	A/A	A/A	A/A	A/A	A/A	A/A
Tp_19450_3124	Tp_19450	3124	G/G	G/G	G/G	G/G	G/G	G/G	G/G	G/G	G/G	G/G	G/G	G/G	G/G	G/G	G/G	G/G	G/G	G/G	G/G	G/G	G/G	G/G	G/G	G/G	G/G	G/G	G/G	G/G	G/G	G/G	G/G	G/G	G/G	G/G	G/G	G/G	G/G	G/G	G/G	G/G	G/T	G/G	G/G	G/G	G/G	G/G	G/G
Tp_19450_3129	Tp_19450	3129	A/A	A/T	A/A	A/A	A/A	A/T	A/A	A/A	A/T	A/A	A/A	A/A	A/A	A/A	A/A	A/A	A/A	A/A	A/A	A/A	A/T	A/A	A/A	A/A	A/A	A/A	A/A	A/A	A/A	A/A	A/A	A/A	A/A	A/A	A/A	A/A	A/A	A/A	A/A	A/A	A/A	A/A	A/A	A/A	A/A	A/A	A/A
Tp_19450_3148	Tp_19450	3148	T/T	T/T	T/T	T/T	T/T	T/T	T/T	T/T	T/T	T/T	T/T	T/T	T/T	T/T	T/T	T/T	T/T	T/T	T/T	T/T	T/T	T/T	T/T	T/T	T/T	T/T	T/T	T/T	T/T	T/T	T/T	T/T	T/T	T/T	T/T	T/T	T/T	T/T	T/T	T/T	T/T	T/T	T/T	T/T	T/G	T/T	T/T
Tp_19450_3152	Tp_19450	3152	T/T	T/T	T/T	T/T	T/T	T/T	T/T	T/T	T/T	T/T	T/T	T/T	T/T	T/T	T/T	T/T	T/T	T/T	T/T	T/T	T/T	T/T	T/T	T/T	T/T	T/T	T/T	T/T	T/T	T/T	T/T	T/T	T/T	T/T	T/T	T/T	T/T	T/T	T/T	T/T	T/G	T/T	T/T	T/T	T/T	T/T	T/T
Tp_19450_3164	Tp_19450	3164	G/G	GTAAT/G	GTAAT/GTAAT	GTAAT/GTAAT	GTAAT|G	GTAAT/G	GTAAT/G	GTAAT/GTAAT	GTAAT/G	GTAAT/G	GTAAT/G	GTAAT/GTAAT	GTAAT/GTAAT	GTAAT/G	GTAAT|G	GTAAT/GTAAT	GTAAT/GTAAT	GTAAT/G	G/G	GTAAT|G	G|G	GTAAT/G	GTAAT/G	GTAAT/GTAAT	GTAAT/G	GTAAT/G	GTAAT/GTAAT	GTAAT/G	GTAAT/G	GTAAT/GTAAT	GTAAT/GTAAT	GTAAT|G	GTAAT/G	GTAAT/G	GTAAT/GTAAT	GTAAT|G	GTAAT/G	GTAAT/GTAAT	GTAAT|G	GTAAT/G	GTAAT/GTAAT	GTAAT/G	GTAAT/G	GTAAT/GTAAT	GTAAT/G	GTAAT/GTAAT	G/G
Tp_19450_3189	Tp_19450	3189	T/T	T/A	T/T	T/T	T/T	T/A	T/T	T/T	T/A	T/T	T/A	T/T	T/T	T/A	T|A	T/T	T/T	T/A	T/T	T|A	A|A	T/T	T/A	T/T	T/A	T/T	T/T	T/T	T/T	T/T	T/T	T|A	T/A	T/T	T/A	T/T	T/T	T/T	T|A	T/T	T/T	T/T	T/T	T/T	T/T	T/T	T/A
Tp_19450_3205	Tp_19450	3205	T/T	T/T	T/T	T/T	T/T	T/A	T/T	T/T	T/T	T/A	T/A	T/A	T/T	T/T	T/T	T/T	T/T	T/T	T/T	T/T	T/T	T/T	T/T	T/T	T/T	T/T	T/T	T/T	T/T	T/T	T/T	T/T	T/T	T/T	T/T	T/T	T/T	T/A	T/T	T/T	T/T	T/T	T/T	T/T	T/T	T/T	T/T
Tp_19450_3229	Tp_19450	3229	G/G	G/G	G/G	G/T	G/G	G/G	G/G	G/G	G/G	G/G	G/G	G/T	G/G	G/G	G/T	G/G	G/G	G/T	G/G	G/G	G/G	G/G	G/T	G/G	G/G	G/G	G/G	G/G	G/G	G/G	G/G	G/G	G/G	G/G	G/G	G/T	G/G	G/G	G/G	G/G	G/G	G/G	G/G	G/G	G/G	G/G	G/G
Tp_19450_3236	Tp_19450	3236	A/A	A/C	A/A	A/A	A/A	A/C	A/A	A/A	A/C	A/A	A/A	A/A	A/A	A/A	A/A	A/A	A/A	A/A	A/A	A/A	A/C	A/A	A/A	A/A	A/A	A/A	A/A	A/A	A/A	A/A	A/A	A/A	A/A	A/A	A/C	A/A	A/A	A/A	A/A	A/A	A/A	A/A	A/A	A/A	A/A	A/A	A/A
Tp_19450_3238	Tp_19450	3238	C/CTA	C/CTA	C/C	C/C	C/CTA	C/C	C/C	C/C	C/C	C/C	C/C	C/C	C/C	C/C	C/C	C/C	C/C	C/C	C/C	C/C	C/C	C/CTA	C/C	C/C	C/C	C/C	C/C	C/C	C/CTA	C/C	C/C	C/C	C/C	C/C	C/C	C/CTA	C/CTA	C/C	C/C	C/CTA	C/C	C/CTA	C/C	C/C	C/C	C/C	C/CTA
Tp_19450_3255	Tp_19450	3255	T/T	T/T	T/T	T/T	T/T	T/T	T/T	T/T	T/T	T/T	T/A	T/T	T/T	T/T	T/A	T/T	T/T	T/T	T/T	T/A	T/A	T/T	T/T	T/T	T/T	T/T	T/T	T/T	T/T	T/T	T/T	T/A	T/A	T/T	T/T	T/T	T/T	T/T	T/A	T/T	T/T	T/T	T/T	T/T	T/T	T/T	T/A
Tp_19450_3255	Tp_19450	3255	T/T	T/G	T/T	T/T	T/T	T/T	T/T	T/T	T/T	T/T	T/T	T/T	T/T	T/T	T/T	T/T	T/T	T/T	T/T	T/T	T/T	T/T	T/G	T/T	T/G	T/T	T/T	T/T	T/T	T/T	T/T	T/T	T/T	T/T	T/T	T/T	T/T	T/T	T/T	T/T	T/T	T/T	T/T	T/T	T/T	T/T	T/T
Tp_19450_3265	Tp_19450	3265	GCTTTTATATA/GCTTTTATATA	GCTTTTATATA/G	GCTTTTATATA/GCTTTTATATA	GCTTTTATATA/GCTTTTATATA	GCTTTTATATA/GCTTTTATATA	GCTTTTATATA/GCTTTTATATA	GCTTTTATATA/GCTTTTATATA	GCTTTTATATA/GCTTTTATATA	GCTTTTATATA/GCTTTTATATA	GCTTTTATATA/GCTTTTATATA	GCTTTTATATA/GCTTTTATATA	GCTTTTATATA/GCTTTTATATA	GCTTTTATATA/GCTTTTATATA	GCTTTTATATA/GCTTTTATATA	GCTTTTATATA/GCTTTTATATA	GCTTTTATATA/GCTTTTATATA	GCTTTTATATA/GCTTTTATATA	GCTTTTATATA/GCTTTTATATA	GCTTTTATATA/GCTTTTATATA	GCTTTTATATA/GCTTTTATATA	GCTTTTATATA/GCTTTTATATA	GCTTTTATATA/GCTTTTATATA	GCTTTTATATA/G	GCTTTTATATA/GCTTTTATATA	GCTTTTATATA/G	GCTTTTATATA/GCTTTTATATA	GCTTTTATATA/GCTTTTATATA	GCTTTTATATA/GCTTTTATATA	GCTTTTATATA/GCTTTTATATA	GCTTTTATATA/GCTTTTATATA	GCTTTTATATA/GCTTTTATATA	GCTTTTATATA/GCTTTTATATA	GCTTTTATATA/GCTTTTATATA	GCTTTTATATA/GCTTTTATATA	GCTTTTATATA/GCTTTTATATA	GCTTTTATATA/GCTTTTATATA	GCTTTTATATA/GCTTTTATATA	GCTTTTATATA/GCTTTTATATA	GCTTTTATATA/GCTTTTATATA	GCTTTTATATA/GCTTTTATATA	GCTTTTATATA/GCTTTTATATA	GCTTTTATATA/GCTTTTATATA	GCTTTTATATA/GCTTTTATATA	GCTTTTATATA/GCTTTTATATA	GCTTTTATATA/GCTTTTATATA	GCTTTTATATA/GCTTTTATATA	GCTTTTATATA/GCTTTTATATA
Tp_19450_3332	Tp_19450	3332	C/C	C/C	C/C	C/C	C/C	C/C	C/C	C/C	C/C	C/C	C/C	C/C	C/C	C/C	C/C	C/C	C/C	C/C	C/C	C/C	C/C	C/C	C/C	C/C	C/C	C/C	C/C	C/C	C/C	C/C	C/C	C/A	C/C	C/C	C/C	C/C	C/C	C/C	C/C	C/C	C/C	C/C	C/C	C/C	C/C	C/C	C/C
Tp_19450_3353	Tp_19450	3353	G/G	G/G	G/A	G/A	G/G	G/G	G/G	G/G	G/G	G/G	G/G	G/G	G/G	G/G	G/G	G/G	G/G	G/G	G/G	G/A	G/G	G/G	G/G	G/G	G/G	G/G	G/A	G/G	G/G	G/G	G/G	G/A	G/G	G/G	G/A	G/G	G/G	G/G	G/G	G/G	G/G	G/G	G/G	G/G	G/G	G/A	G/G
Tp_19450_3388	Tp_19450	3388	G/G	G/G	G/G	G/G	G/G	G/G	G/G	G/G	G/G	G/G	G/G	G/G	G/G	G/G	G/G	G/G	G/G	G/G	G/G	G/G	G/G	G/G	G/G	G/G	G/G	G/G	G/G	G/G	G/G	G/G	G/G	G/G	G/G	G/G	G/G	G/G	G/G	G/G	G/G	G/G	G/A	G/G	G/G	G/G	G/G	G/G	G/G
Tp_19450_3401	Tp_19450	3401	A/A	A/A	A/A	A/A	A/A	A/A	A/A	A/A	A/A	A/A	A/A	A/A	A/A	A/A	A/A	A/A	A/A	A/A	A/A	A/A	A/A	A/A	A/A	A/A	A/A	A/T	A/A	A/A	A/A	A/A	A/A	A/A	A/A	A/A	A/A	A/A	A/A	A/A	A/A	A/A	A/A	A/A	A/A	A/A	A/A	A/A	A/A
Tp_19450_3412	Tp_19450	3412	A/A	A/A	A/A	A/A	A/A	A/T	A/A	A/A	A/A	A/T	T/T	A/T	A/A	A/T	A|T	A/A	A/T	A/T	A/A	A/T	A/T	A/A	A/A	A/A	A/T	A/T	A/A	A/A	A/A	A/T	A/A	A/T	A/A	A/A	A/A	A/A	A/A	A/T	A/T	A/A	A/A	A/A	A/A	A/A	A/A	A/A	A/T
Tp_19450_3425	Tp_19450	3425	A/A	A/A	A/A	A/A	A/A	A/A	A/A	A/A	A/A	A/A	A/A	A/A	A/A	A/A	A/A	A/A	A/A	A/A	A/A	A/A	A/A	A/A	A/A	A/A	A/A	A/A	A/A	A/A	A/A	A/A	A/A	A/A	A/A	A/A	A/A	A/A	A/A	A/A	A/A	A/A	A/T	A/A	A/A	A/A	A/A	A/A	A/A
Tp_19450_3429	Tp_19450	3429	T/T	T/T	T/T	T/T	T/T	T/T	T/T	T/T	T/T	T/G	T/T	T/T	T/T	T/T	T/T	T/T	T/T	T/T	T/T	T/T	T/T	T/T	T/T	T/T	T/T	T/T	T/T	T/T	T/T	T/T	T/T	T/T	T/T	T/T	T/G	T/T	T/T	T/T	T/T	T/T	T/T	T/T	T/T	T/T	T/T	T/T	T/T
Tp_19450_3472	Tp_19450	3472	A|AT	-	-	-	-	-	-	-	-	-	-	-	-	-	-	-	-	-	-	-	-	-	-	-	-	-	-	-	-	-	-	-	-	-	-	-	-	-	-	-	-	-	-	-	-	-	A|AT
Tp_19450_3474	Tp_19450	3474	-	-	-	-	-	-	-	-	-	G/T	-	-	-	-	-	-	-	-	-	-	-	-	-	-	-	-	-	-	G/T	-	-	-	-	-	G/T	-	-	-	-	-	-	-	-	-	-	-	-
Tp_19450_3475	Tp_19450	3475	C|T	-	-	-	-	-	-	-	-	-	-	-	-	-	-	-	-	-	-	-	-	-	-	-	-	-	-	-	-	-	-	-	-	-	-	-	-	-	-	-	-	-	-	-	-	-	C|T
Tp_13036_23	Tp_13036	23	C|T	C/C	C|T	C/C	C/C	C|C	C|T	C|T	C/C	C/C	C/C	C/C	C/C	C|T	C|T	C|T	C|C	C|T	C|T	C|T	C/C	C/C	C/C	C|T	C/C	C|T	C/C	C/T	C|T	C|T	C|T	C/C	C|T	C|T	C/C	C/C	C|T	C|T	C/C	C|T	C/C	C/C	C/C	C|T	C/C	C/C	C|T
Tp_13036_33	Tp_13036	33	G|A	G/G	G|A	G/G	G|G	G|A	G|A	G|A	G/G	G/G	G/G	G/G	G/G	G|A	G|A	G|A	G|A	G|A	G|A	G|A	G/G	G/G	G/G	G|A	G/G	G|A	G/G	G/A	G|A	G|A	G|A	G/G	G|A	G|A	G/G	G/G	G|A	G|A	G/G	G|A	G/G	G/G	G/G	G|A	G/G	G/G	G|A
Tp_13036_42	Tp_13036	42	G|A	G/G	G/G	G/G	G|A	G|A	G|A	G/A	G/G	G/G	G/G	G/G	G/G	G/A	G/A	G/A	G/A	G|A	G/A	G|A	G/G	G/G	G/G	G/A	G/G	G/A	G/G	G/A	G/A	G/A	G/A	G/G	G/A	G/A	G/G	G/G	G/A	G|A	G/G	G/A	G/G	G/G	G/G	G/A	G/G	G/G	G|A
Tp_13036_57	Tp_13036	57	G/A	G/G	G/G	G/G	G/G	G/G	G/G	G/G	G/G	G/G	G/G	G/G	G/G	G/A	G/A	G/A	G/A	G/G	G/G	G/G	G/G	G/G	G/G	G/A	G/G	G|A	G/G	G/G	G/G	G/A	G/A	G/A	G/A	G/G	G/G	G/G	G/A	G/A	G/G	G/A	G/G	G/A	G/G	G/A	G/G	G/G	G/G
Tp_13036_63	Tp_13036	63	T/A	T/T	T/T	T/T	T/T	T/T	T/T	T/T	T/T	T/T	T/T	T/T	T/T	T/A	T/A	T/A	T/A	T/T	T/T	T/T	T/T	T/T	T/T	T/A	T/T	T/A	T/T	T/T	T/T	T/T	T/A	T/A	T/A	T/T	T/T	T/A	T/A	T/A	T/T	T/A	T/T	T/A	T/T	T/A	T/T	T/T	T/T
Tp_13036_66	Tp_13036	66	G/A	G/G	G/G	G/G	G/G	G/G	G/G	G/G	G/G	G/G	G/G	G/G	-	G/A	G/A	G/A	G/A	G/G	G/G	G/G	G/G	G/G	G/G	G/A	-	G/A	G/G	G/G	G/G	G/G	G/A	G/A	G/A	G/G	G/G	G/A	G/A	G/A	G/G	G/A	G/G	G/A	G/G	G/A	G/G	G/G	G/G
Tp_13036_69	Tp_13036	69	G/A	G/G	G/G	G/G	G/G	G/G	G/G	G/G	G/G	G/G	G/G	G/G	G/G	G/A	G/A	G/A	G/A	G/G	G/G	G/G	G/G	G/G	G/G	G/A	G/G	G|A	G/G	G/G	G/G	G/G	G/A	G/A	G/A	G/G	G/G	G/A	G/A	G/A	G/G	G/A	G/G	G/A	G/G	G/A	G/G	G/G	G/G
Tp_13036_69	Tp_13036	69	G/G	G/G	G/G	G/G	G/G	G/G	G/G	G/G	G/G	G/G	G/T	G/G	G/G	G/G	G/G	G/G	G/G	G/G	G/G	G/G	G/G	G/G	G/G	G/G	G/G	G|G	G/G	G/G	G/G	G/G	G/G	G/G	G/G	G/G	G/G	G/G	G/G	G/G	G/G	G/G	G/G	G/G	G/G	G/G	G/G	G/G	G/G
Tp_13036_71	Tp_13036	71	T/C	T/T	T/T	T/T	T/T	T/T	T/T	T/T	T/T	T/T	T/T	T/T	T/T	T/C	T/C	T/C	T/C	T/T	T/T	T/T	T/T	T/T	T/T	T/C	T/T	T/C	T/T	T/T	T/T	T/T	T/C	T/C	T/C	T/T	T/T	T/C	T/C	T/C	T/T	T/C	T/T	T/C	T/T	T/C	T/T	T/T	T/T
Tp_13036_74	Tp_13036	74	T/T	T/T	T/T	T/T	T/T	T/T	T/T	T/T	T/T	T/T	T/T	T/T	T/T	T/T	T/T	T/T	T/T	T/T	T/T	T/T	T/T	T/T	T/T	T/T	T/T	T/T	T/T	T/T	T/T	T/T	T/T	T/T	T/T	T/T	T/T	T/T	T/T	T/G	T/T	T/T	T/T	T/T	T/T	T/T	T/T	T/T	T/T
Tp_13036_99	Tp_13036	99	A/A	G/G	A/A	G/G	G/G	G/A	G/A	G/A	G/G	G/A	G/G	G/G	G/A	G/A	G/G	G/G	G/A	G/A	A/A	G/G	G/A	G/G	G/G	-	G/G	G/A	G/A	G/G	-	G/A	G/G	A/A	-	G/G	G/G	G/A	G/A	G/A	G/A	G/G	G/A	G/G	A/A	G/A	A/A	G/A	G/A
Tp_13036_100	Tp_13036	100	A/A	A/A	A/A	A/T	A/A	A/A	A|T	A/A	A/A	A/A	A/A	A/A	A/A	A/A	-	-	A/A	A|T	A/A	A/A	A/A	A/A	A/A	-	-	A/A	A/A	A/A	-	A/A	A/A	A/A	-	A/A	A/A	A/A	A/A	A/A	A/A	A/A	A/A	A/A	A/A	A/A	A/A	A/A	A/A
Tp_13036_102	Tp_13036	102	G/G	G/G	G/G	G/G	G/G	G/G	G|T	G/G	G/G	G/G	G/G	G/G	G/G	G/G	G/G	G/G	G/G	G|T	G/G	G/G	G/G	G/G	G/G	G/G	G/G	G/G	G/G	G/G	G/G	G/G	G/G	G/G	G/G	G/G	G/G	G/G	G/G	G/G	G/G	G/G	G/G	G/G	G/G	G/G	G/G	G/G	G/G
Tp_13036_112	Tp_13036	112	C/C	-	C/C	C/C	C/C	C/C	C|T	C/C	C/C	C/C	C/C	C/C	C/C	C/C	-	-	C/C	C|T	C/C	-	C/C	C/C	-	-	-	C/C	C/C	C/C	-	C/C	C/C	C/C	-	-	C/C	C/C	C/C	C/C	C/C	C/C	C/C	C/C	C/C	C/C	C/C	C/C	C/C
Tp_13036_125	Tp_13036	125	G/G	G/G	G/G	G/G	G/G	G/G	G/C	G/G	G/G	G/G	-	G/G	G/G	G/G	-	-	G/G	G|C	G/G	-	G/G	G/G	-	-	-	G/G	G/G	G/G	-	G/G	G/G	G/G	-	G/G	G/G	G/G	G/G	G/G	G/G	G/G	G/G	-	G/G	G/G	G/G	G/G	G/G
Tp_13036_126	Tp_13036	126	A/A	A/A	A/A	A/A	A/A	A/A	A|G	A/A	A/A	A/A	-	A/A	A/A	A/A	-	-	A/A	A|G	A/A	-	A/A	A/A	-	-	-	A/A	A/A	A/A	-	A/A	A/A	A/A	-	A/A	A/A	A/A	A/A	A/A	A/A	A/A	A/A	-	A/A	A/A	A/A	A/A	A/A
Tp_13036_132	Tp_13036	132	A/A	A/A	A/A	A/A	A/A	A/A	A|G	A/A	A/A	A/A	A/A	A/A	A/A	A/A	A/A	-	A/A	A|G	A/A	A/A	A/A	A/A	A/A	A/A	-	A/A	A/A	A/A	A/A	A/A	A/A	A/A	-	A/A	A/A	A/A	A/A	A/A	A/A	A/A	A/A	A/A	A/A	A/A	A/A	A/A	A/A
Tp_13036_138	Tp_13036	138	T/T	-	T/T	T/T	T/T	T/T	T|G	T/T	T/T	T/T	-	-	T/T	T/T	-	-	T/T	T|G	T/T	-	T/T	T/T	-	-	-	T/T	T/T	T/T	-	T/T	T/T	T/T	-	-	T/T	T/T	T/T	T/T	T/T	T/T	T/T	-	T/T	T/T	T/T	T/T	T/T
Tp_13036_141	Tp_13036	141	C/C	-	C/C	C/C	-	C/C	C|T	C/C	C/C	C/C	-	-	C/C	C/C	-	-	C/C	C|T	C/C	-	C|C	C/C	C/C	-	-	C/C	C/C	C/C	-	C/C	C/C	C/C	-	-	C/C	C/C	C/C	C/C	C/C	C/C	C/C	-	C/C	C/C	C/C	C/C	C/C
Tp_13036_144	Tp_13036	144	C/C	C/C	C/C	C/C	C/C	C/C	C|T	C/C	C/C	C/C	C/C	C/C	C/C	C/C	C/C	C/C	C/C	C|T	C/C	C/C	C|T	C/C	C/C	C/C	C/C	C/C	C/C	C/C	C/C	C/C	C/C	C/C	C/C	C/C	C/C	C/C	C/C	C/C	C/C	C/C	C/C	C/C	C/C	C/C	C/C	C/C	C/C
Tp_13036_150	Tp_13036	150	A/A	A/A	A/A	A/A	A/A	A/A	A|T	A/A	A/A	A/A	A/A	A/A	A/A	A/A	A/A	A/A	A/A	A|T	A/A	A/A	A|A	A/A	A/A	A/A	A/A	A/A	A/A	A/A	A/A	A/A	A/A	A/A	A/A	A/A	A/A	A/A	A/A	A/A	A/A	A/A	A/A	A/A	A/A	A/A	A/A	A/A	A/A
Tp_13036_150	Tp_13036	150	A/A	A/A	A/A	A/A	A/A	A/A	A|A	A/A	A/A	A/A	A/A	A/A	A/A	A/A	A/A	A/A	A/A	A|A	A/A	A/A	A|G	A/A	A/A	A/A	A/A	A/A	A/A	A/A	A/A	A/A	A/A	A/A	A/A	A/A	A/A	A/A	A/A	A/A	A/A	A/A	A/A	A/A	A/A	A/A	A/A	A/A	A/A
Tp_13036_165	Tp_13036	165	C/C	C/C	C/C	C/C	C/C	C/C	C|T	C/C	C/C	C/C	C/C	C/C	C/C	C/C	C/C	C/C	C/C	C|T	C/C	C/C	C|T	C/C	C/C	C/C	C/C	C/C	C/C	C/C	C/C	C/C	C/C	C/C	C/C	C/C	C/C	C/C	C/C	C/C	C/C	C/C	C/C	C/C	C/C	C/C	C/C	C/C	C/C
Tp_13036_167	Tp_13036	167	A/A	A/A	A/A	A/A	A/A	A/A	A/A	A/A	A/A	A/A	A/A	A/A	A/A	A/A	A/A	A/A	A/A	A/A	A/A	A/A	A|G	A/A	A/A	A/A	A/A	A/A	A/A	A/A	A/A	A/A	A/A	A/A	A/A	A/A	A/A	A/A	A/A	A/A	A/A	A/A	A/A	A/A	A/A	A/A	A/A	A/A	A/A
Tp_13036_171	Tp_13036	171	T/T	T/T	T/T	T/T	T/T	T/T	T/T	T/T	T/T	T/T	T/T	T/T	T/T	T/T	T/T	T/T	T/T	T/T	T/T	T/T	T|A	T/T	T/T	T/T	T/T	T/T	T/T	T/T	T/T	T/T	T/T	T/T	T/T	T/T	T/T	T/T	T/T	T/T	T/T	T/T	T/T	T/T	T/T	T/T	T/T	T/T	T/T
Tp_13036_177	Tp_13036	177	T/T	T/T	T/T	T/T	T/T	T/T	T|C	T/T	T/T	T/T	T/T	T/T	T/T	T/T	T/T	T/T	T/T	T|C	T/T	T/T	T/T	T/T	T/T	T/T	T/T	T/T	T/T	T/T	T/T	T/T	T/T	T/T	T/T	T/T	T/T	T/T	T/T	T/T	T/T	T/T	T/T	T/T	T/T	T/T	T/T	T/T	T/T
Tp_13036_180	Tp_13036	180	A/A	A/A	A/A	A/A	A/A	A/A	A|G	A/A	A/A	A/A	A/A	A/A	A/A	A/A	A/A	A/A	A/A	A|G	A/A	A/A	A/A	A/A	A/A	A/A	A/A	A/A	A/A	A/A	A/A	A/A	A/A	A/A	A/A	A/A	A/A	A/A	A/A	A/A	A/A	A/A	A/A	A/A	A/A	A/A	A/A	A/A	A/A
Tp_13036_183	Tp_13036	183	T/T	T/T	T/T	T/T	T/T	T/T	T|T	T/T	T/T	T/T	T/T	T/T	T/T	T/T	T/T	T/T	T/T	T|T	T/T	T/T	T|A	T/T	T/T	T/T	T/T	T/T	T/T	T/T	T/T	T/T	T/T	T/T	T/T	T/T	T/T	T/T	T/T	T/T	T/T	T/T	T/T	T/T	T/T	T/T	T/T	T/T	T/T
Tp_13036_183	Tp_13036	183	T/T	T/T	T/T	T/T	T/T	T/T	T|G	T/T	T/T	T/T	T/T	T/T	T/T	T/T	T/T	T/T	T/T	T|G	T/T	T/T	T|T	T/T	T/T	T/T	T/T	T/T	T/T	T/T	T/T	T/T	T/T	T/T	T/T	T/T	T/T	T/T	T/T	T/T	T/T	T/T	T/T	T/T	T/T	T/T	T/T	T/T	T/T
Tp_13036_189	Tp_13036	189	A/A	A/A	A/A	A/A	A/A	A/A	A/A	A/A	A/A	A/A	A/A	A/A	A/A	A/A	A/A	A/A	A/A	A/A	A/A	A/A	A|T	A/A	A/A	A/A	A/A	A/A	A/A	A/A	A/A	A/A	A/A	A/A	A/A	A/A	A/A	A/A	A/A	A/A	A/A	A/A	A/A	A/A	A/A	A/A	A/A	A/A	A/A
Tp_13036_200	Tp_13036	200	A/A	A/A	A/A	A/A	-	A/A	A|G	A/A	A/A	A/A	-	-	A/A	-	-	-	A/A	A|G	A/A	-	A/G	A/A	-	-	-	A/A	A/A	-	-	A/A	A/A	A/A	A/A	-	A/A	A/A	A/A	A/A	A/A	A/A	A/A	-	A/A	A/A	A/A	A/A	A/A
Tp_13036_201	Tp_13036	201	-	-	-	-	-	-	-	-	-	-	-	-	-	-	-	-	-	-	-	-	-	-	-	-	-	-	-	-	-	-	-	-	-	-	-	-	-	-	-	-	-	-	-	-	-	-	-
Tp_13036_201	Tp_13036	201	-	-	-	-	-	-	-	-	-	-	-	-	-	-	-	-	-	-	-	-	-	-	-	-	-	-	-	-	-	-	-	-	-	-	-	-	-	-	-	-	-	-	-	-	-	-	-
Tp_13036_204	Tp_13036	204	A/A	A/A	A/A	A/A	A/A	A/A	A/A	A/A	A/A	A/A	A/A	A/A	A/A	A/A	A/A	A/A	A/A	A/A	A/A	A/A	A|T	A/A	A/A	A/A	A/A	A/A	A/A	A/A	A/A	A/A	A/A	A/A	A/A	A/A	A/A	A/A	A/A	A/A	A/A	A/A	A/A	A/A	A/A	A/A	A/A	A/A	A/A
Tp_13036_207	Tp_13036	207	T/T	T/T	T/T	T/T	T/T	T/T	T|A	T/T	T/T	T/T	T/T	T/T	T/T	T/T	T/T	T/T	T/T	T|A	T/T	T/T	T/T	T/T	T/T	T/T	-	T/T	T/T	T/T	T/T	T/T	T/T	T/T	T/T	T/T	T/T	T/T	T/T	T/T	T/T	T/T	T/T	T/T	T/T	T/T	T/T	T/T	T/T
Tp_13036_216	Tp_13036	216	A/A	A/A	A/C	A/A	A/A	A|C	A|C	A/A	A/A	A|C	A/A	A/A	A|C	A/A	A/A	A/A	A/A	A/C	A/C	A/A	A|C	A/A	A/A	A/A	A/A	A/A	A/A	A/A	A/A	A/A	A|C	A/A	A|C	A/A	A|C	A|C	A/A	A|C	A|C	A/A	A|C	A/A	C|C	A|C	C|C	A|C	A|C
Tp_13036_231	Tp_13036	231	G/A	G/G	A/A	G/G	-	G|A	G|A	G|A	G/G	G|A	G/G	-	G|A	G/G	G/G	G/G	G/A	G/A	A/A	G/G	G|A	G/G	G/G	G/G	G/G	G/A	G|A	G/G	G/G	G/A	G|A	A/A	G|A	G/G	G|A	G|A	G/A	G|A	G|A	G/G	G|A	G/G	A|A	G|A	A|A	G|A	G|A
Tp_13036_252	Tp_13036	252	C/C	C|T	C/C	C/C	-	C/T	C/C	C|T	C/T	C/C	-	-	C/C	C/C	-	-	-	C/C	C/C	-	C/C	C|T	-	-	-	-	C|T	-	-	C/C	C/C	C|T	C/C	-	C/C	C/C	C/C	C/C	C/C	C/T	C/C	C|T	C/C	C/C	C/C	C/C	C/C
Tp_13036_254	Tp_13036	254	G/G	G/G	G|A	G/G	G/G	G|A	A|A	G/G	G/G	G|A	G/G	G/G	G|A	G/G	G/G	G/G	G/G	G|A	G|A	G/G	G|A	G/G	G/G	-	G/G	-	G/G	G/G	G/G	G/G	G|A	G/G	G|A	G/G	G|A	G|A	G/G	G|A	G|A	G/G	G|A	G/G	A|A	G|A	A|A	G|A	G|A
Tp_13036_255	Tp_13036	255	T/T	T|C	T|C	T/T	T/T	C/C	C|C	T|C	T/C	T|C	T/T	T/T	T|C	T/T	T/T	T/T	T/T	T|C	T|C	T/T	T|C	T|C	T/T	-	T/T	-	T|C	T/T	T/T	T/T	T|C	T|C	T|C	T/T	T|C	T|C	T/T	T|C	T|C	T/C	T|C	T|C	C|C	T|C	C|C	T|C	T|C
Tp_13036_261	Tp_13036	261	T/T	-	-	T/T	T/T	T|C	-	-	T/T	-	-	-	T/T	T/T	-	-	-	-	T/T	-	-	-	T/T	-	-	-	-	-	-	-	T/T	T/T	-	-	T/T	T|C	T/T	T/T	-	T/T	T/T	T/T	T/T	T/T	-	T/T	T/T
Tp_13036_321	Tp_13036	321	C/C	-	C/C	C/C	C/C	C/C	C/C	-	C/C	C/C	C/C	C/C	-	C|T	-	C/C	C/C	-	C/C	C/C	-	C/C	C/C	-	C/C	C/C	-	C/C	C/C	C/C	C/C	C/C	-	C/C	C/C	C/C	C/C	C/C	C/C	C/C	C/C	C/C	C/C	C/C	C/C	C/C	C/C
Tp_13036_322	Tp_13036	322	C/C	-	C/C	C/C	C/C	C/C	C/C	-	C/C	C/C	C/C	C/C	-	C|A	-	C/C	C/C	-	C/C	C/C	-	C/C	C/C	-	C/C	C/C	-	C/C	C/C	C/C	C/C	C/C	-	C/C	C/C	C/C	C/C	C/C	C/C	C/C	C/C	C/C	C/C	C/C	C/C	C/C	C/C
Tp_13036_329	Tp_13036	329	T/T	-	T/T	T|A	T/T	T/T	T/T	-	T/T	T/T	T/T	T/T	-	T|T	-	T/T	T/T	-	T/T	T/T	-	T/T	T/T	T/T	T/T	T/T	-	T/T	T/T	T/T	T/T	T/T	T/T	T/T	T/T	T/T	T/T	T/T	T/T	T/T	T/T	T/T	T/T	T/T	T/T	T/T	T/T
Tp_13036_329	Tp_13036	329	T/T	-	T/T	T|T	T/T	T/T	T/T	-	T/T	T/T	T/T	T/T	-	T|G	-	T/T	T/T	-	T/T	T/T	-	T/T	T/T	T/T	T/T	T/T	-	T/T	T/T	T/T	T/T	T/T	T/T	T/T	T/T	T/T	T/T	T/T	T/T	T/T	T/T	T/T	T/T	T/T	T/T	T/T	T/T
Tp_13036_331	Tp_13036	331	T/T	-	T/T	T|TG	T/T	T/T	T/T	-	T/T	T/T	T/T	T/T	-	T/T	-	T/T	T/T	-	T/T	T/T	-	T/T	T/T	T/T	T/T	T/T	-	T/T	T/T	T/T	T/T	T/T	T/T	T/T	T/T	T/T	T/T	T/T	T/T	T/T	T/T	T/T	T/T	T/T	T/T	T/T	T/T
Tp_13036_332	Tp_13036	332	TAAAATAAAA/TAAAATAAAA	-	TAAAATAAAA/TAAAATAAAA	TAAAATAAAA/T	TAAAATAAAA/TAAAATAAAA	TAAAATAAAA/TAAAATAAAA	TAAAATAAAA/TAAAATAAAA	-	TAAAATAAAA/TAAAATAAAA	TAAAATAAAA/TAAAATAAAA	TAAAATAAAA/TAAAATAAAA	TAAAATAAAA/TAAAATAAAA	-	TAAAATAAAA|TAAAATAAAA	-	TAAAATAAAA/TAAAATAAAA	TAAAATAAAA/TAAAATAAAA	-	TAAAATAAAA/TAAAATAAAA	TAAAATAAAA/TAAAATAAAA	-	TAAAATAAAA/TAAAATAAAA	TAAAATAAAA/TAAAATAAAA	TAAAATAAAA/TAAAATAAAA	TAAAATAAAA/TAAAATAAAA	TAAAATAAAA/TAAAATAAAA	-	TAAAATAAAA/TAAAATAAAA	TAAAATAAAA/TAAAATAAAA	TAAAATAAAA/TAAAATAAAA	TAAAATAAAA/TAAAATAAAA	TAAAATAAAA/TAAAATAAAA	TAAAATAAAA/TAAAATAAAA	TAAAATAAAA/TAAAATAAAA	TAAAATAAAA/TAAAATAAAA	TAAAATAAAA/TAAAATAAAA	TAAAATAAAA/TAAAATAAAA	TAAAATAAAA/TAAAATAAAA	TAAAATAAAA/TAAAATAAAA	TAAAATAAAA/TAAAATAAAA	TAAAATAAAA/TAAAATAAAA	TAAAATAAAA/TAAAATAAAA	TAAAATAAAA/TAAAATAAAA	TAAAATAAAA/TAAAATAAAA	TAAAATAAAA/TAAAATAAAA	TAAAATAAAA/TAAAATAAAA	TAAAATAAAA/TAAAATAAAA
Tp_13036_332	Tp_13036	332	TAA/TAA	-	TAA/TAA	TAA/TAA	TAA/TAA	TAA/TAA	TAA/TAA	-	TAA/TAA	TAA/TAA	TAA/TAA	TAA/TAA	-	TAA|T	-	TAA/TAA	TAA/TAA	-	TAA/TAA	TAA/TAA	-	TAA/TAA	TAA/TAA	TAA/TAA	TAA/TAA	TAA/TAA	-	TAA/TAA	TAA/TAA	TAA/TAA	TAA/TAA	TAA/TAA	TAA/TAA	TAA/TAA	TAA/TAA	TAA/TAA	TAA/TAA	TAA/TAA	TAA/TAA	TAA/TAA	TAA/TAA	TAA/TAA	TAA/TAA	TAA/TAA	TAA/TAA	TAA/TAA	TAA/TAA
Tp_13036_337	Tp_13036	337	TAAAAAA/TAAAAAA	-	TAAAAAA/TAAAAAA	TAAAAAA/TAAAAAA	TAAAAAA/TAAAAAA	TAAAAAA/TAAAAAA	TAAAAAA/TAAAAAA	-	TAAAAAA/TAAAAAA	TAAAAAA/TAAAAAA	TAAAAAA/TAAAAAA	TAAAAAA/TAAAAAA	-	TAAAAAA/TAAAAAA	-	TAAAAAA/TAAAAAA	TAAAAAA/TAAAAAA	-	TAAAAAA/TAAAAAA	TAAAAAA/TAAAAAA	TAAAAAA/T	TAAAAAA/TAAAAAA	TAAAAAA/TAAAAAA	TAAAAAA/TAAAAAA	TAAAAAA/TAAAAAA	TAAAAAA/TAAAAAA	-	TAAAAAA/TAAAAAA	TAAAAAA/TAAAAAA	TAAAAAA/TAAAAAA	TAAAAAA/TAAAAAA	TAAAAAA/TAAAAAA	TAAAAAA/TAAAAAA	TAAAAAA/TAAAAAA	TAAAAAA/TAAAAAA	TAAAAAA/TAAAAAA	TAAAAAA/TAAAAAA	TAAAAAA/TAAAAAA	TAAAAAA/TAAAAAA	TAAAAAA/TAAAAAA	TAAAAAA/TAAAAAA	TAAAAAA/TAAAAAA	TAAAAAA/TAAAAAA	TAAAAAA/TAAAAAA	TAAAAAA/TAAAAAA	TAAAAAA/TAAAAAA	TAAAAAA/TAAAAAA
Tp_13036_337	Tp_13036	337	TAAAAAA/TAAAAAA	-	TAAAAAA/TAAAAAA	TAAAAAA/*	TAAAAAA/TAAAAAA	TAAAAAA/TAAAAAA	TAAAAAA/TAAAAAA	-	TAAAAAA/TAAAAAA	TAAAAAA/TAAAAAA	TAAAAAA/TAAAAAA	TAAAAAA/TAAAAAA	-	TAAAAAA/TAAAAAA	-	TAAAAAA/TAAAAAA	TAAAAAA/TAAAAAA	-	TAAAAAA/TAAAAAA	TAAAAAA/TAAAAAA	TAAAAAA/TAAAAAA	TAAAAAA/TAAAAAA	TAAAAAA/TAAAAAA	TAAAAAA/TAAAAAA	TAAAAAA/TAAAAAA	TAAAAAA/TAAAAAA	-	TAAAAAA/TAAAAAA	TAAAAAA/TAAAAAA	TAAAAAA/TAAAAAA	TAAAAAA/TAAAAAA	TAAAAAA/TAAAAAA	TAAAAAA/TAAAAAA	TAAAAAA/TAAAAAA	TAAAAAA/TAAAAAA	TAAAAAA/TAAAAAA	TAAAAAA/TAAAAAA	TAAAAAA/TAAAAAA	TAAAAAA/TAAAAAA	TAAAAAA/TAAAAAA	TAAAAAA/TAAAAAA	TAAAAAA/TAAAAAA	TAAAAAA/TAAAAAA	TAAAAAA/TAAAAAA	TAAAAAA/TAAAAAA	TAAAAAA/TAAAAAA	TAAAAAA/TAAAAAA
Tp_13036_340	Tp_13036	340	A/A	-	A/A	A/A	A/A	A/A	A/A	A/A	A/A	A/A	A/A	A/A	-	A|T	A/A	A/A	A/A	-	A/A	A/A	A/A	A/A	A/A	A/A	A/A	A/A	-	A/A	A/A	A/A	A/A	A/A	A/A	A/A	A/A	A/A	A/A	A/A	A/A	A/A	A/A	A/A	A/A	A/A	A/A	A/A	A/A
Tp_13036_341	Tp_13036	341	A/A	-	A/A	A/A	A/A	A/A	A/A	A/A	A/A	A/A	A/A	A/A	-	A|T	A/A	A/A	A/A	-	A/A	A/A	A/A	A/A	A/A	A/A	A/A	A/A	-	A/A	A/A	A/A	A/A	A/A	A/A	A/A	A/A	A/A	A/A	A/A	A/A	A/A	A/A	A/A	A/A	A/A	A/A	A/A	A/A
Tp_13036_346	Tp_13036	346	C|T	C/C	C|T	C|T	C/C	C|T	C/C	C|T	C/C	C/C	C/C	C/C	C/C	C/C	C/C	C/C	C|T	C|T	C|T	C/C	C|T	C/C	C/C	C/C	C|T	C/T	C/C	C/C	C/C	C|T	C|T	C/C	C/C	C|T	C/C	C|T	C/C	C|T	C/C	C/C	C/C	C/C	C/C	C/C	C|T	C/C	C|T
Tp_13036_347	Tp_13036	347	T/T	T/T	T/T	T/T	T/T	T/T	T/T	T/T	T/T	T/T	T/T	T/T	T/T	T|A	T/T	T/T	T/T	T/T	T/T	T/T	T/T	T/T	T/T	T/T	T/T	T/T	T/T	T/T	T/T	T/T	T/T	T/T	T/T	T/T	T/T	T/T	T/T	T/T	T/T	T/T	T/T	T/T	T/T	T/T	T/T	T/T	T/T
Tp_13036_348	Tp_13036	348	TATCGAAA|T	TATCGAAA/TATCGAAA	TATCGAAA|T	TATCGAAA|T	TATCGAAA/TATCGAAA	TATCGAAA|T	TATCGAAA/TATCGAAA	TATCGAAA|T	TATCGAAA/TATCGAAA	TATCGAAA/TATCGAAA	TATCGAAA/TATCGAAA	TATCGAAA/TATCGAAA	TATCGAAA/TATCGAAA	TATCGAAA/TATCGAAA	TATCGAAA/TATCGAAA	TATCGAAA/TATCGAAA	TATCGAAA|T	TATCGAAA|T	TATCGAAA|T	TATCGAAA/TATCGAAA	TATCGAAA|T	TATCGAAA/TATCGAAA	TATCGAAA/TATCGAAA	TATCGAAA/TATCGAAA	TATCGAAA|T	TATCGAAA|T	TATCGAAA/TATCGAAA	TATCGAAA/TATCGAAA	TATCGAAA/TATCGAAA	TATCGAAA|T	TATCGAAA|T	TATCGAAA/TATCGAAA	TATCGAAA/TATCGAAA	TATCGAAA|T	TATCGAAA/TATCGAAA	TATCGAAA|T	TATCGAAA/TATCGAAA	TATCGAAA|T	TATCGAAA/TATCGAAA	TATCGAAA/TATCGAAA	TATCGAAA/TATCGAAA	TATCGAAA/TATCGAAA	TATCGAAA/TATCGAAA	TATCGAAA/TATCGAAA	TATCGAAA/T	TATCGAAA/TATCGAAA	TATCGAAA/T
Tp_13036_350	Tp_13036	350	TC|TC	TC/TC	TC|TC	TC|TC	TC/TC	TC|TC	TC/TC	TC|TC	TC/TC	TC/TC	TC/TC	TC/TC	TC/TC	TC|T	TC/TC	TC/TC	TC|TC	TC|TC	TC|TC	TC/TC	TC|TC	TC/TC	TC/TC	TC/TC	TC|TC	TC|TC	TC/TC	TC/TC	TC/TC	TC|TC	TC|TC	TC/TC	TC/TC	TC|TC	TC/TC	TC|TC	TC/TC	TC|TC	TC/TC	TC/TC	TC/TC	TC/TC	TC/TC	TC/TC	TC/TC	TC/TC	TC/TC
Tp_13036_350	Tp_13036	350	TC|*	TC/TC	TC|*	TC|*	TC/TC	TC|*	TC/TC	TC|*	TC/TC	TC/TC	TC/TC	TC/TC	TC/TC	TC|TC	TC/TC	TC/TC	TC|*	TC|*	TC|*	TC/TC	TC|*	TC/TC	TC/TC	TC/TC	TC|*	TC|*	TC/TC	TC/TC	TC/TC	TC|*	TC|*	TC/TC	TC/TC	TC|*	TC/TC	TC|*	TC/TC	TC|*	TC/TC	TC/TC	TC/TC	TC/TC	TC/TC	TC/TC	TC/*	TC/TC	TC/*
Tp_13036_354	Tp_13036	354	A|*	A/A	A/A	A/A	A/A	A|*	A/A	A|*	A/A	A/A	A/A	A/A	A/A	A/A	A/A	A/A	A|*	A/A	A|*	A/A	A|*	A/A	A/A	A/A	A|*	A/A	A/A	A/A	A/A	A|*	A|*	A/A	A/A	A/A	A/A	A|*	A/A	A|*	A/A	A/A	A/A	A/A	A/A	A/A	A/*	A/A	A/*
Tp_13036_354	Tp_13036	354	A|A	A/A	A/A	A/A	A/A	A|A	A/A	A|A	A/A	A/A	A/A	A/A	A/G	A/A	A/A	A/A	A|A	A/A	A|A	A/A	A|A	A/A	A/A	A/A	A|A	A/A	A/A	A/A	A/A	A|A	A|A	A/A	A/A	A/A	A/A	A|A	A/A	A|A	A/A	A/A	A/A	A/A	A/A	A/A	A/A	A/A	A/A
Tp_13036_355	Tp_13036	355	A|A	A/A	A/A	A/A	A/A	A|A	A/A	A|A	A/A	A/A	A/A	A/A	A/A	A|T	A/A	A/A	A|A	A/A	A|A	A/A	A|A	A/A	A/A	A/A	A|A	A/A	A/A	A/A	A/A	A|A	A|A	A/A	A/A	A/A	A/A	A|A	A/A	A|A	A/A	A/A	A/A	A/A	A/A	A/A	A/A	A/A	A/A
Tp_13036_355	Tp_13036	355	A|*	A/A	A/A	A/A	A/A	A|*	A/A	A|*	A/A	A/A	A/A	A/A	A/A	A|A	A/A	A/A	A|*	A/A	A|*	A/A	A|*	A/A	A/A	A/A	A|*	A/A	A/A	A/A	A/A	A|*	A|*	A/A	A/A	A/A	A/A	A|*	A/A	A|*	A/A	A/A	A/A	A/A	A/A	A/A	A/*	A/A	A/*
Tp_13036_361	Tp_13036	361	CTA|CTA	CTA/CTA	CTA|CTA	CTA|CTA	CTA/CTA	CTA|CTA	CTA/CTA	CTA|CTA	CTA/CTA	CTA/CTA	CTA/CTA	CTA/CTA	CTA/CTA	CTA|C	CTA/CTA	CTA/CTA	CTA|CTA	CTA|CTA	CTA|CTA	CTA/CTA	CTA|CTA	CTA/CTA	CTA/CTA	CTA/CTA	CTA|CTA	CTA|CTA	CTA/CTA	CTA/CTA	CTA/CTA	CTA|CTA	CTA|CTA	CTA/CTA	CTA/CTA	CTA|CTA	CTA/CTA	CTA|CTA	CTA/CTA	CTA|CTA	CTA/CTA	CTA/CTA	CTA/CTA	CTA/CTA	CTA/CTA	CTA/CTA	CTA|CTA	CTA/CTA	CTA/CTA
Tp_13036_361	Tp_13036	361	CTA|*	CTA/CTA	CTA|*	CTA|*	CTA/CTA	CTA|*	CTA/CTA	CTA|*	CTA/CTA	CTA/CTA	CTA/CTA	CTA/CTA	CTA/CTA	CTA|CTA	CTA/CTA	CTA/CTA	CTA|*	CTA|*	CTA|*	CTA/CTA	CTA|*	CTA/CTA	CTA/CTA	CTA/CTA	CTA|*	CTA|*	CTA/CTA	CTA/CTA	CTA/CTA	CTA|*	CTA|*	CTA/CTA	CTA/CTA	CTA|*	CTA/CTA	CTA|*	CTA/CTA	CTA|*	CTA/CTA	CTA/CTA	CTA/CTA	CTA/CTA	CTA/CTA	CTA/CTA	CTA|*	CTA/CTA	CTA/*
Tp_13036_362	Tp_13036	362	TATA|T	TATA/TATA	TATA|T	TATA|T	TATA/TATA	TATA|T	TATA/TATA	TATA|T	TATA/TATA	TATA/TATA	TATA/TATA	TATA/TATA	TATA/TATA	TATA|TATA	TATA/TATA	TATA/TATA	TATA|T	TATA|T	TATA|T	TATA/TATA	TATA|T	TATA/TATA	TATA/TATA	TATA/TATA	TATA|T	TATA|T	TATA/TATA	TATA/TATA	TATA/TATA	TATA|T	TATA|T	TATA/TATA	TATA/TATA	TATA|T	TATA/TATA	TATA|T	TATA/TATA	TATA|T	TATA/TATA	TATA/TATA	TATA/TATA	TATA/TATA	TATA/TATA	TATA/TATA	TATA|T	TATA/TATA	TATA|T
Tp_13036_362	Tp_13036	362	TATA|TATA	TATA/TATA	TATA|TATA	TATA|TATA	TATA/TATA	TATA|TATA	TATA/TATA	TATA|TATA	TATA/TATA	TATA/TATA	TATA/TATA	TATA/TATA	TATA/TATA	TATA|*	TATA/TATA	TATA/TATA	TATA|TATA	TATA|TATA	TATA|TATA	TATA/TATA	TATA|TATA	TATA/TATA	TATA/TATA	TATA/TATA	TATA|TATA	TATA|TATA	TATA/TATA	TATA/TATA	TATA/TATA	TATA|TATA	TATA|TATA	TATA/TATA	TATA/TATA	TATA|TATA	TATA/TATA	TATA|TATA	TATA/TATA	TATA|TATA	TATA/TATA	TATA/TATA	TATA/TATA	TATA/TATA	TATA/TATA	TATA/TATA	TATA|TATA	TATA/TATA	TATA|TATA
Tp_13036_367	Tp_13036	367	GA/GA	GA/GA	GA/GA	GA/GA	GA/GA	GA/GA	GA/GA	GA/GA	GA/GA	GA/GA	GA/GA	GA/GA	GA/GA	GA|G	GA/GA	GA/GA	GA/GA	GA/GA	GA/GA	GA/GA	GA/GA	GA/GA	GA/GA	GA/GA	GA/GA	GA/GA	GA/GA	GA/GA	GA/GA	GA/GA	GA/GA	GA/GA	GA/GA	GA/GA	GA/GA	GA/GA	GA/GA	GA/GA	GA/GA	GA/GA	GA/GA	GA/GA	GA/GA	GA/GA	GA/GA	GA/GA	GA/GA
Tp_13036_368	Tp_13036	368	AG/AG	AG/AG	AG/AG	AG|A	AG/AG	AG/AG	AG/AG	AG/AG	AG/AG	AG/AG	AG/AG	AG/AG	AG/AG	AG|AG	AG/AG	AG/AG	AG/AG	AG/AG	AG/AG	AG/AG	AG|A	AG/AG	AG/AG	AG/AG	AG/AG	AG/AG	AG/AG	AG/AG	AG/AG	AG/AG	AG/AG	AG/AG	AG/AG	AG/AG	AG/AG	AG/AG	AG/AG	AG/AG	AG/AG	AG/AG	AG/AG	AG/AG	AG/AG	AG/AG	AG/AG	AG/AG	AG/AG
Tp_13036_368	Tp_13036	368	AG/AG	AG/AG	AG/AG	AG|AG	AG/AG	AG/AG	AG/AG	AG/AG	AG/AG	AG/AG	AG/AG	AG/AG	AG/AG	AG|*	AG/AG	AG/AG	AG/AG	AG/AG	AG/AG	AG/AG	AG|AG	AG/AG	AG/AG	AG/AG	AG/AG	AG/AG	AG/AG	AG/AG	AG/AG	AG/AG	AG/AG	AG/AG	AG/AG	AG/AG	AG/AG	AG/AG	AG/AG	AG/AG	AG/AG	AG/AG	AG/AG	AG/AG	AG/AG	AG/AG	AG/AG	AG/AG	AG/AG
Tp_13036_370	Tp_13036	370	G|A	G/G	G|A	G|A	G/G	G|A	G/G	G|A	G/G	G/G	G/G	G/G	G/G	G/G	G/G	G/G	G|A	G|A	G|A	G/G	G|A	G/G	G/G	G/G	G|A	G|A	G/G	G/G	G/G	G|A	G|A	G/G	G/G	G|A	G/G	G|A	G/G	G|A	G/G	G/G	G/G	G/G	G/G	G/G	G|A	G/G	G/A
Tp_13036_371	Tp_13036	371	ATGAGGT/ATGAGGT	ATGAGGT/ATGAGGT	ATGAGGT/ATGAGGT	ATGAGGT|A	ATGAGGT/ATGAGGT	ATGAGGT/ATGAGGT	ATGAGGT/ATGAGGT	ATGAGGT/ATGAGGT	ATGAGGT/ATGAGGT	ATGAGGT/ATGAGGT	ATGAGGT/ATGAGGT	ATGAGGT/ATGAGGT	ATGAGGT/ATGAGGT	ATGAGGT/ATGAGGT	ATGAGGT/ATGAGGT	ATGAGGT/ATGAGGT	ATGAGGT/ATGAGGT	ATGAGGT/ATGAGGT	ATGAGGT/ATGAGGT	ATGAGGT/ATGAGGT	ATGAGGT|A	ATGAGGT/ATGAGGT	ATGAGGT/ATGAGGT	ATGAGGT/ATGAGGT	ATGAGGT/ATGAGGT	ATGAGGT/ATGAGGT	ATGAGGT/ATGAGGT	ATGAGGT/ATGAGGT	ATGAGGT/ATGAGGT	ATGAGGT/ATGAGGT	ATGAGGT/ATGAGGT	ATGAGGT/ATGAGGT	ATGAGGT/ATGAGGT	ATGAGGT/ATGAGGT	ATGAGGT/ATGAGGT	ATGAGGT/ATGAGGT	ATGAGGT/ATGAGGT	ATGAGGT/ATGAGGT	ATGAGGT/ATGAGGT	ATGAGGT/ATGAGGT	ATGAGGT/ATGAGGT	ATGAGGT/ATGAGGT	ATGAGGT/ATGAGGT	ATGAGGT/ATGAGGT	ATGAGGT/ATGAGGT	ATGAGGT/ATGAGGT	ATGAGGT/ATGAGGT
Tp_13036_376	Tp_13036	376	G|A	G/G	G|A	G/A	G/G	G|A	G/G	G|A	G/G	G/G	G/G	G/G	G/G	G/G	G/G	G/G	G|A	G|A	G|A	G/G	G/G	G/G	G/G	G/G	G|A	G|A	G/G	G/G	G/G	G|A	G|A	G/G	G/G	G|A	G/G	G|A	G/G	G|A	G/G	G/G	G/G	G/G	G/G	G/G	G|A	G/G	G/A
Tp_13036_376	Tp_13036	376	G|G	G/G	G|G	G/G	G/G	G|G	G/G	G|G	G/G	G/G	G/G	G/G	G/G	G/G	G/G	G/G	G|G	G|G	G|G	G/G	G/*	G/G	G/G	G/G	G|G	G|G	G/G	G/G	G/G	G|G	G|G	G/G	G/G	G|G	G/G	G|G	G/G	G|G	G/G	G/G	G/G	G/G	G/G	G/G	G|G	G/G	G/G
Tp_13036_377	Tp_13036	377	T/T	T/T	T/T	T/T	T/T	T/T	T/T	T/T	T/T	T/T	T/T	T/T	T/T	T|C	T/T	T/T	T/T	T/T	T/T	T/T	T/T	T/T	T/T	T/T	T/T	T/T	T/T	T/T	T/T	T/T	T/T	T/T	T/T	T/T	T/T	T/T	T/T	T/T	T/T	T/T	T/T	T/T	T/T	T/T	T/T	T/T	T/T
Tp_13036_378	Tp_13036	378	T|C	T/T	T|C	T|C	T/T	T|C	T/T	T|C	T/T	T/T	T/T	T/T	T/T	T/T	T/T	T/T	T|C	T|C	T|C	T/T	T|C	T/T	T/T	T/T	T|C	T|C	T/T	T/T	T/T	T|C	T|C	T/T	T/T	T|C	T/T	T|C	T/T	T|C	T/T	T/T	T/T	T/T	T/T	T/T	T|C	T/T	T/C
Tp_13036_379	Tp_13036	379	C/C	C/C	C/C	C|CT	C/C	C/C	C/C	C/C	C/C	C/C	C/C	C|CT	C/C	C/C	C/C	C/C	C/C	C/C	C/C	C/C	C|CT	C/C	C/C	C/C	C/C	C/C	C/C	C/C	C/C	C/C	C/C	C/C	C/C	C/C	C/C	C/C	C/C	C/C	C/C	C/C	C/C	C/C	C/C	C/C	C/C	C/C	C/C
Tp_13036_384	Tp_13036	384	T/T	T/T	T/T	T/T	T/T	T/T	T/T	T/T	T/T	T/T	T/T	T/T	T/T	T|A	T/T	T/T	T/T	T/T	T/T	T/T	T/T	T/T	T/T	T/T	T/T	T/T	T/T	T/T	T/T	T/T	T/T	T/T	T/T	T/T	T/T	T/T	T/T	T/T	T/T	T/T	T/T	T/T	T/T	T/T	T/T	T/T	T/T
Tp_13036_387	Tp_13036	387	T|A	T/T	T|A	T|A	T/T	T|A	T/T	T|A	T/T	T/T	T/T	T|A	T/T	T/T	T/T	T/T	T|A	T|A	T|A	T/T	T|A	T/T	T/T	T/T	T|A	T|A	T/T	T/T	T/T	T|A	T|A	T/T	T/T	T|A	T/T	T|A	T/T	T|A	T/T	T/T	T/T	T/T	T/T	T/T	T|A	T/T	T|A
Tp_13036_396	Tp_13036	396	T|T	T/T	T|T	T|T	T/T	T|T	T/T	T/T	T/T	T/T	T/T	T|T	T/T	T/T	T/T	T/T	T|T	T|T	T|T	T/T	T|T	T/T	T/T	T/T	T/T	T|T	T/T	T/T	T/T	T|T	T|T	T/T	T/T	T|T	T/T	T/A	T/T	T|T	T/T	T/T	T/T	T/T	T/T	T/T	T|T	T/T	T/T
Tp_13036_396	Tp_13036	396	T|C	T/T	T|C	T|C	T/T	T|C	T/T	T/C	T/T	T/T	T/T	T|C	T/T	T/T	T/T	T/T	T|C	T|C	T|C	T/T	T|C	T/T	T/T	T/T	T/C	T|C	T/T	T/T	T/T	T|C	T|C	T/T	T/T	T|C	T/T	T/T	T/T	T|C	T/T	T/T	T/T	T/T	T/T	T/T	T|C	T/T	T/C
Tp_13036_400	Tp_13036	400	T|A	T/T	T|A	T|A	T/T	T|A	T/T	T|A	T/T	T/T	T/T	T|A	T/T	T/T	T/T	T/T	T|A	T|A	T|A	T/T	T|A	T/T	T/T	T/T	T|A	T|A	T/T	T/T	T/T	T|A	T|A	T/T	T/T	T|A	T/T	T|A	T/T	T|A	T/T	T/T	T/T	T/T	T/T	T/T	T|A	T/T	T/A
Tp_13036_414	Tp_13036	414	A|G	A/A	A|G	A|G	A/A	A|G	A/A	A|G	A/A	A/A	A/A	A|G	A/A	A/A	A/A	A/A	A|G	A|G	A|G	A/A	A|G	A/A	A/A	A/A	A|G	A|G	A/A	A/A	A/A	A|G	A|G	A/A	A/A	A|G	A/A	A|G	A/A	A|G	A/A	A/A	A/A	A/A	A/A	A/A	A|G	A/A	A|G
Tp_13036_420	Tp_13036	420	A|T	A/A	A|T	A|T	A/A	A|T	A/A	A|T	A/A	A/A	A/A	A|T	A/A	A/A	A/A	A/A	A|T	A|T	A|T	A/A	A|T	A/A	A/A	A/A	A|T	A|T	A/A	A/A	A/A	A|T	A|T	A/A	A/A	A|T	A/A	A|T	A/A	A|T	A/A	A/A	A/A	A/A	A/A	A/A	A|T	A/A	A|T
Tp_13036_444	Tp_13036	444	A/T	A/A	A/T	A/A	A/A	A/T	A/A	A/T	A/A	A/A	A/A	A/T	A/A	A/A	A/A	A/A	A/T	A/T	A/T	A/A	A/T	A/A	A/A	A/A	A/T	A/T	A/A	A/A	A/A	A/T	A/T	A/A	A/A	A/T	A/A	A/A	A/A	A/T	A/A	A/A	A/A	A/A	A/A	A/A	A/T	A/A	A/T
Tp_13036_446	Tp_13036	446	G/G	G/G	G/G	G/G	G/G	G/G	G/G	G/G	G/G	G/G	G/G	G/A	G/G	G/G	G/G	G/G	G/G	G/G	G/G	G/G	G/G	G/G	G/G	G/G	G/G	G/G	G/G	G/G	G/G	G/G	G/G	G/G	G/G	G/G	G/G	G/G	G/G	G/G	G/G	G/G	G/G	G/G	G/G	G/G	G/G	G/G	G/G
Tp_13036_477	Tp_13036	477	G/G	G/G	G/G	G/G	G/G	G/G	G/G	G/G	G/G	G/G	G/G	G/G	G/G	G/G	G/G	G/G	G/G	G/G	G/G	G/G	G/G	G/G	G/G	G/G	G/G	G/G	G/G	G/G	G/G	G/G	G/G	G/G	G/G	G/G	G/G	G/G	G/G	G/G	G/G	G/G	G/G	G/G	G/G	G/G	G/G	G/A	G/G
Tp_13036_507	Tp_13036	507	C/C	C/C	C/C	C/C	C/T	C/C	C/C	C/C	C/C	C/T	C/T	C/C	C/T	C/C	C/T	C/C	C/C	C/C	C/C	C/T	C/C	C/C	C/C	C/C	C/C	C/C	C/C	C/C	C/C	C/C	C/C	C/C	C/T	C/C	C/C	C/C	C/C	C/C	C/T	C/C	C/T	C/C	C/T	C/C	C/C	C/C	C/C
Tp_13036_565	Tp_13036	565	C/C	C/C	C/C	C/T	C|T	C/C	C/C	C/T	C/C	C/C	C/C	C/T	C/C	C/C	C/T	C/C	C/C	C/T	C/C	C/C	C/C	C/T	C/T	C/T	T/T	C/C	C/C	C/T	C/T	C/C	C/C	C/C	C/T	C/C	C/C	C/T	C/C	C/C	C|T	C|T	C/C	C/T	C/C	C/T	C/C	C/T	C/C
Tp_13036_573	Tp_13036	573	A/A	A/A	A/A	A/A	A/A	A/A	A/A	A/A	A/A	A/A	A/A	A/A	A/A	A/A	A/A	A/A	A/A	A/A	A/A	A/A	A/A	A/A	A/A	A/A	A/A	A/C	A/A	A/A	A/A	A/A	A/A	A/A	A/A	A/A	A/A	A/A	A/A	A/A	A/A	A/A	A/A	A/A	A/A	A/A	A/A	A/A	A/A
Tp_13036_578	Tp_13036	578	G/G	G/T	G/G	G/G	G/G	G|T	G/G	G/G	G/T	G/G	G/G	G/G	G/G	G/G	G/G	G/G	G/G	G/G	G/G	G/G	G/G	G/T	G/G	G/G	G/G	G/G	G/G	G/G	G/G	G/G	G/G	G/G	G/G	G/G	G/G	G/G	G/G	G/G	G/G	G|T	G/G	G/T	G/G	G/G	G/G	G/G	G/G
Tp_13036_588	Tp_13036	588	T/T	T/T	T/T	T/T	T|C	T|C	T/T	T/T	T/T	T/C	T/C	T/T	T/C	T/T	T/C	T/T	T/T	T/T	T/T	T/C	T/T	T/T	T/T	T/T	T/T	T/T	T/T	T/T	T/T	T/T	T/T	T/T	T/C	T/T	T/T	T/C	T/T	T/T	T|C	T/T	T/T	T/T	T/C	T/T	T/T	T/T	T/T
Tp_13036_605	Tp_13036	605	TAA/TAA	TAA/TAA	TAA/TAA	TAA/TAA	TAA/TAA	TAA/TAA	TAA/TAA	TAA/TAA	TAA/TAA	TAA/TAA	TAA/TAA	TAA/TAA	TAA/TAA	TAA/TAA	TAA/TAA	TAA/TAA	TAA/TAA	TAA/TAA	TAA/TAA	TAA/TAA	TAA/TAA	TAA/TAA	TAA/TAA	TAA/TAA	TAA/TAA	TAA/TAA	TAA/TAA	TAA/TAA	TAA/TAA	TAA/TAA	TAA/TAA	TAA/TAA	TAA/TAA	TAA/T	TAA/TAA	TAA/TAA	TAA/TAA	TAA/TAA	TAA/TAA	TAA/TAA	TAA/TAA	TAA/TAA	TAA/TAA	TAA/TAA	TAA/TAA	TAA/TAA	TAA/TAA
Tp_13036_615	Tp_13036	615	T/T	T/T	T/T	T/T	T|T	T/T	T/T	T/T	T/T	T/TAAA	T|T	T/T	T|T	T/T	T|T	T/T	T/T	T/T	T/T	T|T	T/T	T/T	T/T	T/T	T/T	T/T	T/T	T/T	T/T	T/T	T/T	T/T	T/T	T/T	T/T	T/T	T/T	T/T	T|TAAA	T/T	T|TAAA	T/T	T/TAAA	T/T	T/T	T/T	T/T
Tp_13036_615	Tp_13036	615	T/T	T/T	T/T	T/T	T|TAA	T/T	T/T	T/T	T/T	T/T	T|TAA	T/T	T|TAA	T/T	T|TAA	T/T	T/T	T/T	T/T	T|TAA	T/T	T/T	T/T	T/T	T/T	T/T	T/T	T/T	T/T	T/T	T/T	T/TAA	T/TAA	T/T	T/T	T/T	T/T	T/T	T|T	T/T	T|T	T/T	T/T	T/T	T/T	T/T	T/T
Tp_13036_617	Tp_13036	617	C/C	C/C	C/C	C/C	C|A	C/C	C/C	C/C	C/C	C/A	C|A	C/C	C|A	C/C	C|A	C/C	C/C	C/C	C/C	C|A	C/C	C/C	C/C	C/C	C/C	C/C	C/C	C/C	C/C	C/C	C/C	C/A	C/A	C/C	C/C	C/C	C/C	C/C	C|A	C/C	C|A	C/C	C/A	C/C	C/C	C/C	C/C
Tp_13036_617	Tp_13036	617	C/C	C/C	C/G	C/C	C|C	C/C	C/G	C/C	C/C	C/C	C|C	C/C	C|C	C/C	C|C	C/C	C/C	C/C	C/G	C|C	C/C	C/C	C/C	C/C	C/C	C/C	C/C	C/C	C/C	C/C	C/C	C/C	C/C	C/C	C/C	C/C	C/C	C/C	C|C	C/C	C|C	C/C	C/C	C/C	G/G	C/C	C/G
Tp_13036_626	Tp_13036	626	CAAACA/CAAACA	CAAACA/CAAACA	CAAACA/CAAACA	CAAACA/CAAACA	CAAACA/CAAACA	CAAACA/CAAACA	CAAACA/CAAACA	CAAACA/CAAACA	CAAACA/CAAACA	CAAACA/CAAACA	CAAACA/CAAACA	CAAACA/CAAACA	CAAACA/CAAACA	CAAACA/CAAACA	CAAACA/CAAACA	CAAACA/CAAACA	CAAACA/CAAACA	CAAACA/CAAACA	CAAACA/CAAACA	CAAACA/CAAACA	CAAACA/CAAACA	CAAACA/CAAACA	CAAACA/CAAACA	CAAACA/CAAACA	CAAACA/CAAACA	CAAACA/CAAACA	CAAACA/CAAACA	CAAACA/CAAACA	CAAACA/CAAACA	CAAACA/CAAACA	CAAACA/C	CAAACA/CAAACA	CAAACA/CAAACA	CAAACA/CAAACA	CAAACA/CAAACA	CAAACA/CAAACA	CAAACA/CAAACA	CAAACA/CAAACA	CAAACA/CAAACA	CAAACA/CAAACA	CAAACA/CAAACA	CAAACA/CAAACA	CAAACA/CAAACA	CAAACA/CAAACA	CAAACA/CAAACA	CAAACA/CAAACA	CAAACA/CAAACA
Tp_13036_677	Tp_13036	677	T/T	T/A	T/T	T/T	T/T	T/A	T/T	T/T	T/A	T/T	T/T	T/T	T/T	T/T	T/T	T/T	T/T	T/T	T/T	T/T	T/T	T/A	T/T	T/T	T/T	T/T	T/T	T/T	T/T	T/T	T/T	T/T	T/T	T/T	T/T	T/T	T/T	T/T	T/T	T/A	T/T	T/A	T/T	T/T	T/T	T/T	T/T
Tp_13036_697	Tp_13036	697	G/G	G/A	G/G	G/G	G/G	G/G	G/G	G/G	G/G	G/G	G/G	G/G	G/G	G/G	G/G	G/G	G/G	G/A	G/G	G/G	G/A	G/G	G/A	G/A	G/A	G/G	G/G	G/G	G/G	G/G	G/G	G/G	G/G	G/G	G/G	G/G	G/G	G/A	G/G	G/G	G/G	G/A	G/A	G/G	G/G	G/A	G/G
Tp_13036_708	Tp_13036	708	C/C	C/C	C/C	C/C	C/C	C/C	C/C	C/C	C/C	C/C	C/C	C/C	C/C	C/C	C/C	C/C	C/C	C/C	C/C	C/C	C/C	C/C	C/C	C/C	C/C	C/C	C/C	C/G	C/C	C/C	C/C	C/C	C/C	C/C	C/C	C/C	C/C	C/C	C/C	C/C	C/C	C/C	C/C	C/C	C/C	C/C	C/C
Tp_13036_748	Tp_13036	748	G/G	G/G	G/G	G/G	G/G	G/G	G/G	G/A	G/G	G/G	G/G	G/G	G/G	G/G	G/G	G/G	G/G	G/G	G/G	G/G	G/G	G/G	G/A	G/G	G/G	G/G	G/A	G/G	G/G	G/G	G/G	G/G	G/G	G/G	G/G	G/G	G/G	G/G	G/G	G/G	G/G	G/G	G/G	G/G	G/G	G/G	G/G
Tp_13036_763	Tp_13036	763	C/C	C/C	C/C	C/C	C/C	C/C	C/C	C/C	C/C	C/C	C/C	C/C	C/C	C/T	C/C	C/C	C/C	C/C	C/C	C/C	C/C	C/C	C/C	C/C	C/C	C/C	C/C	C/C	C/C	C/C	C/C	C/C	C/C	C/C	C/C	C/C	C/C	C/C	C/C	C/C	C/C	C/C	C/C	C/C	C/C	C/C	C/C
Tp_13036_770	Tp_13036	770	C/C	C/A	C/C	C/C	C/C	C/A	C/C	C/C	C/A	C/C	C/C	C/C	C/C	C/C	C/C	C|C	C/C	C/C	C/C	C/C	C/C	C/A	C/C	C/C	C/C	C/C	C/C	C/C	C/C	C/C	C/C	C/C	C/C	C/C	C/C	C/C	C|C	C/C	C/C	C/A	C/C	C/A	C/C	C/C	C/C	C/C	C/C
Tp_13036_770	Tp_13036	770	C/C	C/C	C/C	C/C	C/C	C/C	C/C	C/C	C/C	C/C	C/C	C/C	C/C	C/C	C/C	C|T	C/C	C/C	C/C	C/C	C/C	C/C	C/C	C/C	C/C	C/C	C/C	C/C	C/C	C/C	C/C	C/C	C/C	C/C	C/C	C/C	C|T	C/C	C/C	C/C	C/C	C/C	C/C	C/C	C/C	C/C	C/C
Tp_13036_771	Tp_13036	771	G/G	G/G	G/G	G/G	G/G	G/G	G/G	G/G	G/G	G/G	G/G	G/G	G/G	G/G	G/G	G|A	G/G	G/G	G/G	G/G	G/G	G/G	G/G	G/G	G/G	G/G	G/G	G/G	G/G	G/G	G/G	G/G	G/G	G/G	G/G	G/G	G|A	G/G	G/G	G/G	G/G	G/G	G/G	G/G	G/G	G/G	G/G
Tp_13036_776	Tp_13036	776	A/A	A/A	A/A	A/A	A/G	A/A	A/A	A/A	A/A	A/G	A/G	A/A	A/G	A/A	A/G	A/A	A/A	A/A	A/A	A/G	A/A	A/A	A/A	A/A	A/A	A/A	A/A	A/A	A/A	A/A	A/A	A/G	A/G	A/A	A/A	A/A	A/A	A/A	A|G	A/A	A/G	A/A	A/G	A/A	A/A	A/A	A/A
Tp_13036_791	Tp_13036	791	A/G	A/A	A/G	A/G	A/G	A/A	A/A	A/G	A/A	A/A	A/A	A/G	A/A	A/A	A/G	A/A	A/G	A/G	A/G	A/A	A/A	A/G	A/A	A/A	A/G	A/A	A/A	A/G	A/G	A/G	A/A	A/G	A/A	A/A	A/A	A/G	A/G	A/A	A|G	A/G	A/A	A/A	A/A	A/G	A/A	A/A	A/A
Tp_13036_838	Tp_13036	838	A/A	A/A	A/A	A/A	A/A	A/A	A/A	A/A	A/A	A/A	A/A	A/A	A/A	A/A	A/A	A/A	A/A	A/A	A/A	A/A	A/A	A/A	A/A	A/A	A/A	A/A	A/A	A/A	A/A	A/A	A/A	A/A	A/A	A/A	A/A	A/A	A/A	A/T	A/A	A/A	A/A	A/A	A/T	A/A	A/A	A/A	A/A
Tp_13036_840	Tp_13036	840	CTAAACTTT/CTAAACTTT	CTAAACTTT/CTAAACTTT	CTAAACTTT/CTAAACTTT	CTAAACTTT/CTAAACTTT	CTAAACTTT/C	CTAAACTTT/C	CTAAACTTT/CTAAACTTT	CTAAACTTT/CTAAACTTT	CTAAACTTT/CTAAACTTT	CTAAACTTT/C	CTAAACTTT/C	CTAAACTTT/CTAAACTTT	C/C	CTAAACTTT/CTAAACTTT	CTAAACTTT/C	CTAAACTTT/CTAAACTTT	CTAAACTTT/CTAAACTTT	CTAAACTTT/CTAAACTTT	CTAAACTTT/CTAAACTTT	C/C	CTAAACTTT/CTAAACTTT	CTAAACTTT/CTAAACTTT	CTAAACTTT/CTAAACTTT	CTAAACTTT/CTAAACTTT	CTAAACTTT/CTAAACTTT	CTAAACTTT/CTAAACTTT	CTAAACTTT/CTAAACTTT	CTAAACTTT/CTAAACTTT	CTAAACTTT/CTAAACTTT	CTAAACTTT/CTAAACTTT	CTAAACTTT/CTAAACTTT	CTAAACTTT/C	CTAAACTTT/C	CTAAACTTT/CTAAACTTT	CTAAACTTT/C	CTAAACTTT/C	CTAAACTTT/CTAAACTTT	CTAAACTTT/C	CTAAACTTT/C	CTAAACTTT/CTAAACTTT	CTAAACTTT/C	CTAAACTTT/CTAAACTTT	CTAAACTTT/C	CTAAACTTT/CTAAACTTT	CTAAACTTT/CTAAACTTT	CTAAACTTT/CTAAACTTT	CTAAACTTT/CTAAACTTT
Tp_13036_876	Tp_13036	876	C/C	C/C	C/C	C/C	C/C	C/C	C/C	C/C	C/C	C|A	C/C	C/C	C|A	C/C	C/C	C/C	C/C	C/C	C/C	C/C	C/C	C/C	C/C	C/C	C/C	C/C	C/C	C/C	C/C	C/C	C/C	C|A	C/C	C/C	C/C	C/C	C/C	C/C	C|A	C/C	C|A	C/C	C|A	C/C	C/C	C/C	C/C
Tp_13036_895	Tp_13036	895	C/C	C/C	C/C	C/C	C/G	C/C	C/C	C/C	C/C	C|G	C/G	C/C	C|G	C/C	C/G	C/C	C/C	C/C	C/C	C/G	C/C	C/C	C/C	C/C	C/C	C/C	C/C	C/C	C/C	C/C	C/C	C|G	C/G	C/C	C/C	C/C	C/C	C/C	C|G	C/C	C|G	C/C	C|G	C/C	C/C	C/C	C/C
Tp_13036_915	Tp_13036	915	T/G	G/G	T/T	T/G	T/T	T/G	T/G	T/T	G/G	T/G	T/G	T/G	T/T	T/G	T/T	G/G	T/G	T/G	T/T	T/T	T/G	T/G	T/T	T/T	T/T	T/G	T/G	T/G	T/G	T/G	G/G	T/T	T/G	G/G	T/G	T/T	T/G	T/G	T/T	T/G	T/T	T/G	T/G	T/G	T/T	T/G	T/G
Tp_13036_928	Tp_13036	928	T/A	T/T	T/A	T/A	T/A	T/T	T/T	T/A	T/T	T/T	T/T	T/A	T/T	T/T	T/A	T/T	T/A	T/A	T/A	T/T	T/T	T/A	T/T	T/T	T/A	T/T	T/T	T/A	T/A	T/A	T/T	T/A	T/T	T/T	T/T	T/A	T/A	T/T	T/T	T/A	T/T	T/T	T/T	T/A	T/T	T/T	T/T
Tp_13036_946	Tp_13036	946	T/T	T/T	T/T	T/T	T/T	T|A	T/T	T/T	T/T	T/T	T/T	T/T	T/A	T/T	T/T	T/T	T/T	T/T	T/T	T/A	T/T	T/T	T/T	T/T	T/T	T/T	T/T	T/T	T/T	T/T	T/T	T/T	T/T	T/T	T/A	T/A	T/T	T|A	T/T	T/T	T/T	T/T	T/T	T/T	T/T	T/T	T/T
Tp_13036_962	Tp_13036	962	C/G	C/C	G/G	C/G	G/G	C|G	C/G	G/G	C/C	C/G	C/G	C/G	G/G	C/G	G/G	C/C	C/G	C/G	G/G	G/G	C/G	C/G	G/G	G/G	G/G	C/G	C/G	C/G	C/G	C/G	C/C	G/G	C/G	C/C	C/G	G/G	C/G	C|G	G/G	C/G	G/G	C/G	C/G	C/G	G/G	C/G	C/G
Tp_13036_965	Tp_13036	965	GCTT/GCTT	GCTT/GCTT	GCTT/GCTT	GCTT/GCTT	GCTT/GCTT	GCTT/GCTT	GCTT/GCTT	GCTT/GCTT	GCTT/GCTT	GCTT/GCTT	GCTT/GCTT	GCTT/GCTT	GCTT/GCTT	GCTT/GCTT	GCTT/GCTT	GCTT/GCTT	GCTT/GCTT	GCTT/GCTT	GCTT/GCTT	GCTT/GCTT	GCTT/GCTT	GCTT/GCTT	GCTT/GCTT	GCTT/GCTT	GCTT/GCTT	GCTT/GCTT	GCTT/GCTT	GCTT/GCTT	GCTT/GCTT	GCTT/GCTT	GCTT/GCTT	GCTT/G	GCTT/GCTT	GCTT/GCTT	GCTT/GCTT	GCTT/GCTT	GCTT/GCTT	GCTT/GCTT	GCTT/GCTT	GCTT/GCTT	GCTT/GCTT	GCTT/GCTT	GCTT/GCTT	GCTT/GCTT	GCTT/GCTT	GCTT/GCTT	GCTT/GCTT
Tp_13036_1022	Tp_13036	1022	A/A	A/A	A|AC	A/A	A|AC	A/A	A|AC	A/A	A/A	A|AC	A|AC	A/A	A|AC	A/A	A|AC	A/A	A/A	A|AC	A|AC	A|AC	A|AC	A/A	A|AC	A|AC	A|AC	A|AC	A/A	A/A	A/A	A/A	A/A	A|AC	A|AC	A/A	A/A	A/A	A/A	A/A	AC|AC	A/A	AC|AC	A|AC	A|AC	A/A	AC|AC	A|AC	A|AC
Tp_13036_1023	Tp_13036	1023	A/A	A/A	A/A	A/A	A/A	A/A	A/A	A/A	A/A	A/A	A/A	A/A	A/A	A/A	A/A	A/A	A/A	A/AAATT	A/A	A/A	A/A	A/A	A/A	A/A	A/A	A/A	A/AAATT	A/A	A/AAATT	A/A	A/A	A/A	A/A	A/A	A/A	A/A	A/A	A/A	A/A	A/A	A/A	A/A	A/A	A/A	A/A	A/A	A/AAATT
Tp_13036_1027	Tp_13036	1027	T/T	T/T	T|C	T/T	T|C	T/T	T|C	T/T	T/T	T|C	T|C	T/T	T|C	T/T	T|C	T/T	T/T	T|C	T|C	T|C	T|C	T/T	T|C	T|C	T|C	T|C	T/T	T/T	T/T	T/T	T/T	T|C	T|C	T/T	T/T	T/T	T/T	T/T	C|C	T/T	C|C	T|C	T|C	T/T	C|C	T|C	T|C
Tp_13036_1028	Tp_13036	1028	AATT/AATT	AATT/AATT	AATT|A	AATT/AATT	AATT|A	AATT/AATT	AATT|A	AATT/AATT	AATT/AATT	AATT|A	AATT|A	AATT/AATT	AATT|A	AATT/AATT	AATT|A	AATT/AATT	AATT/AATT	AATT|A	AATT|A	AATT|A	AATT|A	AATT/AATT	AATT|A	AATT|A	AATT|A	AATT|A	AATT/AATT	AATT/AATT	AATT/AATT	AATT/AATT	AATT/AATT	AATT|A	AATT|A	AATT/AATT	AATT/AATT	AATT/AATT	AATT/AATT	AATT/AATT	A|A	AATT/AATT	A|A	AATT|A	AATT|A	AATT/AATT	A|A	AATT|A	AATT|A
Tp_13036_1036	Tp_13036	1036	A/A	A/A	A/A	A/A	A/A	A/T	A/A	A/A	A/A	A/A	A/A	A/A	A/T	A/A	A/A	A/A	A/A	A/A	A/A	A/T	A/A	A/A	A/A	A/A	A/A	A/A	A/A	A/A	A/A	A/A	A/A	A/A	A/A	A/A	A/T	A/T	A/A	A/T	A/A	A/A	A/A	A/A	A/A	A/A	A/A	A/A	A/A
Tp_13036_1046	Tp_13036	1046	T/T	T/T	T|C	T/T	T|C	T/T	T|C	T/T	T/T	T|C	T|C	T/T	T|C	T/T	T|C	T/T	T/T	T|C	T|C	T|C	T|C	T/T	T|C	T|C	T|C	T|C	T/T	T/T	T/T	T/T	T/T	T|C	T|C	T/T	T/T	T/T	T/T	T/T	C|C	T/T	C|C	T|C	T|C	T/T	C|C	T|C	T|C
Tp_13036_1053	Tp_13036	1053	A/A	A/A	A|ACT	A/A	A|ACT	A/A	A|ACT	A/A	A/A	A|ACT	A|ACT	A/A	A|ACT	A/A	A|ACT	A/A	A/A	A|ACT	A|ACT	A|ACT	A|ACT	A/A	A|ACT	A|ACT	A|ACT	A|ACT	A/A	A/A	A/A	A/A	A/A	A|ACT	A|ACT	A/A	A/A	A/A	A/A	A/A	ACT|ACT	A/A	ACT|ACT	A|ACT	A|ACT	A/A	ACT|ACT	A|ACT	A|ACT
Tp_13036_1065	Tp_13036	1065	A/A	A/A	A/A	A/A	A/A	A/A	A/A	A/A	A/A	A/A	A/A	A/A	A/A	A/A	A/A	A/A	A/A	A/A	A/A	A/A	A/A	A/A	A/A	A/A	A/A	A/A	A/A	A/A	A/A	A/A	A/A	A/A	A/A	A/A	A/A	A/A	A/A	A/G	A/A	A/A	A/A	A/A	A/G	A/A	A/A	A/A	A/A
Tp_13036_1074	Tp_13036	1074	T/T	T/T	T/T	T/T	T|C	T/T	T/T	T/T	T/T	T|C	T|C	T/T	T|C	T/T	T|C	T/T	T/T	T/T	T/T	T|C	T/T	T/T	T/T	T/T	T/T	T/T	T/T	T/T	T/T	T/T	T/T	T|C	T|C	T/T	T/T	T/T	T/T	T/T	T|C	T/T	T|C	T/T	T|C	T/T	T/T	T/T	T/T
Tp_13036_1092	Tp_13036	1092	A/A	A/A	A/A	A/A	A|T	A/A	A/A	A/A	A/A	A|T	A/T	A/A	A|T	A/A	A|T	A/A	A/A	A/A	A/A	A|T	A/A	A/A	A/A	A/A	A/A	A/A	A/A	A/A	A/A	A/A	A/A	A|T	A|T	A/A	A/A	A/A	A/A	A/A	A|T	A/A	A|T	A/A	A|T	A/A	A/A	A/A	A/A
Tp_13036_1096	Tp_13036	1096	T/T	T/T	T/T	T/T	T|A	T/T	T/T	T/T	T/T	T|A	T|A	T/T	T|A	T/T	T|A	T/T	T/T	T/T	T/T	T|A	T/T	T/T	T/T	T/T	T/T	T/T	T/T	T/T	T/T	T/T	T/T	T|A	T|A	T/T	T/T	T/T	T/T	T/T	T|A	T/T	T|A	T/T	T|A	T/T	T/T	T/T	T/T
Tp_13036_1102	Tp_13036	1102	TA/TA	TA/T	TA/T	TA/TA	TA/TA	TA/TA	TA/T	TA/TA	TA/TA	TA/TA	TA/TA	TA/TA	TA/TA	TA/TA	TA/TA	TA/TA	TA/TA	TA/T	TA/T	TA/TA	TA/T	TA/TA	TA/T	TA/T	TA/T	TA/T	TA/TA	TA/TA	TA/TA	TA/TA	TA/TA	TA/TA	TA/TA	TA/TA	TA/TA	TA/TA	TA/TA	TA/TA	TA/T	TA/TA	TA/T	TA/T	TA/TA	TA/TA	T/T	TA/T	TA/T
Tp_13036_1185	Tp_13036	1185	G/T	G/T	G/T	G/G	G/T	G/T	G/T	G/G	G/T	G/T	G/T	G/G	G/T	G/T	G/T	G/G	G/G	G/T	G/T	G/T	G/T	G/T	G/T	G/T	G/T	G/T	G/G	G/G	G/G	G/G	G/G	G/T	G/T	G/G	G/G	G/G	G/G	G/G	T/T	G/T	T/T	T/T	G/T	G/G	T/T	G/T	G/T
Tp_13036_1251	Tp_13036	1251	T/T	T/T	T/T	T/T	T/T	T/T	T/T	T/G	T/T	T/T	T/T	T/T	T/T	T/T	T/T	T/T	T/T	T/T	T/T	T/T	T/T	T/T	T/T	T/T	T/T	T/T	T/T	T/T	T/T	T/T	T/T	T/T	T/T	T/T	T/T	T/T	T/T	T/T	T/T	T/T	T/T	T/T	T/T	T/T	T/T	T/T	T/T
Tp_13036_1260	Tp_13036	1260	A|G	A|G	A|G	A/A	A|G	A|G	A|G	A/A	A|G	A|G	A|G	A/A	A/G	A|G	A|G	A/A	A/A	A|G	A|G	A|G	A|G	A|G	A/G	A|G	A|G	A|G	A/A	A/A	A/A	A/A	A/A	A/G	A|G	A/A	A/A	A/A	A/A	A/A	G|G	A|G	G/G	G|G	A|G	A/A	G|G	A|G	A|G
Tp_13036_1269	Tp_13036	1269	A/A	A/A	A/A	A/A	A/A	A/A	A/A	A/A	A/A	A/A	A/A	A/A	A/A	A/A	A/A	A/A	A/A	A/A	A/A	A/A	A/A	A/A	A/A	A/A	A/A	A|C	A/A	A/A	A/A	A/A	A/A	A/A	A/A	A/A	A/A	A/A	A/A	A/A	A/A	A/A	A/A	A/A	A/A	A/A	A/A	A/A	A/A
Tp_13036_1277	Tp_13036	1277	A|C	A|C	A|C	A/A	A|C	A|C	A|C	A/A	A|C	A|C	A|C	A/A	A/C	A|C	A|C	A/A	A/A	A|C	A|C	A|C	A|C	A|C	A/C	A|C	A|C	A/A	A/A	A/A	A/A	A/A	A/A	A/C	A|C	A/A	A/A	A/A	A/A	A/A	C|C	A|C	C/C	C|C	A|C	A/A	C|C	A|C	A|C
Tp_13036_1333	Tp_13036	1333	G/G	G/G	G/G	G/G	G/G	G/G	G/G	G/G	G/G	G/G	G/G	G/G	G/A	G/G	G/G	G/G	G/G	G/G	G/G	G/A	G/G	G/G	G/G	G/G	G/G	G/G	G/G	G/G	G/G	G/G	G/G	G/G	G/G	G/G	G/A	G/G	G/G	G/G	G/G	G/G	G/G	G/G	G/G	G/G	G/G	G/G	G/G
Tp_13036_1335	Tp_13036	1335	T/T	T/T	T/T	T/T	T/T	T/T	T/T	T/T	T/T	T/T	T/T	T/T	T/T	T/T	T/T	T/T	T/T	T/T	T/T	T/T	T/T	T/T	T/T	T/T	T/T	T/T	T/T	T/T	T/T	T/T	T/T	T/T	T/T	T/A	T/T	T/T	T/T	T/T	T/T	T/T	T/T	T/T	T/T	T/T	T/T	T/T	T/T
Tp_13036_1344	Tp_13036	1344	C/C	T/C	C/C	T/C	C/C	T/C	T/C	T/C	T/C	T/T	T/C	T/C	C/C	C/C	C/C	T/T	T/C	T/C	C/C	C/C	T/C	C/C	T/C	C/C	T/C	T/C	T/T	T/T	T/C	T/C	C/C	C/C	C/C	T/T	C/C	T/C	T/C	T/C	T/C	C/C	T/C	C/C	T/T	T/C	C/C	T/C	T/C
Tp_13036_1345	Tp_13036	1345	G/G	G/G	G/G	G/G	G/G	G/G	G/G	G/G	G/G	G/G	G/G	G/G	G/G	G/G	G/G	G/G	G/G	G/G	G/G	G/G	G/G	G/G	G/G	G/G	G/G	G/G	G/G	G/G	G/G	G/G	G/G	G/G	G/G	G/G	G/G	G/G	G/G	G/G	G/G	G/G	G/G	G/G	G/G	G/G	G/G	G/G	G/G
Tp_13036_1379	Tp_13036	1379	G/G	G/A	G/G	G/G	G/G	G/A	G/G	G/G	G/A	G/G	G/G	G/G	G/G	G/G	G/G	G/G	G/G	G/G	G/G	G/G	G/G	G/G	G/G	G/G	G/G	G/G	G/G	G/G	G/G	G/G	G/G	G/G	G/G	G/G	G/G	G/G	G/G	G/G	G/G	G/G	G/G	G/A	G/G	G/G	G/G	G/G	G/G
Tp_13036_1414	Tp_13036	1414	A/A	A/A	A/A	A/A	A/A	A/A	A/A	A/A	A/A	A/A	A/A	A/A	A/C	A/A	A/A	A/A	A/A	A/A	A/A	A/A	A/A	A/A	A/A	A/A	A/A	A/A	A/A	A/A	A/A	A/A	A/A	A/C	A/A	A/A	A/A	A/A	A/A	A/A	A/A	A/A	A/A	A/A	A/A	A/A	A/A	A/A	A/A
Tp_13036_1483	Tp_13036	1483	A/A	A/A	A/A	A/A	A/A	A/A	A/A	A/A	A/A	A/A	A/A	A/A	A/A	A/G	A/A	A/A	A/A	A/A	A/A	A/A	A/A	A/A	A/A	A/A	A/A	A/A	A/A	A/A	A/A	A/A	A/A	A/A	A/A	A/A	A/A	A/A	A/A	A/A	A/A	A/A	A/A	A/A	A/A	A/A	A/A	A/A	A/A
Tp_13036_1503	Tp_13036	1503	G/G	G/A	G/G	G/G	G/G	G/A	G/G	G/G	G/A	G/G	G/G	G/G	G/G	G/G	G/G	G/G	G/G	G/G	G/G	G/G	G/G	G/A	G/G	G/G	G/G	G/A	G/G	G/G	G/G	G/G	G/G	G/G	G/G	G/G	G/G	G/G	G/G	G/G	G/G	G/A	G/G	G/A	G/G	G/G	G/G	G/G	G/G
Tp_13036_1544	Tp_13036	1544	T/T	T/G	T/T	T/T	T/T	T/T	T/G	T/T	T/G	T/T	T/T	T/G	T/T	T/T	T/T	T/T	T/T	T/T	T/T	T/T	T/T	T/T	T/T	T/T	T/T	T/T	T/T	T/T	T/T	T/T	T/T	T/T	T/T	T/T	T/T	T/T	T/T	T/T	T/T	T/T	T/T	T/T	T/T	T/G	T/T	T/T	T/T
Tp_13036_1556	Tp_13036	1556	T/T	T|A	T/T	T/T	T/T	T|A	T/T	T/T	T/A	T/T	T/T	T/T	T/T	T/T	T/T	T/T	T/T	T/T	T/T	T/T	T/T	T|A	T/T	T/T	T/T	T|A	T/T	T/T	T/T	T/T	T/T	T/T	T/T	T/T	T/T	T/T	T/T	T/T	T/T	T|A	T/T	T|A	T/T	T/T	T/T	T/T	T/T
Tp_13036_1575	Tp_13036	1575	T/T	T|C	T/T	T/T	T/T	T|C	T/T	T/T	T/C	T/T	T/T	T/T	T/T	T/T	T/T	T/T	T/T	T/T	T/T	T/T	T/T	T|C	T/T	T/T	T/T	T|C	T/T	T/T	T/T	T/T	T/T	T/T	T/T	T/T	T/T	T/T	T/T	T/T	T/T	T|C	T/T	T|C	T/T	T/T	T/T	T/T	T/T
Tp_13036_1582	Tp_13036	1582	G/G	G/G	G/G	G/G	G/G	G/G	G/G	G/G	G/G	G/G	G/G	G/G	G/G	G/G	G/G	G/G	G/G	G/G	G/G	G/G	G/G	G/G	G/G	G/G	G/G	G/G	G/G	G/G	G/G	G/G	G/A	G/G	G/G	G/G	G/G	G/G	G/G	G/G	G/G	G/G	G/G	G/G	G/G	G/G	G/G	G/A	G/G
Tp_13036_1609	Tp_13036	1609	T/T	T/T	T/T	T/T	T/T	T/T	T/T	T/T	T/T	T/C	T/T	T/T	T/C	T/T	T/T	T/T	T/T	T/T	T/T	T/T	T/T	T/T	T/T	T/T	T/T	T/T	T/T	T/T	T/T	T/T	T/T	T/C	T/T	T/T	T/T	T/T	T/T	T/T	T/C	T/T	T/C	T/T	T/C	T/T	T/T	T/T	T/T
Tp_13036_1629	Tp_13036	1629	A/A	A/A	A/A	A/A	A/A	A/A	A/A	A/A	A/A	A/A	A/A	A/A	A/A	A/A	A/A	A/A	A/A	A/A	A/A	A/A	A/A	A/A	A/A	A/A	A/A	A/A	A/A	A/A	A/A	A/A	A/A	A/A	A/A	A/A	A/A	A/A	A/A	A/A	A/A	A/A	A/A	A/A	A/A	A/G	A/A	A/A	A/A
Tp_13036_1652	Tp_13036	1652	-	-	-	-	-	-	-	-	-	-	-	-	-	-	-	-	-	-	-	-	-	-	-	-	-	-	-	-	-	-	-	-	-	-	-	-	-	-	-	-	-	-	-	-	-	-	-
Tp_13036_1652	Tp_13036	1652	-	-	-	-	-	-	-	-	-	-	-	-	-	-	-	-	-	-	-	-	-	-	-	-	-	-	-	-	-	-	-	-	-	-	-	-	-	-	-	-	-	-	-	-	-	-	-
Tp_13036_1662	Tp_13036	1662	A/A	A|C	A/A	A/A	A/A	A|C	A/A	A/A	A|C	A/A	A/A	A/A	A/A	A/A	A/A	A|C	A/A	A/A	A/A	A/A	A/A	A|C	A/A	A/A	A/A	A|C	A/A	A/A	A/A	A/A	A/A	A/A	A/A	A/A	A/A	A/A	A|C	A/A	A/A	A|C	A/A	A|C	A/A	A/A	A/A	A/A	A/A
Tp_13036_1663	Tp_13036	1663	T/T	T|G	T/T	T/T	T/T	T|G	T/T	T/T	T|G	T/T	T/T	T/T	T/T	T/T	T/T	T|G	T/T	T/T	T/T	T/T	T/T	T|G	T/T	T/T	T/T	T|G	T/T	T/T	T/T	T/T	T/T	T/T	T/T	T/T	T/T	T/T	T|G	T/T	T/T	T|G	T/T	T|G	T/T	T/T	T/T	T/T	T/T
Tp_13036_1671	Tp_13036	1671	C/T	C|T	C/C	C/C	C/C	C|T	C/C	C/C	C|T	C/C	C/C	C/C	C/C	C/T	C/C	C|T	C/C	C/T	C/C	C/C	C/T	C|T	C/C	C/C	C/C	C/T	C/C	C/C	C/C	C/C	C/C	C/C	C/C	C/C	C/C	C/C	C|T	C/C	C/C	C|T	C/C	C|T	C/C	C/C	C/C	C/C	C/C
Tp_13036_1672	Tp_13036	1672	G/G	G/G	G/A	G/G	G/A	G|A	G/A	G/G	G/G	G/A	G/A	G/G	G/A	G/G	G/G	G/G	G/G	G/G	G/A	G/G	G/G	G|A	G/G	G/G	G/G	G/G	G/G	G/G	G/G	G/G	G/G	G/A	G/G	G/G	G/G	A/A	G/G	G/G	G/A	G|A	G/A	G/G	G/A	G/G	A|A	G/G	G/A
Tp_13036_1689	Tp_13036	1689	A/A	A|G	A/A	A/A	A/A	A|G	A/A	A/A	A|G	A/A	A/A	A/A	A/A	A/A	A/A	A/G	A/A	A/A	A/A	A/A	A/A	A|G	A/A	A/A	A/A	A/A	A/A	A/A	A/A	A/A	A/A	A/A	A/A	A/A	A/A	A/A	A/G	A/A	A/A	A|G	A/A	A|G	A/A	A/A	A/A	A/A	A/A
Tp_13036_1697	Tp_13036	1697	G/G	G/G	G/G	G/G	G/G	G|A	G/G	G/G	G/G	G/G	G/G	G/G	G/G	G/G	G/G	G/G	G/G	G/G	G/G	G/G	G/G	G/G	G/G	G/G	G/G	G/G	G/G	G/G	G/G	G/G	G/G	G/G	G/G	G/G	G/G	G/A	G/G	G/G	G/G	G/G	G/G	G/G	G/G	G/G	G/G	G/G	G/G
Tp_13036_1877	Tp_13036	1877	A/A	A/A	A/A	A/A	A/A	A/A	A/A	A/T	A/A	A/A	A/A	A/A	A/A	A/A	A/A	A/A	A/A	A/A	A/A	A/A	A/A	A/A	A/A	A/A	A/A	A/A	A/T	A/A	A/A	A/A	A/A	A/A	A/A	A/A	A/A	A/A	A/A	A/A	A/A	A/A	A/A	A/A	A/A	A/A	A/A	A/A	A/A
Tp_13036_1897	Tp_13036	1897	T/G	T/T	T/G	T/G	T/T	T/T	T/T	T/G	T/T	T/T	T/T	T/G	T/T	T/T	T/G	T/T	T/G	T/G	T/G	T/T	T/T	T/T	T/T	T/T	T/T	T/T	T/T	T/T	T/G	T/G	T/T	T/G	T/T	T/T	T/T	T/T	T/G	T/T	T/T	T/T	T/T	T/T	T/T	T/G	T/T	T/T	T/T
Tp_13036_1934	Tp_13036	1934	G/G	G/G	G/G	G/G	G/G	G/G	G/G	G/G	G/G	G/G	G/G	G/G	G/G	G/G	G|G	G/G	G/G	G/A	G/G	G/G	G|G	G/G	G/G	G/G	G/G	G/G	G/A	G/G	G/A	G/G	G/G	G/G	G/G	G/G	G/G	G/G	G/G	G/G	G/G	G/G	G/G	G/G	G/G	G/G	G/G	G|G	G/A
Tp_13036_1934	Tp_13036	1934	G/G	G/G	G/G	G/G	G/G	G/G	G/G	G/G	G/G	G/G	G/G	G/G	G/G	G/G	G|G	G/G	G/G	G/G	G/G	G/G	G|C	G/G	G/G	G/G	G/G	G/G	G/G	G/G	G/G	G/G	G/G	G/G	G/G	G/G	G/G	G/G	G/G	G/G	G/G	G/G	G/G	G/G	G/G	G/G	G/G	G|G	G/G
Tp_13036_1936	Tp_13036	1936	A/A	A/A	A/A	A/A	A/A	A/A	A/A	A/A	A/A	A/A	A/A	A/A	A/A	A/A	A|A	A/A	A/A	A/A	A/A	A/A	A|T	A/A	A/A	A/A	A/A	A/A	A/A	A/A	A/A	A/A	A/A	A/A	A/A	A/A	A/A	A/A	A/A	A/A	A/A	A/A	A/A	A/A	A/A	A/A	A/A	A|A	A/A
Tp_13036_1939	Tp_13036	1939	T/T	T/T	T/T	T/T	T/T	T/T	T/T	T/T	T/T	T/T	T/T	T/T	T/T	T/T	T|T	T/T	T/T	T/T	T/T	T/T	T|C	T/T	T/T	T/T	T/T	T/T	T/T	T/T	T/T	T/T	T/T	T/T	T/T	T/T	T/T	T/T	T/T	T/T	T/T	T/T	T/T	T/T	T/T	T/T	T/T	T|C	T/T
Tp_13036_1946	Tp_13036	1946	CAGGA/CAGGA	CAGGA/CAGGA	CAGGA/CAGGA	CAGGA/CAGGA	CAGGA|C	CAGGA/CAGGA	CAGGA/CAGGA	CAGGA/CAGGA	CAGGA/CAGGA	CAGGA/CAGGA	CAGGA/CAGGA	CAGGA/CAGGA	CAGGA/CAGGA	CAGGA/CAGGA	CAGGA/CAGGA	CAGGA/CAGGA	CAGGA/CAGGA	CAGGA/CAGGA	CAGGA/CAGGA	CAGGA|C	CAGGA/CAGGA	CAGGA/CAGGA	CAGGA/CAGGA	CAGGA/CAGGA	CAGGA/CAGGA	CAGGA/CAGGA	CAGGA/CAGGA	CAGGA/CAGGA	CAGGA/CAGGA	CAGGA/CAGGA	CAGGA/CAGGA	CAGGA/CAGGA	CAGGA|C	CAGGA/CAGGA	CAGGA/CAGGA	CAGGA/CAGGA	CAGGA/CAGGA	CAGGA/CAGGA	CAGGA/CAGGA	CAGGA/CAGGA	CAGGA/CAGGA	CAGGA/CAGGA	CAGGA/CAGGA	CAGGA/CAGGA	CAGGA/CAGGA	CAGGA/CAGGA	CAGGA/CAGGA
Tp_13036_1947	Tp_13036	1947	A/A	A/A	A/A	A/A	A|A	A/A	A/A	A/A	A/A	A/A	A/A	A/A	A/A	A|G	A/A	A/A	A/A	A/A	A/A	A|A	A/A	A/A	A/A	A/A	A/A	A/A	A/A	A/A	A/A	A/A	A/A	A/A	A|A	A/A	A/A	A/A	A/A	A/A	A/A	A/A	A/A	A/A	A/A	A/A	A/A	A/A	A/A
Tp_13036_1947	Tp_13036	1947	A/A	A/A	A/A	A/A	A|*	A/A	A/A	A/A	A/A	A/A	A/A	A/A	A/A	A|A	A/A	A/A	A/A	A/A	A/A	A|*	A/A	A/A	A/A	A/A	A/A	A/A	A/A	A/A	A/A	A/A	A/A	A/A	A|*	A/A	A/A	A/A	A/A	A/A	A/A	A/A	A/A	A/A	A/A	A/A	A/A	A/A	A/A
Tp_13036_1951	Tp_13036	1951	CAA/CAA	CAA/CAA	CAA/CAA	CAA/CAA	CAA|C	CAA/CAA	CAA/CAA	CAA/CAA	CAA/CAA	CAA/CAA	CAA/CAA	CAA/CAA	CAA/CAA	CAA/CAA	CAA/CAA	CAA/CAA	CAA/CAA	CAA/CAA	CAA/CAA	CAA|C	CAA/CAA	CAA/CAA	CAA/CAA	CAA/CAA	CAA/CAA	CAA/CAA	CAA/CAA	CAA/CAA	CAA/CAA	CAA/CAA	CAA/CAA	CAA/CAA	CAA|C	CAA/CAA	CAA/CAA	CAA/CAA	CAA/CAA	CAA/CAA	CAA/CAA	CAA/CAA	CAA/CAA	CAA/CAA	CAA/CAA	CAA/CAA	CAA/CAA	CAA/CAA	CAA/CAA
Tp_13036_1953	Tp_13036	1953	-	-	-	-	-	-	-	-	-	-	-	-	-	-	-	-	-	-	-	-	-	-	-	-	-	-	-	-	-	-	-	-	-	-	-	-	-	-	-	-	-	-	-	-	-	-	-
Tp_13036_1953	Tp_13036	1953	-	-	-	-	-	-	-	-	-	-	-	-	-	-	-	-	-	-	-	-	-	-	-	-	-	-	-	-	-	-	-	-	-	-	-	-	-	-	-	-	-	-	-	-	-	-	-
Tp_13036_1962	Tp_13036	1962	A/A	A/A	A/A	A/A	A/A	A/A	A/A	A/A	A/A	A/A	A/A	A/A	A/A	A/A	A/A	A/A	A/A	A/A	A/A	A/A	A|T	A/A	A/A	A/A	A/A	A/A	A/A	A/A	A/A	A/A	A/A	A/A	A/A	A/A	A/A	A/A	A/A	A/A	A/A	A/A	A/A	A/A	A/A	A/A	A/A	A|T	A/A
Tp_13036_1966	Tp_13036	1966	T/T	T/T	T/T	T/T	T/T	T/T	T/T	T/T	T/T	T/T	T/T	T/T	T/T	T/T	T/T	T/T	T/T	T/T	T/T	T/T	T|G	T/T	T/T	T/T	T/T	T/T	T/T	T/T	T/T	T/T	T/T	T/T	T/T	T/T	T/T	T/T	T/T	T/T	T/T	T/T	T/T	T/T	T/T	T/T	T/T	T|G	T/T
Tp_13036_1972	Tp_13036	1972	C/C	C/T	C/C	C/T	C/T	T|T	C/T	C/T	T/T	C/T	C/T	C/T	C/C	C/C	C/T	C/T	C/T	C/C	C/C	T/T	C/T	C/T	C|T	C/C	C/T	C/T	C/T	T/T	C/C	C/T	C|T	C/T	T/T	T/T	T/T	C/T	C/C	T/T	C/C	C/T	C/C	C/T	C|T	C/T	C/C	C/T	C/C
Tp_13036_1973	Tp_13036	1973	C/C	C/C	C/T	C/C	C/T	C/C	C/T	C/C	C/C	C/C	C/C	C/C	C/C	C/C	C/C	C/C	C/C	C/C	C/T	C/C	C|T	C/T	C/C	C/C	C/C	C/T	C/C	C/C	C/C	C/C	C/C	C/C	C/C	C/C	C/C	C/T	C/C	C/C	C/C	C/T	C/C	C/C	C/C	C/C	T/T	C|T	C/T
Tp_13036_1982	Tp_13036	1982	C/C	C/C	C/C	C/C	C/C	C/C	C/C	C/C	C/C	C/C	C/C	C/C	C/C	C/C	C/C	C/C	C/C	C/C	C/C	C/C	C/C	C/C	C|T	C/C	C/C	C/C	C/C	C/C	C/C	C/C	C/C	C/C	C/C	C/C	C/C	C/C	C/C	C/T	C/C	C/C	C/C	C/C	C|T	C/C	C/C	C/C	C/C
Tp_13036_1984	Tp_13036	1984	G/T	G/T	G/T	G/T	G/G	G/G	G/G	G/T	G/G	G/G	G/G	G/T	G/T	G/G	G/T	G/T	G/T	G/T	G/T	G/G	G/G	G/G	G/T	G/T	G/T	G/G	G/G	G/G	G/T	G/T	G/T	G/T	G/G	G/G	G/G	G/G	T/T	G/G	G/T	G/G	G/G	G/T	G/G	G/T	G/G	G/T	G/G
Tp_13036_2110	Tp_13036	2110	A/A	A/A	A/A	A/A	A/A	A/A	A/A	A/A	A/A	A/A	A/A	A/A	A/A	A/A	A/A	A/A	A/A	A/A	A/A	A/A	A/A	A/A	A/A	A/A	A/A	A/G	A/A	A/A	A/A	A/A	A/A	A/A	A/A	A/A	A/A	A/A	A/A	A/A	A/A	A/A	A/A	A/A	A/A	A/A	A/A	A/A	A/A
Tp_13036_2158	Tp_13036	2158	A/A	A/T	A/A	A/A	A/A	A/A	A/A	A/A	A/T	A/A	A/A	A/T	A/A	A/A	A/A	A/A	A/A	A/A	A/A	A/A	A/A	A/A	A/A	A/A	A/A	A/A	A/A	A/A	A/A	A/A	A/A	A/A	A/A	A/A	A/A	A/A	A/A	A/A	A/A	A/A	A/A	A/A	A/A	A/A	A/A	A/A	A/A
Tp_13036_2207	Tp_13036	2207	G/G	G/G	G/G	G/G	G/G	G/G	G/G	G/G	G/G	G/G	G/G	G/G	G/G	G/G	G/G	G/G	G/G	G/G	G/G	G/G	G/G	G/G	G/G	G/G	G/G	G/G	G/G	G/G	G/G	G/G	G/G	G|C	G/G	G/G	G/G	G/G	G/G	G/G	G/G	G/G	G/G	G/G	G/G	G/G	G/G	G/G	G/G
Tp_13036_2218	Tp_13036	2218	A/A	A/A	A/A	A/A	A/A	A/A	A/A	A/A	A/A	A/A	A/A	A/A	A/A	A/A	A/A	A/A	A/A	A/A	A/A	A/A	A/A	A/A	A/A	A/A	A/A	A/A	A/A	A/A	A/A	A/A	A/A	A|T	A/A	A/A	A/A	A/A	A/A	A/A	A/A	A/A	A/A	A/A	A/A	A/A	A/A	A/A	A/A
Tp_13036_2235	Tp_13036	2235	C/C	C/C	C/C	C/C	C/C	C/C	C/C	C/C	C/C	C/C	C/C	C/C	C/C	C/C	C/C	C/C	C/C	C/C	C/C	C/C	C/C	C/C	C/C	C/C	C/C	C/C	C/C	C/A	C/C	C/C	C/C	C|C	C/C	C/C	C/C	C/C	C/C	C/C	C/C	C/C	C/C	C/C	C/C	C/C	C/C	C/C	C/C
Tp_13036_2238	Tp_13036	2238	C/C	C/C	C/C	C/C	C/C	C/C	C/C	C/C	C/C	C/C	C/C	C/C	C/C	C/C	C/C	C/C	C/C	C/C	C/C	C/A	C/C	C/C	C/C	C/C	C/C	C/C	C/C	C/C	C/C	C/C	C/C	C/C	C/C	C/C	C/A	C/C	C/C	C/C	C/C	C/C	C/C	C/C	C/C	C/C	C/C	C/C	C/C
Tp_13036_2293	Tp_13036	2293	G/G	G/G	G/G	G/G	G/G	G/G	G/G	G/G	G/G	G/A	G/G	G/G	G/G	G/G	G/G	G/G	G/G	G/G	G/G	G/G	G/G	G/G	G/G	G/G	G/G	G/G	G/G	G/G	G/G	G/G	G/G	G/G	G/G	G/G	G/G	G/G	G/G	G/G	G/A	G/G	G/A	G/G	G/A	G/G	G/G	G/G	G/G
Tp_13036_2395	Tp_13036	2395	T/T	T/T	T/T	T/T	T/T	T/T	T/T	T/C	T/T	T/T	T/T	T/T	T/T	T/T	T/T	T/T	T/T	T/T	T/T	T/T	T/T	T/T	T/T	T/T	T/T	T/T	T/C	T/T	T/T	T/T	T/T	T/T	T/T	T/T	T/T	T/T	T/T	T/C	T/T	T/T	T/T	T/T	T/C	T/T	T/T	T/T	T/T
Tp_13036_2437	Tp_13036	2437	T/T	T/T	T/T	T/T	T/G	T/T	T/T	T/T	T/T	T/T	T/G	T/T	T/T	T/T	T/G	T/T	T/T	T/T	T/T	G/G	T/T	T/T	T/T	T/T	T/G	T/T	T/T	T/G	T/T	T/T	T/T	T/T	T/G	T/G	T/G	T/T	T/T	T/T	T/T	T/T	T/T	T/T	T/T	T/T	T/T	T/T	T/T
Tp_13036_2457	Tp_13036	2457	G/G	G/G	G/G	G/G	G/G	G/G	G/G	G/G	G/G	G/G	G/G	G/G	G/C	G/G	G/G	G/G	G/G	G/G	G/G	G/G	G/G	G/G	G/G	G/G	G/G	G/G	G/G	G/G	G/G	G/G	G/G	G/C	G/G	G/G	G/G	G/G	G/G	G/G	G/G	G/G	G/G	G/G	G/G	G/G	G/G	G/G	G/G
Tp_13036_2461	Tp_13036	2461	A/A	A/A	A/A	A/A	A/A	A/A	A/A	A/A	A/A	A/A	A/A	A/A	A/A	A/C	A/A	A/A	A/A	A/A	A/A	A/A	A/A	A/A	A/A	A/A	A/A	A/A	A/A	A/A	A/A	A/A	A/A	A/A	A/A	A/A	A/A	A/A	A/A	A/A	A/A	A/A	A/A	A/A	A/A	A/A	A/A	A/A	A/A
Tp_13036_2470	Tp_13036	2470	A/A	A/A	A/A	A/A	A/A	A/A	A/A	A/A	A/A	A/A	A/A	A/A	A/A	A/A	A/A	A/A	A/A	A/A	A/A	A/A	A/A	A/A	A/A	A/A	A/A	A/A	A/A	A/A	A/A	A/A	A/A	A/A	A/A	A/A	A/A	A/A	A/A	A/A	A/G	A/A	A/A	A/A	A/A	A/A	A/A	A/A	A/A
Tp_13036_2523	Tp_13036	2523	T/T	T/T	T/T	T/T	T/T	T/T	T/T	T/T	T/T	T/T	T/T	T/T	T/T	T/T	T/T	T/T	T/T	T/T	T/T	T/T	T/T	T/T	T/T	T/T	T/T	T/T	T/T	T/T	T/T	T/T	T/T	T/T	T/T	T/C	T/T	T/T	T/T	T/T	T/T	T/T	T/T	T/T	T/T	T/T	T/T	T/T	T/T
Tp_13036_2575	Tp_13036	2575	A/G	A/A	A/G	A/A	A/A	A/A	A/G	A/A	A/A	A/G	A/A	A/A	A/A	A/G	A/A	A/A	A/A	A/A	A/G	A/A	A/A	A/A	A/A	A/A	A/A	A/A	A/A	A/A	A/A	A/A	A/A	A/A	A/A	A/A	A/A	A/A	A/A	A/A	A/G	A/A	A/G	A/A	A/G	A/A	G/G	A/A	A/G
Tp_13036_2604	Tp_13036	2604	T/T	T/T	T/T	T/T	T/T	T/T	T/T	T/T	T/T	T/T	T/T	T/T	T/T	T/T	T/T	T/T	T/T	T/T	T/T	T/T	T/T	T/T	T/T	T/T	T/T	T/T	T/T	T/T	T/T	T/T	T/T	T/T	T/T	T/T	T/T	T/T	T/T	T/T	T/T	T/T	T/T	T/T	T/T	T/T	T|A	T/T	T/T
Tp_13036_2607	Tp_13036	2607	A/A	A/A	A/A	A/A	A/A	A/A	A/A	A/A	A/A	A/A	A/A	A/A	A/A	A/A	A/A	A/A	A/A	A/A	A/A	A/A	A/A	A/A	A/A	A/A	A/A	A/A	A/A	A/A	A/A	A/A	A/A	A/A	A/A	A/A	A/A	A/A	A/A	A/A	A/A	A/A	A/A	A/A	A/A	A/A	A|AC	A/A	A/A
Tp_13036_2660	Tp_13036	2660	C/C	C/C	C/C	C/C	C/C	C/C	C/C	C/C	C/C	C/C	C/C	C/C	C/C	C/C	C/C	C/C	C/C	C/C	C/C	C/C	C/C	C/C	-	-	C/C	C/C	C/C	C/C	C/C	C/C	-	C/C	C/C	C/C	-	C/C	C/C	-	C/C	-	T|T	C/C	C/C	C/C	-	C/C	-
Tp_13036_2679	Tp_13036	2679	T|T	C|T	T|T	T|T	C/C	C/C	C/C	C|T	C/C	T|T	C/C	C|T	C/T	C/C	C|T	C/C	C|T	C/T	T/T	C/C	C/C	C/C	T|T	C/T	C|T	C/C	C/C	C/C	C|T	C|T	C|T	C/T	C/C	C/C	-	C/C	C|T	-	T|T	-	T|T	C/T	C/C	C/T	-	C|T	-
Tp_13036_2681	Tp_13036	2681	ATTGTGGTATAGGTTGT|ATTGTGGTATAGGTTGT	A|ATTGTGGTATAGGTTGT	ATTGTGGTATAGGTTGT|ATTGTGGTATAGGTTGT	ATTGTGGTATAGGTTGT|ATTGTGGTATAGGTTGT	A/A	A/ATTGTGGTATAGGTTGT	A/A	A|ATTGTGGTATAGGTTGT	A/A	ATTGTGGTATAGGTTGT|ATTGTGGTATAGGTTGT	A/A	A|ATTGTGGTATAGGTTGT	ATTGTGGTATAGGTTGT/ATTGTGGTATAGGTTGT	A/A	A|ATTGTGGTATAGGTTGT	A/A	A|ATTGTGGTATAGGTTGT	A/ATTGTGGTATAGGTTGT	ATTGTGGTATAGGTTGT/ATTGTGGTATAGGTTGT	A/A	A/ATTGTGGTATAGGTTGT	A/A	ATTGTGGTATAGGTTGT|ATTGTGGTATAGGTTGT	ATTGTGGTATAGGTTGT/ATTGTGGTATAGGTTGT	A|ATTGTGGTATAGGTTGT	A/A	A/A	A/A	A|ATTGTGGTATAGGTTGT	A|ATTGTGGTATAGGTTGT	A|ATTGTGGTATAGGTTGT	ATTGTGGTATAGGTTGT/ATTGTGGTATAGGTTGT	A/A	A/A	-	ATTGTGGTATAGGTTGT/ATTGTGGTATAGGTTGT	A|ATTGTGGTATAGGTTGT	-	ATTGTGGTATAGGTTGT|ATTGTGGTATAGGTTGT	-	ATTGTGGTATAGGTTGT|ATTGTGGTATAGGTTGT	A/ATTGTGGTATAGGTTGT	A/A	A/ATTGTGGTATAGGTTGT	-	A|ATTGTGGTATAGGTTGT	-
Tp_13036_2704	Tp_13036	2704	T/T	T/T	T/T	T/T	T/T	T/T	T/T	T/T	T/T	T/T	T/T	T/T	T/T	T/T	T/T	T/T	T/T	T/T	T/T	T/T	T/T	T/T	T/T	T/T	T/T	T/T	T/T	T/T	T/T	T/T	T/T	T/T	T/T	T/T	-	T/T	T/T	-	T/T	-	A|A	T/T	-	T/T	-	T/T	-
Tp_13036_2719	Tp_13036	2719	C/C	C/C	C/C	C/C	C/C	C/C	C/C	C/C	C/C	C/C	C/C	C/C	C/C	C/C	C/C	C/C	C/C	C/T	C/C	C/C	C/T	C/C	C/C	C/C	C/C	C/C	C/C	C/C	C/C	C/C	C/C	C/C	C/C	C/C	-	C/C	C/C	C/C	C/C	C/C	C/C	C/C	C/C	C/C	C/C	C/C	-
Tp_13036_2726	Tp_13036	2726	T/T	G/T	G/T	T/T	-	G/T	-	G/T	G/G	T/T	-	G/T	T/T	G/G	G/T	-	G/T	G/T	T/T	-	G/G	-	T/T	T/T	G/T	-	-	-	G/T	G/T	T/T	T/T	G/G	G/G	-	T/T	G/T	-	T/T	-	T|T	G/T	-	G/T	-	G/T	-
Tp_13036_2742	Tp_13036	2742	T/T	T/T	T/T	T/T	T/T	T/T	T/T	T/T	T/T	T/T	T/T	T/T	T/T	C/C	T/T	T/T	T/T	T/T	T/T	T/T	T/T	T/T	T/T	T/T	T/T	T/T	T/T	T/T	T/T	T/T	T/T	T/T	T/T	T/T	T/T	T/T	T/T	T/T	T/T	T/T	T/T	T/T	T/T	T/T	T/T	T/T	T/T
Tp_13036_2746	Tp_13036	2746	C/C	C/C	C/C	C/C	C/C	C/C	C/C	C/C	C/C	C|A	C/C	C/C	C/C	C/C	C/C	C/C	C/C	C/C	C/C	C/C	C/C	C/C	C/C	C/C	C/C	C/C	C/C	C/C	C|A	C/C	C/C	C/C	C/C	C/C	C/C	C|A	C/C	C/C	C/C	C/C	C/C	C/C	C/C	C/A	C/C	C/C	C/C
Tp_13036_2748	Tp_13036	2748	T/T	A/T	A/T	T/T	A/A	A/A	A/A	A/T	A/A	A/T	A/A	A/T	A/T	A/A	A/T	A/A	A/T	A/T	A/T	A/A	A/A	A/A	T/T	A/T	A/T	A/A	A/A	A/A	A/T	A/T	A/A	A/T	A/A	A/A	A/A	A/A	A/T	A/A	A/T	A/A	A/A	A/T	A/A	A/T	A/A	A/T	A/A
Tp_13036_2750	Tp_13036	2750	G/G	G/A	G/G	G/G	G/G	G/G	G/G	G/G	G/A	G/G	G/G	G/A	G/G	G/G	G/G	G/G	G/G	G/G	G/G	G/G	G/G	G/G	G/G	G/G	G/G	G/G	G/G	G/G	G/G	G/G	G/G	G/G	G/G	G/G	G/G	G/G	G/G	G/G	G/G	G/G	G/G	G/G	G/G	G/G	G/G	G/G	G/G
Tp_13036_2751	Tp_13036	2751	TCAA/TCAA	TCAA/TCAA	TCAA/TCAA	TCAA/TCAA	TCAA/TCAA	TCAA/TCAA	TCAA/TCAA	TCAA/TCAA	TCAA/TCAA	TCAA|T	TCAA/TCAA	TCAA/TCAA	TCAA/TCAA	TCAA/TCAA	TCAA/TCAA	TCAA/TCAA	TCAA/TCAA	TCAA/TCAA	TCAA/T	TCAA/TCAA	TCAA/TCAA	TCAA/TCAA	TCAA/TCAA	TCAA/TCAA	TCAA/TCAA	TCAA/TCAA	TCAA/TCAA	TCAA/TCAA	TCAA|T	TCAA/TCAA	TCAA/TCAA	TCAA/TCAA	TCAA/TCAA	TCAA/TCAA	TCAA/TCAA	TCAA|T	TCAA/TCAA	TCAA/TCAA	TCAA/T	TCAA/TCAA	TCAA/TCAA	TCAA/TCAA	TCAA/TCAA	TCAA/T	TCAA/TCAA	TCAA/TCAA	TCAA/TCAA
Tp_13036_2754	Tp_13036	2754	-	-	-	-	-	AG/AG	-	-	AG/AG	AG/AG	-	-	AG/AG	-	-	-	AG/AG	AG/AG	AG/AG	-	-	-	-	-	AG/AG	-	-	-	AG/AG	AG/AG	-	AG/AG	AG/AG	AG/AG	-	AG/AG	-	-	AG/AG	-	AG/AG	-	-	AG/*	-	AG/AG	-
Tp_13036_2754	Tp_13036	2754	-	-	-	-	-	AG/AG	-	-	AG/AG	A/A	-	-	AG/AG	-	-	-	AG/AG	AG/AG	A/A	-	-	-	-	-	AG/AG	-	-	-	A/A	AG/AG	-	AG/AG	AG/AG	A/A	-	A/A	-	-	A/A	-	AG/AG	-	-	AG/AG	-	AG/AG	-
Tp_13036_2757	Tp_13036	2757	-	G/G	-	G/G	G/G	G/G	G/G	G/G	G/G	G/G	G/G	G/G	G/A	G/G	-	G/G	G/G	G/G	-	G/G	-	G/G	-	G/G	G/G	G/G	G/G	G/G	G/G	G/G	-	G/A	G/G	-	-	G/G	G/G	G/G	G/G	G/G	G/G	G/G	-	G/G	-	G/G	-
Tp_13036_2789	Tp_13036	2789	-	-	-	-	G/G	G/G	-	-	G/G	-	G/G	-	-	-	-	-	-	G/G	-	G/G	-	-	-	-	G/G	-	G/G	-	-	G/G	-	-	G|G	G/G	-	G/G	-	-	-	-	-	-	-	-	-	G|C	-
Tp_13036_2805	Tp_13036	2805	-	-	-	-	-	T/A	-	-	T/T	-	-	-	-	-	-	-	-	T/T	-	-	-	-	-	-	-	-	T/T	-	-	-	-	-	T/T	-	-	A/A	-	-	-	-	-	-	-	-	-	T/T	-
Tp_13036_2813	Tp_13036	2813	-	-	-	-	-	A/A	-	-	A/A	-	-	-	-	-	-	-	-	A/A	-	-	-	-	-	-	-	-	A/A	-	-	-	-	-	A|T	-	-	-	-	-	-	-	-	-	-	-	-	A|T	-
Tp_13036_2832	Tp_13036	2832	A|A	-	-	A|A	-	T/T	-	-	T/T	A|A	-	T|A	T|A	-	-	-	-	T/T	A|A	-	-	-	-	T|A	-	-	T/T	-	-	-	A|A	T|A	T|A	-	-	-	-	-	A|A	-	A|A	T|A	-	-	-	T|A	-
Tp_13036_2835	Tp_13036	2835	T|T	-	C|T	T|T	-	C/C	-	-	C/C	T|T	-	C|T	C|T	-	-	-	-	C/C	T|T	-	-	-	-	C/T	C|T	-	C/C	-	C|T	C|T	T|T	C|T	C|T	-	-	-	-	-	T|T	-	T|T	C|T	-	-	-	C|T	-
Tp_13036_2850	Tp_13036	2850	C|C	-	CACCAGGGTCTAGCCCACCG|C	C|C	-	CACCAGGGTCTAGCCCACCG/CACCAGGGTCTAGCCCACCG	-	-	CACCAGGGTCTAGCCCACCG/CACCAGGGTCTAGCCCACCG	C|C	-	CACCAGGGTCTAGCCCACCG|C	CACCAGGGTCTAGCCCACCG|C	-	-	-	CACCAGGGTCTAGCCCACCG|C	CACCAGGGTCTAGCCCACCG/CACCAGGGTCTAGCCCACCG	C|C	-	-	-	C|C	CACCAGGGTCTAGCCCACCG|C	CACCAGGGTCTAGCCCACCG|C	-	CACCAGGGTCTAGCCCACCG/CACCAGGGTCTAGCCCACCG	-	CACCAGGGTCTAGCCCACCG|C	CACCAGGGTCTAGCCCACCG|C	C|C	CACCAGGGTCTAGCCCACCG|C	CACCAGGGTCTAGCCCACCG|C	-	-	-	-	-	C|C	-	-	CACCAGGGTCTAGCCCACCG|C	-	-	-	CACCAGGGTCTAGCCCACCG|C	-
Tp_13036_2855	Tp_13036	2855	GGGTCTAGCCC|GGGTCTAGCCC	-	GGGTCTAGCCC|GGGTCTAGCCC	GGGTCTAGCCC|GGGTCTAGCCC	-	GGGTCTAGCCC/GGGTCTAGCCC	-	-	GGGTCTAGCCC/GGGTCTAGCCC	GGGTCTAGCCC|GGGTCTAGCCC	-	GGGTCTAGCCC|GGGTCTAGCCC	GGGTCTAGCCC|GGGTCTAGCCC	-	-	-	GGGTCTAGCCC|GGGTCTAGCCC	GGGTCTAGCCC/GGGTCTAGCCC	GGGTCTAGCCC|GGGTCTAGCCC	-	-	-	GGGTCTAGCCC|GGGTCTAGCCC	GGGTCTAGCCC|GGGTCTAGCCC	GGGTCTAGCCC|GGGTCTAGCCC	GGGTCTAGCCC/G	GGGTCTAGCCC/GGGTCTAGCCC	-	GGGTCTAGCCC|GGGTCTAGCCC	GGGTCTAGCCC|GGGTCTAGCCC	GGGTCTAGCCC|GGGTCTAGCCC	GGGTCTAGCCC|GGGTCTAGCCC	GGGTCTAGCCC|GGGTCTAGCCC	-	-	-	-	-	GGGTCTAGCCC|GGGTCTAGCCC	-	-	GGGTCTAGCCC|GGGTCTAGCCC	-	-	-	GGGTCTAGCCC|GGGTCTAGCCC	-
Tp_13036_2855	Tp_13036	2855	*|*	-	GGGTCTAGCCC|*	*|*	-	GGGTCTAGCCC/GGGTCTAGCCC	-	-	GGGTCTAGCCC/GGGTCTAGCCC	*|*	-	GGGTCTAGCCC|*	GGGTCTAGCCC|*	-	-	-	GGGTCTAGCCC|*	GGGTCTAGCCC/GGGTCTAGCCC	*|*	-	-	-	*|*	GGGTCTAGCCC|*	GGGTCTAGCCC|*	GGGTCTAGCCC/GGGTCTAGCCC	GGGTCTAGCCC/GGGTCTAGCCC	-	GGGTCTAGCCC|*	GGGTCTAGCCC|*	*|*	GGGTCTAGCCC|*	GGGTCTAGCCC|*	-	-	-	-	-	*|*	-	-	GGGTCTAGCCC|*	-	-	-	GGGTCTAGCCC|*	-
Tp_13036_2856	Tp_13036	2856	-	-	-	-	-	-	-	-	-	-	-	-	-	-	-	-	-	-	-	-	-	-	-	-	-	-	-	-	-	-	-	-	-	-	-	-	-	-	-	-	-	-	-	-	-	-	-
Tp_13036_2856	Tp_13036	2856	-	-	-	-	-	-	-	-	-	-	-	-	-	-	-	-	-	-	-	-	-	-	-	-	-	-	-	-	-	-	-	-	-	-	-	-	-	-	-	-	-	-	-	-	-	-	-
Tp_13036_2857	Tp_13036	2857	GTCTAGCCCACCGGACCGTCTAAT|GTCTAGCCCACCGGACCGTCTAAT	-	GTCTAGCCCACCGGACCGTCTAAT|GTCTAGCCCACCGGACCGTCTAAT	GTCTAGCCCACCGGACCGTCTAAT|GTCTAGCCCACCGGACCGTCTAAT	-	GTCTAGCCCACCGGACCGTCTAAT/GTCTAGCCCACCGGACCGTCTAAT	-	-	GTCTAGCCCACCGGACCGTCTAAT/GTCTAGCCCACCGGACCGTCTAAT	GTCTAGCCCACCGGACCGTCTAAT|GTCTAGCCCACCGGACCGTCTAAT	-	GTCTAGCCCACCGGACCGTCTAAT|GTCTAGCCCACCGGACCGTCTAAT	-	-	-	-	GTCTAGCCCACCGGACCGTCTAAT|GTCTAGCCCACCGGACCGTCTAAT	-	GTCTAGCCCACCGGACCGTCTAAT|GTCTAGCCCACCGGACCGTCTAAT	-	GTCTAGCCCACCGGACCGTCTAAT/GTCTAGCCCACCGGACCGTCTAAT	-	GTCTAGCCCACCGGACCGTCTAAT|GTCTAGCCCACCGGACCGTCTAAT	-	GTCTAGCCCACCGGACCGTCTAAT|GTCTAGCCCACCGGACCGTCTAAT	GTCTAGCCCACCGGACCGTCTAAT/GTCTAGCCCACCGGACCGTCTAAT	GTCTAGCCCACCGGACCGTCTAAT/GTCTAGCCCACCGGACCGTCTAAT	-	GTCTAGCCCACCGGACCGTCTAAT|GTCTAGCCCACCGGACCGTCTAAT	GTCTAGCCCACCGGACCGTCTAAT|GTCTAGCCCACCGGACCGTCTAAT	GTCTAGCCCACCGGACCGTCTAAT|GTCTAGCCCACCGGACCGTCTAAT	GTCTAGCCCACCGGACCGTCTAAT/GTCTAGCCCACCGGACCGTCTAAT	GTCTAGCCCACCGGACCGTCTAAT|GTCTAGCCCACCGGACCGTCTAAT	GTCTAGCCCACCGGACCGTCTAAT/G	-	GTCTAGCCCACCGGACCGTCTAAT/GTCTAGCCCACCGGACCGTCTAAT	-	-	GTCTAGCCCACCGGACCGTCTAAT|GTCTAGCCCACCGGACCGTCTAAT	-	-	GTCTAGCCCACCGGACCGTCTAAT|GTCTAGCCCACCGGACCGTCTAAT	-	-	-	GTCTAGCCCACCGGACCGTCTAAT|GTCTAGCCCACCGGACCGTCTAAT	-
Tp_13036_2857	Tp_13036	2857	*|*	-	GTCTAGCCCACCGGACCGTCTAAT|*	*|*	-	GTCTAGCCCACCGGACCGTCTAAT/GTCTAGCCCACCGGACCGTCTAAT	-	-	GTCTAGCCCACCGGACCGTCTAAT/GTCTAGCCCACCGGACCGTCTAAT	*|*	-	GTCTAGCCCACCGGACCGTCTAAT|*	-	-	-	-	GTCTAGCCCACCGGACCGTCTAAT|*	-	*|*	-	GTCTAGCCCACCGGACCGTCTAAT/GTCTAGCCCACCGGACCGTCTAAT	-	*|*	-	GTCTAGCCCACCGGACCGTCTAAT|*	GTCTAGCCCACCGGACCGTCTAAT/*	GTCTAGCCCACCGGACCGTCTAAT/GTCTAGCCCACCGGACCGTCTAAT	-	GTCTAGCCCACCGGACCGTCTAAT|*	GTCTAGCCCACCGGACCGTCTAAT|*	*|*	GTCTAGCCCACCGGACCGTCTAAT/GTCTAGCCCACCGGACCGTCTAAT	GTCTAGCCCACCGGACCGTCTAAT|*	GTCTAGCCCACCGGACCGTCTAAT/GTCTAGCCCACCGGACCGTCTAAT	-	GTCTAGCCCACCGGACCGTCTAAT/GTCTAGCCCACCGGACCGTCTAAT	-	-	*|*	-	-	GTCTAGCCCACCGGACCGTCTAAT|*	-	-	-	GTCTAGCCCACCGGACCGTCTAAT|*	-
Tp_13036_2871	Tp_13036	2871	A|A	-	ACCGTCTAATCTGGT|A	A|A	-	ACCGTCTAATCTGGT/ACCGTCTAATCTGGT	-	ACCGTCTAATCTGGT/ACCGTCTAATCTGGT	ACCGTCTAATCTGGT/ACCGTCTAATCTGGT	A|A	-	ACCGTCTAATCTGGT|A	ACCGTCTAATCTGGT|A	-	ACCGTCTAATCTGGT|A	ACCGTCTAATCTGGT/ACCGTCTAATCTGGT	ACCGTCTAATCTGGT|A	-	A|A	-	ACCGTCTAATCTGGT/ACCGTCTAATCTGGT	-	A|A	ACCGTCTAATCTGGT|A	ACCGTCTAATCTGGT|A	ACCGTCTAATCTGGT/ACCGTCTAATCTGGT	ACCGTCTAATCTGGT/ACCGTCTAATCTGGT	-	ACCGTCTAATCTGGT|A	ACCGTCTAATCTGGT|A	A|A	ACCGTCTAATCTGGT|A	ACCGTCTAATCTGGT|A	ACCGTCTAATCTGGT/ACCGTCTAATCTGGT	-	ACCGTCTAATCTGGT/ACCGTCTAATCTGGT	-	-	A|A	-	-	ACCGTCTAATCTGGT|A	-	-	-	ACCGTCTAATCTGGT|A	-
Tp_13036_2871	Tp_13036	2871	ACCGTCTAATCTGGT|ACCGTCTAATCTGGT	-	ACCGTCTAATCTGGT|ACCGTCTAATCTGGT	ACCGTCTAATCTGGT|ACCGTCTAATCTGGT	-	ACCGTCTAATCTGGT/ACCGTCTAATCTGGT	-	ACCGTCTAATCTGGT/ACCGTCTAATCTGGT	ACCGTCTAATCTGGT/ACCGTCTAATCTGGT	ACCGTCTAATCTGGT|ACCGTCTAATCTGGT	-	ACCGTCTAATCTGGT|ACCGTCTAATCTGGT	ACCGTCTAATCTGGT|ACCGTCTAATCTGGT	-	ACCGTCTAATCTGGT|ACCGTCTAATCTGGT	ACCGTCTAATCTGGT/ACCGTCTAATCTGGT	ACCGTCTAATCTGGT|ACCGTCTAATCTGGT	-	ACCGTCTAATCTGGT|ACCGTCTAATCTGGT	-	ACCGTCTAATCTGGT/ACCGTCTAATCTGGT	-	ACCGTCTAATCTGGT|ACCGTCTAATCTGGT	ACCGTCTAATCTGGT|ACCGTCTAATCTGGT	ACCGTCTAATCTGGT|ACCGTCTAATCTGGT	ACCGTCTAATCTGGT/ACCGTCTAATCTGGT	ACCGTCTAATCTGGT/ACCGTCTAATCTGGT	-	ACCGTCTAATCTGGT|ACCGTCTAATCTGGT	ACCGTCTAATCTGGT|ACCGTCTAATCTGGT	ACCGTCTAATCTGGT|ACCGTCTAATCTGGT	ACCGTCTAATCTGGT|ACCGTCTAATCTGGT	ACCGTCTAATCTGGT|ACCGTCTAATCTGGT	ACCGTCTAATCTGGT/*	-	ACCGTCTAATCTGGT/ACCGTCTAATCTGGT	-	-	ACCGTCTAATCTGGT|ACCGTCTAATCTGGT	-	-	ACCGTCTAATCTGGT|ACCGTCTAATCTGGT	-	-	-	ACCGTCTAATCTGGT|ACCGTCTAATCTGGT	-
Tp_13036_2873	Tp_13036	2873	-	-	-	-	-	-	-	-	-	-	-	-	-	-	-	-	-	-	-	-	-	-	-	-	-	-	-	-	-	-	-	-	-	-	-	-	-	-	-	-	-	-	-	-	-	-	-
Tp_13036_2873	Tp_13036	2873	-	-	-	-	-	-	-	-	-	-	-	-	-	-	-	-	-	-	-	-	-	-	-	-	-	-	-	-	-	-	-	-	-	-	-	-	-	-	-	-	-	-	-	-	-	-	-
Tp_13036_2874	Tp_13036	2874	*|*	-	G|*	*|*	-	G|G	-	G/G	G/G	*|*	-	G|*	G|*	-	G|*	G/G	G|*	-	*|*	-	G/G	-	*|*	-	G|*	G/G	G/G	-	G|*	G|*	*|*	G/*	G|*	G/*	-	G|G	-	-	*|*	-	-	G|*	-	-	-	G|*	-
Tp_13036_2874	Tp_13036	2874	G|G	-	G|G	G|G	-	G|A	-	G/G	G/G	G|G	-	G|G	G|G	-	G|G	G/G	G|G	-	G|G	-	G/G	-	G|G	-	G|G	G/G	G/G	-	G|G	G|G	G|G	G/G	G|G	G/G	-	A|A	-	-	G|G	-	-	G|G	-	-	-	G|G	-
Tp_13036_2884	Tp_13036	2884	G|G	-	G|G	G|G	-	G/G	-	G/G	G/G	G|G	-	G|G	G|G	-	G|G	G/G	G|G	-	G|G	-	G/G	-	G|G	-	G|G	G/G	G/G	G/A	G|G	G|G	G|G	G/G	G|G	G/G	-	G/G	-	-	G|G	-	-	G|G	-	-	-	G|G	-
Tp_13036_2884	Tp_13036	2884	*|*	-	G|*	*|*	-	G/G	-	G/G	G/G	*|*	-	G|*	G|*	-	G|*	G/G	G|*	-	*|*	-	G/G	-	*|*	-	G|*	G/G	G/G	G/G	G|*	G|*	*|*	G/G	G|*	G/G	-	G/G	-	-	*|*	-	-	G|*	-	-	-	G|*	-
Tp_13036_2888	Tp_13036	2888	G|G	-	GGGGT|G	G|G	-	GGGGT/GGGGT	-	GGGGT/GGGGT	GGGGT/GGGGT	G|G	-	GGGGT|G	GGGGT|G	-	GGGGT|G	GGGGT/GGGGT	GGGGT|G	-	G|G	-	GGGGT/GGGGT	GGGGT/GGGGT	G|G	GGGGT|G	GGGGT|G	GGGGT/GGGGT	GGGGT/GGGGT	GGGGT/GGGGT	GGGGT|G	GGGGT|G	G|G	GGGGT|G	GGGGT|G	GGGGT/GGGGT	-	GGGGT/GGGGT	-	-	G|G	-	-	GGGGT|G	-	-	-	GGGGT|G	-
Tp_13036_2919	Tp_13036	2919	-	G/G	-	-	-	G/G	G/G	G/G	G/G	-	-	-	-	A|A	-	G/G	-	G/G	-	G/G	G/G	G/G	-	-	-	G/G	G/G	G/G	-	-	-	-	G/G	G/G	G/G	G/G	G/G	G/G	-	G/G	G/G	-	-	-	-	-	-
Tp_13036_2920	Tp_13036	2920	-	C/C	-	-	C/C	C|T	C/C	C/C	C/C	-	C/C	-	-	C/C	-	C/C	-	C/C	-	C/C	C/C	C/C	-	-	-	C/C	C/C	C/C	-	-	-	-	C/C	C/C	C/C	T|T	C/C	C/C	-	C/C	T|T	-	-	C/C	-	-	-
Tp_13036_2925	Tp_13036	2925	-	G/G	-	-	G/G	G/G	G/G	G/G	G/G	-	-	-	-	G/G	-	G/G	-	G/A	-	G/G	G/A	G/G	-	-	-	G/G	G/G	G/G	-	-	-	-	G/G	G/G	G/G	G/G	G/G	G/G	-	G/G	G/G	-	G/G	G/G	-	-	-
Tp_13036_2926	Tp_13036	2926	-	C/C	-	-	C/C	C/C	C/C	C/C	C/C	-	-	-	-	C/C	-	C/C	-	C/C	-	C/C	C/C	C/C	-	-	-	C/C	C/C	C/C	-	-	-	-	C/C	C/C	C/C	C/C	C/C	C/C	-	C/C	T|T	-	C/C	C/C	-	-	-
Tp_13036_2931	Tp_13036	2931	A/A	A/A	A/A	A/A	A/A	A|G	A/A	A/A	A/A	A/A	-	A/A	A/A	A/A	A/A	A/A	A/A	A/A	A/A	A/A	A/A	A/A	A/A	A/A	A/A	A/A	A/A	A/A	A/A	A/A	A/A	A/A	A/A	A/A	A/A	G|G	A/A	A/A	A/A	A/A	A/A	A/A	A/A	A/A	-	A/A	-
Tp_13036_2935	Tp_13036	2935	G/G	G/G	A/G	G|G	G/G	G/G	A/G	A|G	G/G	A|G	G/G	G/G	G/G	G|G	G/G	A/G	G/G	G/G	A|G	G/G	G/G	A/G	G|G	G/G	G/G	A/G	G/G	G/G	G/G	G/G	G|G	G/G	G/G	G/G	G/G	G|G	G/G	A/G	A|G	G/G	G|G	G/G	A/G	G/G	-	G/G	G/G
Tp_13036_2939	Tp_13036	2939	C/C	C/C	C/C	C/C	C/C	C/C	C/C	C|T	C/C	C/C	C/C	C/C	C/C	C/C	C/C	C/C	C/C	C/C	C/C	C/C	C/C	C/C	C/C	C/C	C/C	C/C	C/T	C/C	C/C	C/C	C/C	C/C	C/C	C/C	C/C	C/C	C/C	C/C	C/C	C/C	C/C	C/C	C/C	C/C	-	C/C	C/C
Tp_13036_2941	Tp_13036	2941	T/T	T/T	T/T	T/T	T/T	T/T	T/T	T/T	T/T	T/T	T/T	T/T	T/T	T/T	T/T	T/T	T/T	T/T	T/T	T/T	T/T	T/T	T/T	T/T	T/T	T/T	T/T	T/T	T/T	T/T	T/T	T/T	T/T	T/T	T/T	T/T	T/T	T/T	T/T	T/T	T/T	T/T	T/T	T/T	-	T/C	T/T
Tp_13036_2943	Tp_13036	2943	A|A	A/A	A/A	A/A	A/A	A/A	A/A	A|A	A/A	A/A	A/A	A/A	A/A	A/A	A/A	A/A	A|A	A/A	A/G	A/A	A/A	A/A	A/A	A/A	A/A	A/A	A/A	A/A	A/A	A/A	A/A	A/A	A/A	A/A	A/A	A/A	A/A	A|G	A/A	A|A	A/A	A/A	A|G	A/A	-	A/A	A/A
Tp_13036_2945	Tp_13036	2945	C|C	C/C	C/C	C/C	C/C	C/C	C/C	C/C	C/C	C/C	C/C	C/C	C/C	C/C	C/C	C/C	C/C	C/C	C/C	C/C	C/C	C/C	C/C	C|A	C/C	C/C	C/C	C/C	C/C	C/C	C/C	C/C	C/C	C/C	C/C	C/C	C/C	C/C	C/C	C|C	C/C	C/C	C/C	C/C	C/C	C/C	C/C
Tp_13036_2946	Tp_13036	2946	C/C	T/T	T/C	C|C	T/T	T/T	T/T	T/T	T/T	C/C	T/T	T|C	T/C	T|T	T/C	T/C	T|C	T/T	T/C	T/T	T/T	T/T	C|C	T|C	T|C	T/T	T/T	T/T	T/C	T|C	C|C	T/C	T|C	T/T	T/T	T/T	T/T	T|T	C/C	T/T	C|C	T/C	T/T	T/T	-	T/C	T/T
Tp_13036_2946	Tp_13036	2946	T/T	T/T	T/T	T|T	T/T	T/T	T/T	T/T	T/T	T/T	T/T	T|T	T/T	T|T	T/T	T/T	T|T	T/T	T/T	T/T	T/T	T/T	T|T	T|T	T|T	T/T	T/T	T/T	T/T	T|T	T|T	T/T	T|T	T/T	T/T	T/T	T/T	T|A	T/T	T/T	T|T	T/T	T/A	T/T	-	T/T	T/T
Tp_13036_2950	Tp_13036	2950	T|T	C/C	C|T	T|T	C/C	C/C	C/C	C/C	C/C	C|T	C/C	C|T	C/T	C|C	C/T	C/C	C|T	C/C	C|T	C/C	C/C	C/C	T|T	C|T	C|T	C/C	C/C	C/C	C|T	C|T	C/C	C|T	C|T	C/T	C/C	C/C	C/C	C/C	T/T	C/C	C/C	C|T	C/C	C/C	-	C|T	C/C
Tp_13036_2957	Tp_13036	2957	G/G	G/G	G/G	G/G	G/G	G/G	G/G	G|G	G/G	G/G	G/G	G/G	G/G	G/G	G/G	G/G	G|G	G/G	G/G	G/G	G/G	G/G	G/G	G|A	G/G	G/G	G/G	G/G	G/G	G/G	G/G	G/G	G/G	G/G	G/G	G/G	G/G	G/G	G/G	G/G	G/G	G/G	G/G	G/G	-	G/G	G/G
Tp_13036_2959	Tp_13036	2959	C/C	C/C	C/C	C/C	C/C	C/C	C/C	C/C	C/C	C/C	C/C	C/C	C/C	C|C	C/C	C/C	C/C	C/C	C|C	C/C	C/C	C/C	C/C	C/C	C/C	C/C	C/C	C/C	C/C	C/C	C/C	C/C	C|C	C/C	C|C	C/C	C/C	C/C	C/C	C/C	C/C	C/C	C|T	C|C	-	C/C	C/C
Tp_13036_2965	Tp_13036	2965	C/C	C/C	C/C	C/C	C/C	C/C	C/C	C|C	C/C	C/C	C/C	C/C	C/C	C/C	C/C	C/C	C|C	C/C	C|C	C/C	C/C	C/C	C/C	C|T	C/C	C/C	C/T	C/C	C/C	C/C	C/C	C/C	C/C	C/C	C/C	C/C	C/C	C/C	C/C	C/C	C/C	C/C	C|C	C/C	-	C/T	C/C
Tp_13036_2970	Tp_13036	2970	C/C	C/C	C/C	C/C	C/C	C/C	C|C	C/C	C/C	C/C	C/C	C/C	C/C	C/C	C/C	C/C	C/C	C/C	C/C	C/C	C/C	C|C	C/C	C|T	C/C	C/C	C/C	C/C	C/C	C/C	C/C	C/C	C/C	C/C	C/C	C/C	C/C	C/C	C/C	C/C	C/C	C/C	C/C	C/C	-	C/C	C/C
Tp_13036_2971	Tp_13036	2971	ACATATTTG/ACATATTTG	A/A	ACATATTTG/ACATATTTG	A/ACATATTTG	A/A	A/A	A|A	A/ACATATTTG	A/A	A/A	A/A	A/ACATATTTG	A/ACATATTTG	A/A	A/ACATATTTG	A/A	A/ACATATTTG	A/ACATATTTG	A/ACATATTTG	A/A	A/A	A/A	A/A	A/A	A/A	A/A	A/A	A/A	A/ACATATTTG	A/ACATATTTG	A/A	A/ACATATTTG	A/A	A/A	A/A	A/A	A/ACATATTTG	A/A	A/A	-	A/A	A/A	A/A	A/A	-	A/A	A/A
Tp_13036_2984	Tp_13036	2984	G/G	G/G	G/G	G/G	G/G	G/G	G/G	G/G	G/G	G/G	G/G	G/G	G/G	G/G	G/G	-	-	G/G	G/G	G/G	G/G	G/G	G/G	G|T	G/G	-	G/G	G/G	G/G	G/G	G/G	G/G	G/G	G/G	G/G	G/G	G/G	G/G	G/G	-	G/G	G/G	G/G	G/G	-	G/G	G/G
Tp_13036_3044	Tp_13036	3044	A/A	A/G	A/A	A/A	A/A	A/A	A/G	A/A	A/G	A/A	A/A	A/G	A/A	A/G	A/A	-	-	A/A	A/A	A/A	A/A	A/A	A/A	A/A	A/A	-	A/A	A/A	A/A	A/A	A/A	A/A	A/A	A/A	A/A	A/A	A/A	A/A	A/A	A/A	A/A	A/A	A/A	A/G	A/A	A/A	A/A
Tp_13036_3080	Tp_13036	3080	T/A	T/T	T/A	T/T	T/T	T/T	T/A	T/T	T/T	T/A	T/A	T/T	T/T	T/A	T/T	T/T	T/T	T/A	T/A	T/T	T/T	T/T	T/A	T/T	T/T	T/T	T/A	T/T	T/A	T/T	T/A	T/T	T/A	T/T	T/A	T/T	T/T	T/A	T/A	T/T	A/A	T/T	T/A	T/T	A/A	T/T	A/A
Tp_13036_3139	Tp_13036	3139	TTAA/TTAA	TTAA/TTAA	TTAA/TTAA	TTAA/TTAA	TTAA/TTAA	TTAA/TTAA	TTAA/TTAA	TTAA/TTAA	TTAA/TTAA	TTAA/TTAA	TTAA/TTAA	TTAA/TTAA	TTAA/TTAA	TTAA/TTAA	TTAA/TTAA	TTAA/TTAA	TTAA/TTAA	TTAA/TTAA	TTAA/TTAA	TTAA/TTAA	TTAA/TTAA	TTAA/TTAA	TTAA/TTAA	TTAA/TTAA	TTAA/TTAA	TTAA/TTAA	TTAA|T	TTAA/TTAA	TTAA/TTAA	TTAA/TTAA	TTAA/TTAA	TTAA/TTAA	TTAA/TTAA	TTAA/TTAA	TTAA/TTAA	TTAA/TTAA	TTAA/TTAA	TTAA/TTAA	TTAA/TTAA	TTAA/TTAA	TTAA/TTAA	TTAA/TTAA	TTAA/TTAA	TTAA/TTAA	TTAA/TTAA	TTAA/TTAA	TTAA/TTAA
Tp_13036_3140	Tp_13036	3140	T/T	T/T	T/T	T/T	T/T	T/T	T/T	T/T	T/T	T/T	T/T	T/T	T/T	T/T	T/T	T/T	T/T	T/T	T/T	T/T	T/T	T/C	T/T	T/T	T/T	T/T	T|T	T/C	T/T	T/T	T/T	T/T	T/T	T/T	T/T	T/T	T/T	T/T	T/T	T/C	T/T	T/T	T/T	T/T	T/T	T/T	T/T
Tp_13036_3140	Tp_13036	3140	T/T	T/T	T/T	T/T	T/T	T/T	T/T	T/T	T/T	T/T	T/T	T/T	T/T	T/T	T/T	T/T	T/T	T/T	T/T	T/T	T/T	T/T	T/T	T/T	T/T	T/T	T|*	T/T	T/T	T/T	T/T	T/T	T/T	T/T	T/T	T/T	T/T	T/T	T/T	T/T	T/T	T/T	T/T	T/T	T/T	T/T	T/T
Tp_13036_3148	Tp_13036	3148	T/T	T/T	T/T	T/T	T/T	T/T	T/T	T/T	T/T	T/T	T/T	T/T	T/T	T/T	T/T	T/T	T/T	T/T	T/T	T/T	T/T	T/T	T/T	T/T	T/T	T/T	T|TG	T/T	T/T	T/T	T/T	T/T	T/T	T/T	T/T	T/T	T/T	T/T	T/T	T/T	T/T	T/T	T/T	T/T	T/T	T/T	T/T
Tp_13036_3149	Tp_13036	3149	A/A	A/A	A/A	A/A	A/A	A/A	A/A	A/A	A/A	A/A	A/A	A/A	A/A	A/A	A/A	A/A	A/A	A/A	A/A	A/A	A/A	A/A	A/A	A/A	A/A	A/A	A|ATG	A/A	A/A	A/A	A/A	A/A	A/A	A/A	A/A	A/A	A/A	A/A	A/A	A/A	A/A	A/A	A/A	A/A	A/A	A/A	A/A
Tp_13036_3164	Tp_13036	3164	A/A	A/A	A/A	A/A	A/A	A/A	A/A	A/A	A/A	A/A	A/A	A|G	A/A	A/A	A/A	A/A	A/A	A/A	A/A	A/A	A/A	A/A	A/A	A/A	A|G	A/A	A|G	A/A	A/A	A/A	A/A	A/A	A/A	A/A	A/A	A/A	A|G	A/A	A/A	A/A	A/A	A/A	A/A	A/A	A/A	A/A	A/A
Tp_13036_3167	Tp_13036	3167	T/T	T/T	T/T	T/T	T/T	T/T	T/T	T/T	T/T	T/T	T/T	T|C	T/T	T/T	T/T	T/T	T/T	T/T	T/T	T/T	T/T	T/T	T/T	T/T	T|C	T/T	T|C	T/T	T/T	T/T	T/T	T/T	T/T	T/T	T/T	T/T	T|C	T/T	T/T	T/T	T/T	T/T	T/T	T/T	T/T	T/T	T/T
Tp_13036_3170	Tp_13036	3170	C/C	C/C	C/C	C/C	C/C	C/C	C/C	C/C	C/C	C/C	C/C	C/C	C/T	C/C	C/C	C/C	C/C	C/C	C/C	C/C	C/C	C/C	C/C	C/C	C/T	C/C	C/C	C/T	C/C	C/C	C/C	C/T	C/C	C/C	C/C	C/C	C/C	C/C	C/C	C/C	C/C	C/C	C/C	C/C	C/C	C/C	C/C
Tp_13036_3179	Tp_13036	3179	A/A	A/A	A/A	A/A	A/A	A/A	A/A	A/A	A|T	A/A	A/A	A|T	A/A	A/A	A/A	A/A	A/A	A/A	A/A	A/A	A/A	A/A	A/A	A|T	A|T	A/A	A|T	A/A	A/A	A/A	A/A	A|T	A/A	A/A	A/A	A/A	A|T	A/A	A/A	A/A	A/A	A/A	A/A	A|T	A/A	A/A	A|T
Tp_13036_3188	Tp_13036	3188	T/T	T/T	T/T	T/T	T/T	T/T	T/T	T/T	T|A	T/T	T/T	T|A	T/T	T/T	T/T	T/T	T/T	T/T	-	T/T	T/T	T/T	T/T	T|A	T|A	T/T	T|A	T/T	T|A	T/T	T/T	T|A	T/T	T/T	T/T	T/T	T|A	T/T	T/T	T/T	T|A	T/T	T/T	T|A	T/T	T/T	T|A
Tp_13036_3190	Tp_13036	3190	A/A	A/A	A/A	A/A	A/A	A/A	A/A	A/A	A|G	A/A	A/A	A|G	A/A	A/A	A/A	A/A	A/A	A/A	-	A/A	A/A	A/A	A/A	A|G	A|G	A/A	A|G	A/A	A|G	A/A	A/A	A|G	A/A	A/A	A/A	A/A	A|G	A/A	A/A	A/A	A|G	A/A	A/A	A|G	A/A	A/A	A|G
Tp_13036_3191	Tp_13036	3191	T/G	T/G	T/T	T/G	T/T	T/T	T/T	T/T	T/T	G/G	T/T	T/T	T/T	T/G	T/T	T/T	T/T	T/G	T/T	T/G	T/G	T/T	G/G	T/G	T/G	T/T	T/G	T/T	T/G	T/T	T/G	T/T	T/G	T/T	T/G	T/T	T/T	T/G	G/G	T/T	T/G	T/G	T/G	T/G	T/T	T/G	T/G
Tp_13036_3197	Tp_13036	3197	G/G	G/G	G/G	G/G	G/G	G/G	G/G	G/G	G|T	G/G	G/G	G|T	G/G	G/G	G/G	G/G	G/G	G/G	-	G/G	G/G	G/G	G/G	G|T	G|T	G|T	G/G	G/G	G|T	G/G	G/G	G|T	G/G	G/G	G/G	G/G	G|T	G/G	G/G	G/G	G|T	G/G	G/G	G|T	G/G	G/G	G|T
Tp_13036_3200	Tp_13036	3200	T/T	T/T	T/T	T/T	T/T	T/T	T/T	T/T	T|G	T/T	T/T	T|G	T/T	T/T	T/T	T/T	T/T	T/T	T/T	T/T	T/T	T/T	T/T	T|G	T|G	T|G	T/T	T/T	T|G	T/T	T/T	T|G	T/T	T/T	T/T	T/T	T|G	T/T	T/T	T/T	T|G	T/T	T/T	T|G	T/T	T/T	T|G
Tp_13036_3207	Tp_13036	3207	G/G	G/G	G/G	G/G	G/G	G/G	G/G	G/G	G|C	G/G	G/G	G|C	G/G	G/G	G/G	G/G	G/G	G/G	-	G/G	G/G	G/G	G/G	G|C	G|C	G|C	G/G	G/G	G|C	G/G	G/G	G|C	G/G	G/G	G/G	G/G	G|C	G/G	G/G	G/G	G|C	G/G	G/G	G|C	G/G	G/G	G|C
Tp_13036_3213	Tp_13036	3213	G/G	G/G	G/G	G/G	G/G	G/G	G/G	G/G	G|C	G/G	G/G	G|C	G/G	G/G	G/G	G/G	G/G	G/G	-	G/G	G/G	G/G	G/G	G|C	G|C	G|C	G/G	G/G	G|C	G/G	G/G	G|C	G/G	G/G	G/G	G/G	G|C	G/G	G/G	G/G	G|C	G/G	G/G	G|C	G/G	G/G	G|C
Tp_13036_3215	Tp_13036	3215	G/G	G/G	G/G	G/G	G/G	G/G	G/G	G/G	G|A	G/G	G/G	G|A	G/G	G/G	G/G	G/G	G/G	G/G	-	G/G	G/G	G/G	G/G	G/A	G|A	G|A	G/G	G/G	G|A	G/G	G/G	G|A	G/G	G/G	G/G	G/G	G|A	G/G	G/G	G/G	G|A	G/G	G/G	G|A	G/G	G/G	G|A
Tp_13036_3221	Tp_13036	3221	T/T	T/T	T/T	T/T	T/T	T/T	T/T	T/T	T|C	T/T	T/T	T|C	T/T	T/T	T/T	T/T	T/T	T/T	-	T/T	T/T	T/T	T/T	T/C	T|C	T|C	T/T	T/T	T|C	T/T	T/T	T|C	T/T	T/T	T/T	T/T	T|C	T/T	T/T	T/T	T|C	T/T	T/T	T|C	T/T	T/T	T|C
Tp_13036_3233	Tp_13036	3233	G/G	G/G	G/G	G/G	G/G	G/G	G/G	G/G	G/C	G/G	G/G	G|C	G/G	G/G	G/G	G/G	G/G	G/G	-	G/G	G/G	G/G	G/G	G/C	G|C	G|C	G/G	G/G	G/C	G/G	G/G	G/C	G/G	G/G	G/G	G/G	G/C	G|C	G/G	G/G	G|C	G/G	G/G	G|C	G/G	G|C	G/C
Tp_13036_3242	Tp_13036	3242	T/T	T/T	T/T	T/T	T/T	T/T	T/T	T/T	T/C	T/T	T/T	T|C	T/T	T/T	T/T	T/T	T/T	T/T	-	T/T	T/T	T/T	T/T	T/C	T|C	T|C	T/T	T/T	T/C	T/T	T/T	T/C	T/T	T/T	T/T	T/T	T/C	T|C	T/T	T/T	T|C	T/T	T/T	T|C	T/T	T|C	T/C
Tp_13036_3245	Tp_13036	3245	T/T	T/T	T/T	T/T	T/T	T/T	T/T	T/T	T|A	T/T	T/T	T|A	T/T	T/T	T/T	T/T	T/T	T/T	-	T/T	T/T	T/T	T/T	T/A	T|A	T|A	T/T	T/T	T/A	T/T	T/T	T|A	T/T	T/T	T/T	T/T	T|A	T|A	T/T	T/T	T|A	T/T	T/T	T|A	T/T	T|A	T|A
Tp_13036_3248	Tp_13036	3248	C/C	C/C	C/C	C/C	C/C	C/C	C/C	C/C	C|T	C/C	C/C	C|T	C/C	C/C	C/C	C/C	C/C	C/C	-	C/C	C/C	C/C	C/C	C|T	C|T	C|T	C/C	C/C	C/C	C/C	C/C	C|T	C/C	C/C	C/C	C/C	C|T	C|T	C/C	C/C	C|T	C/C	C/C	C|T	C/C	C|T	C|T
Tp_13036_3252	Tp_13036	3252	T/T	T/T	T/T	T/T	T/T	T/T	T/T	T/T	T|A	T/T	T/T	T|A	T/T	T/T	T/T	T/T	T/T	T/T	-	T/T	T/T	T/T	T/T	T|A	T|A	T|A	T/T	T/T	T/T	T/T	T/T	T|A	T/T	T/T	T/T	T/T	T|A	T|A	T/T	T/T	T|A	T/T	T/T	T|A	T/T	T|A	T|A
Tp_13036_3257	Tp_13036	3257	T/T	T/T	T/T	T/T	T/T	T/T	T/T	T/T	T/T	T/T	T/T	T/T	T/T	T/T	T/T	T/T	T/T	T/T	T/T	T/T	T/T	T/T	T/T	T/T	T/T	T/T	T/T	T/T	T/T	T/T	T/T	T/T	T/T	T/T	T/T	T/T	T/T	T/T	T/T	T/T	T/T	T/T	T/T	T/T	T/T	T/T	T|A
Tp_13036_3260	Tp_13036	3260	G/G	G/G	G/G	G/G	G/G	G/G	G/G	G/G	G/G	G/G	G/G	G/G	G/G	G/G	G/G	G/G	G/G	G/G	G/G	G/G	G/G	G/G	G/G	G/G	G/G	G/G	G/G	G/G	G/G	G/G	G/G	G/G	G/G	G/G	G/G	G/G	G/G	G/G	G/G	G/G	G/G	G/G	G/G	G/G	G/G	G/G	G|T
Tp_13036_3269	Tp_13036	3269	A/A	A/A	A/A	A/A	A/A	A/A	A/A	A/A	A/A	A/A	A/A	A/A	A/A	A/A	A/A	A/A	A/A	A/A	A/A	A/A	A/A	A/A	A/A	A/A	A/A	A/A	A/A	A/A	A/A	A/A	A/A	A/A	A/A	A/A	A/A	A/A	A/A	A/A	A/A	A/A	A/A	A/A	A/A	A/A	A/A	A/A	A|T
Tp_13036_3275	Tp_13036	3275	A/A	A/A	A/A	A/G	A/A	A/A	A/A	A/G	A/A	A/A	A/A	A/G	A/A	A/A	A/A	A/A	A/A	A/A	A/A	A/A	A/A	A/A	A/A	A/A	A/A	A/A	A/A	A/A	A/G	A/A	A/A	A/A	A/A	A/A	A/A	A/A	A/A	A/A	A/A	A/A	A/A	A/A	A/A	A/A	A/A	A/A	A/A
Tp_13036_3284	Tp_13036	3284	C/C	C/C	C/C	C/C	C/C	C/C	C/C	C/C	C|T	C/C	C/C	C/T	C/C	C/C	C/C	C/C	C/C	C/C	-	C/C	C/C	C/C	C/C	C/T	C|T	C/T	C/C	C/C	C/C	C/C	C/C	C/T	C/C	C/C	C/C	C/C	C|T	C|T	C/C	C/C	C/T	C/C	C/C	C/T	C/C	C|T	C/T
Tp_13036_3293	Tp_13036	3293	A/A	-	A/A	A/A	A/A	A/A	A/A	-	A|G	A/A	A/A	A|G	A/A	A/A	-	A/A	A/A	A/A	-	A/A	A/A	-	A/A	A|G	A|G	A|G	-	-	A/A	A/A	A/A	A|G	-	A/A	A/A	A/A	A|G	A|G	-	A/A	A|G	A/A	A/A	A|G	A/A	A|G	A|G
Tp_13036_3296	Tp_13036	3296	A/A	-	A/A	A/A	A/A	A/A	A/A	A/A	A|T	A/A	A/A	A|T	A/A	A/A	A/A	A/A	A/A	A/A	-	A/A	A/A	A/A	A/A	A|T	A|T	A|T	A/A	A/A	A/A	A/A	A/A	A|T	A/A	A/A	A/A	A/A	A|T	A|T	A/A	A/A	A|T	A/A	A/A	A|T	A/A	A|T	A|T
Tp_13036_3308	Tp_13036	3308	A/A	-	A/A	A/A	A/A	A/A	A/A	A/A	A/T	A/A	A/A	A/T	A/A	A/A	A/A	A/A	A/A	A/A	-	A/A	A/A	A/A	A/A	A/T	A/T	A/T	-	A/A	A/A	A/A	A/A	A/T	A/A	A/A	A/A	A/A	A/T	A/T	-	A/A	A/T	A/A	A/A	A/T	A/A	A/T	A/T
Tp_13036_3346	Tp_13036	3346	C/C	-	C/C	C/C	C/C	C/C	C/C	C/C	C/C	C/C	C/C	C/C	C/C	C/C	C/C	C/C	C/C	C/C	C/C	C/C	C/C	C/C	C/C	C/C	C/C	C/C	C/C	C/G	C/C	C/C	C/C	C/C	C/C	C/C	C/C	C/C	C/C	C/C	C/C	C/C	C/C	C/C	C/C	C/C	C/C	C/C	C/C
Tp_13036_3380	Tp_13036	3380	G/G	-	G/A	G/G	G/A	G/A	A/A	G/A	G/A	G/G	G/G	G/A	G/G	G/A	G/G	A/A	G/A	G/A	G/A	G/G	G/A	A/A	G/A	G/G	G/G	A/A	A/A	G/A	G/A	G/A	G/A	G/G	G/G	A/A	G/A	G/A	G/A	G/G	G/G	A/A	G/G	G/A	G/G	A/A	A/A	G/A	A/A
Tp_13036_3404	Tp_13036	3404	T/C	-	T/T	T/C	T/C	T/T	T/T	T/T	T/T	T/C	T/C	T/T	T/T	T/C	T/C	T/T	T/T	T/C	T/T	T/C	T/C	T/T	T/T	T/T	T/T	T/T	T/T	T/T	T/T	T/T	T/C	T/T	T/C	T/T	T/C	T/T	T/T	T/C	T/C	T/T	T/T	T/T	T/T	T/T	T/T	T/T	T/T
Tp_13036_3412	Tp_13036	3412	AT/AT	-	AT/AT	AT/AT	AT/AT	AT/AT	AT/AT	AT/AT	AT/AT	AT/AT	AT/AT	AT/AT	AT/AT	AT/AT	AT/AT	AT/AT	AT/AT	AT/AT	AT/AT	AT/AT	AT/AT	AT/AT	AT/AT	AT/AT	AT/AT	AT/AT	AT/AT	AT/AT	AT/AT	AT/AT	AT/AT	AT/AT	AT/AT	AT/AT	AT/AT	AT/AT	AT/AT	AT/A	AT/AT	AT/AT	AT/A	AT/AT	AT/A	AT/AT	AT/AT	AT/AT	AT/AT
Tp_13036_3419	Tp_13036	3419	TG/TG	-	TG/TG	TG/TG	TG/TG	TG/TG	TG/TG	TG/TG	TG/TG	TG/TG	TG/TG	TG/TG	TG/TG	TG/TG	TG/TG	TG/TG	TG/TG	TG/TG	TG/TG	TG/TG	TG/TG	TG/TG	TG/TG	TG/TG	TG/TG	TG/TG	TG/TG	TG/TG	TG/TG	TG/TG	TG/TG	TG/TG	TG/TG	TG/TG	TG/TG	TG/TG	TG/TG	TG/TG	TG/TG	TG/TG	TG/TG	TG/TG	TG/TG	TG/TG	TG/TG	TG/T	TG/TG
Tp_13036_3431	Tp_13036	3431	C/T	C/C	C/C	C/C	C/C	C/C	C/C	C/C	C/C	C/C	C/C	C/C	C/C	C/T	C/C	C/C	C/C	C/C	C/C	C/C	C/C	C/C	C/C	C/C	C/C	C/C	C/C	C/C	C/C	C/C	C/C	C/C	C/C	C/C	C/C	C/C	C/C	C/C	C/C	C/C	C/C	C/C	C/C	C/C	C/C	C/C	C/C
Tp_13036_3439	Tp_13036	3439	CAT/CAT	CAT/CAT	CAT/CAT	CAT/CAT	CAT/CAT	CAT/CAT	CAT/CAT	CAT/CAT	CAT/CAT	CAT/CAT	CAT/CAT	CAT/CAT	CAT/C	CAT/CAT	CAT/CAT	CAT/CAT	CAT/CAT	CAT/CAT	CAT/CAT	CAT/CAT	CAT/CAT	CAT/CAT	CAT/CAT	CAT/CAT	CAT/CAT	CAT/CAT	CAT/CAT	CAT/CAT	CAT/CAT	CAT/CAT	CAT/CAT	CAT/CAT	CAT/CAT	CAT/CAT	CAT/CAT	CAT/CAT	CAT/CAT	CAT/CAT	CAT/CAT	CAT/CAT	CAT/CAT	CAT/CAT	CAT/CAT	CAT/CAT	CAT/CAT	CAT/CAT	CAT/CAT
Tp_13036_3440	Tp_13036	3440	-	-	-	-	-	-	-	-	-	-	-	-	-	-	-	-	-	-	-	-	-	-	-	-	-	-	-	-	-	-	-	-	-	-	-	-	-	-	-	-	-	-	-	-	-	-	-
Tp_13036_3440	Tp_13036	3440	-	-	-	-	-	-	-	-	-	-	-	-	-	-	-	-	-	-	-	-	-	-	-	-	-	-	-	-	-	-	-	-	-	-	-	-	-	-	-	-	-	-	-	-	-	-	-
Tp_13036_3442	Tp_13036	3442	-	-	-	-	-	-	-	-	-	-	-	-	-	-	-	-	-	-	-	-	-	-	-	-	-	-	-	-	-	-	-	-	-	-	-	-	-	-	-	-	-	-	-	-	-	-	-
Tp_13036_3442	Tp_13036	3442	-	-	-	-	-	-	-	-	-	-	-	-	-	-	-	-	-	-	-	-	-	-	-	-	-	-	-	-	-	-	-	-	-	-	-	-	-	-	-	-	-	-	-	-	-	-	-
Tp_13036_3444	Tp_13036	3444	T/T	T/TTA	T|TTA	T/T	T/TTA	T/TTA	TTA|TTA	T/TTA	TTA/TTA	T/T	T/T	T/TTA	T/T	T/TTA	T/T	TTA|TTA	T/TTA	T/TTA	T|TTA	T/T	T/TTA	TTA|TTA	T|TTA	T/T	T|TTA	TTA|TTA	TTA|TTA	TTA|TTA	T/TTA	T|TTA	T/TTA	T/TTA	T/T	TTA|TTA	T/TTA	T/TTA	T|TTA	T/T	T/T	TTA|TTA	T/T	T/TTA	T/T	TTA/TTA	TTA|TTA	T/TTA	TTA|TTA
Tp_13036_3449	Tp_13036	3449	TTTC/TTTC	TTTC/TTTC	TTTC/TTTC	TTTC/TTTC	TTTC/TTTC	TTTC/TTTC	TTTC/TTTC	TTTC/TTTC	TTTC/TTTC	TTTC|T	TTTC/TTTC	TTTC/TTTC	TTTC/TTTC	TTTC/TTTC	TTTC/TTTC	TTTC/TTTC	TTTC/TTTC	TTTC/TTTC	TTTC/TTTC	TTTC/TTTC	TTTC/TTTC	TTTC/TTTC	TTTC/TTTC	TTTC/TTTC	TTTC/TTTC	TTTC/TTTC	TTTC/TTTC	TTTC/TTTC	TTTC/TTTC	TTTC/TTTC	TTTC/TTTC	TTTC/TTTC	TTTC/TTTC	TTTC/TTTC	TTTC/TTTC	TTTC/TTTC	TTTC/TTTC	TTTC/TTTC	TTTC|T	TTTC/TTTC	TTTC|T	TTTC/TTTC	TTTC|T	TTTC/TTTC	TTTC/TTTC	TTTC/TTTC	TTTC/TTTC
Tp_13036_3457	Tp_13036	3457	C/C	C/C	C/C	C/C	C/C	C/C	C/C	C/C	C/C	C/C	C/C	C/C	C/C	C/C	C/C	C/C	C/C	C/C	C/C	C/C	C/C	C/C	C|T	C/C	C/C	C/C	C/C	C/C	C/C	C/C	C/C	C/C	C/C	C/C	C/C	C/C	C/C	C/C	C/C	C/C	C/C	C/C	C/C	C/C	C/C	C/C	C/C
Tp_13036_3458	Tp_13036	3458	C/C	C/C	C/C	C/C	C/C	C/C	C/C	C/C	C/C	C/C	C/C	C/C	C/C	C/C	C/C	C|C	C/C	C/C	C/C	C/C	C/C	C/C	C|C	C|T	C/C	C|C	C/C	C/C	C/C	C|C	C/C	C/C	C/C	C/C	C/C	C/C	C|C	C|T	C/C	C/C	C|T	C/C	C|T	C/C	C/C	C/C	C/C
Tp_13036_3458	Tp_13036	3458	C/C	C/C	C/C	C/C	C/C	C/C	C/C	C/C	C/C	C/C	C/C	C/C	C/C	C/C	C/C	G|G	C/G	C/C	C/C	C/C	C/C	C/C	C|G	C|C	C/C	C|G	C/C	C/C	C/C	C|G	C/C	C/C	C/C	C/G	C/C	C/C	C|G	C|C	C/C	C/C	C|C	C/C	C|C	C/C	C/C	C/C	C/C
Tp_13036_3463	Tp_13036	3463	G/G	G/G	G/G	G/G	G/G	G/G	G/G	G/G	G/G	G|C	G/G	G/G	G/G	G/G	G/G	G/G	G/G	G/G	G/G	G/G	G/G	G/G	G/G	G/G	G/G	G/G	G/G	G/G	G/G	G/G	G/G	G/G	G/G	G/G	G/G	G/G	G/G	G/G	G|C	G/G	G|C	G/G	G|C	G/G	G/G	G/G	G/G
Tp_13036_3463	Tp_13036	3463	G/G	G/G	G/G	G/G	G/G	G/G	G/G	G/G	G/G	G|G	G/G	G/G	G/G	G/G	G/A	G/G	G/G	G/G	G/G	G/G	G/G	G/G	G/G	G/G	G/G	G/G	G/G	G/G	G/G	G/G	G/G	G/G	G/G	G/G	G/G	G/G	G/G	G/G	G|G	G/G	G|G	G/G	G|G	G/A	G/G	G/G	G/G
Tp_13036_3464	Tp_13036	3464	T/C	C/C	T|C	C/C	C/C	C/C	C|C	C/C	C/C	C/C	T/C	C/C	C/C	C/C	T/C	C|C	T/C	T/C	T|C	C/C	C/C	C|C	C/C	C/C	C|C	C|C	C|C	C|C	C/C	T|C	C/C	T/C	C/C	C|C	C/C	C/C	T|C	C/C	C/C	C|C	C/C	C/C	C/C	T/C	C|C	C/C	C|C
Tp_13036_3474	Tp_13036	3474	C/C	C/C	C/C	C/C	C/C	C/C	C/C	C/C	C/C	C|T	C/C	C/C	C/C	C/C	C/C	C/C	C/C	C/C	C/C	C/C	C/C	C/C	C/C	C/C	C/C	C/C	C/C	C/C	C/C	C/C	C/C	C/C	C/C	C/C	C/C	C/C	C/C	C/C	C|T	C/C	C|T	C/C	C|T	C/C	C/C	C/C	C/C
Tp_13036_3477	Tp_13036	3477	C/C	C/C	C/C	C/C	C/C	C/C	C/C	C/C	C/C	C/C	C/C	C/C	C|CT	C/C	C/C	C/C	C/C	C/C	C/C	C/C	C/C	C/C	C/C	C/C	C/C	C/C	C/C	C/C	C/C	C/C	C/C	C/C	C/C	C/C	C/C	C/C	C/C	C/C	C/C	C/C	C/C	C/C	C/C	C/C	C/C	C/C	C/C
Tp_13036_3480	Tp_13036	3480	A/A	A/A	A/A	A/A	A/A	A/A	A/A	A/A	A/A	A/A	A/A	A/A	A|G	A/A	A/A	A/A	A/A	A/A	A/A	A/A	A/A	A/A	A/A	A/A	A/A	A/A	A/A	A/A	A/A	A/A	A/A	A/A	A/A	A/A	A/A	A/A	A/A	A/A	A/A	A/A	A/A	A/A	A/A	A/A	A/A	A/A	A/A
Tp_13036_3481	Tp_13036	3481	A/A	A/A	A/A	A/A	A/A	A/A	A/A	A/A	A/A	A/A	A/A	A/A	A/A	A/A	A/A	A/A	A/A	A/A	A/A	A/A	A/T	A/A	A/A	A/A	A/A	A/A	A/A	A/A	A/A	A/A	A/A	A/A	A/A	A/A	A/A	A/A	A/A	A/A	A/A	A/A	A/A	A/A	A/A	A/A	A/A	A/A	A/A
Tp_13036_3484	Tp_13036	3484	G/G	G|A	G/G	G/G	G/G	G/G	G/G	G/G	G/G	G/G	G/G	G/G	G/G	G/G	G/G	G/A	G/G	G|G	G/G	G|A	G/G	G/G	G|A	G|A	G|A	G/G	G/G	G/G	G/G	G/G	G/G	G/G	G/G	G/G	G/G	G/G	G|A	G|A	G/G	G/G	G/G	G|A	G|A	G/G	G/G	G|A	G/G
Tp_13036_3485	Tp_13036	3485	T/T	T|C	T/T	T/T	T/T	T/T	T/T	T/T	T/T	T/T	T/T	T/T	T/T	T/T	T/T	T/T	T/T	T|T	T/T	T|C	T/T	T/T	T|C	T|C	T|C	T/T	T/T	T/T	T/T	T/T	T/T	T/T	T/T	T/T	T/T	T/T	T/T	T|C	T/T	T/T	T|C	T|C	T|C	T/T	T/T	T|C	T/T
Tp_13036_3495	Tp_13036	3495	A/A	A|G	A/A	A/A	A/A	A/A	A/A	A/A	A/A	A/A	A/A	A/A	A/A	A/A	A/A	A/A	A/A	A|A	A/A	A|G	A/A	A/A	A|G	A/G	A|G	A|A	A/A	A/A	A/A	A/A	A/A	A/A	A/A	A/A	A/A	A/A	A/A	A/A	A/A	A/A	A/A	A|G	A/A	A/A	A/A	A/G	A/A
Tp_13036_3495	Tp_13036	3495	A/A	A|A	A/A	A/A	A/A	A/A	A/A	A/A	A/A	A/A	A/A	A/A	A/A	A/A	A/A	A/A	A/A	A|A	A/A	A|A	A/A	A/A	A|A	A/A	A|A	A|C	A/A	A/A	A/A	A/A	A/A	A/A	A/A	A/A	A/A	A/A	A/A	A/A	A/A	A/A	A/A	A|A	A/A	A/A	A/A	A/A	A/A
Tp_13036_3502	Tp_13036	3502	C/C	C/C	C/C	C/C	C/C	C/C	C/C	C/C	C/C	C/C	C/C	C/C	C/C	C/C	C/C	C/C	C/C	C/C	C/C	C/C	C/C	C/C	C/C	C/C	C/C	C/C	C/C	C/C	C/C	C/C	C/C	C/C	C/C	C/C	C/C	C/C	C/C	C|A	C/C	C/C	C/C	C/C	C|A	C/C	C/C	C/C	C/C
Tp_13036_3502	Tp_13036	3502	C/C	C/C	C/T	C/C	C/C	C/C	C/T	C/C	C/C	C/C	C/C	C/C	C/C	C/C	C/C	C/C	C/C	C/C	C/T	C/C	C/C	C/C	C/C	C/C	C/C	C/C	C/C	C/C	C/C	C/C	C/C	C/C	C/C	C/C	C/C	C/C	C/C	C|C	C/C	C/C	C/C	C/C	C|C	C/C	T/T	C/C	C/T
Tp_13036_3503	Tp_13036	3503	C/C	C/C	C/C	C/C	C/C	C/C	C/C	C/C	C/C	C/C	C/C	C/C	C/T	C/C	C/C	C/C	C/C	C/C	C/C	C/C	C/C	C/C	C/C	C/C	C/C	C/C	C/C	C/C	C/C	C/C	C/C	C/C	C/C	C/C	C/C	C/C	C/C	C/C	C/C	C/C	C/C	C/C	C/C	C/C	C/C	C/C	C/C
Tp_13036_3505	Tp_13036	3505	G/G	G/G	G/G	G/G	G/G	G/G	G/G	G/G	G/G	G/G	G/G	G/G	G/G	G/G	G/G	G/G	G/G	G/G	G/G	G/G	G/G	G/G	G/G	G/G	G/G	G/G	G/G	G/G	G/G	G/G	G/G	G/G	G/G	G/G	G/G	G/G	G/G	G/G	G/G	G/G	G|A	G/G	G/G	G/G	G/G	G/G	G/G
Tp_13036_3513	Tp_13036	3513	C/C	C/C	C/C	C/C	C/C	C/C	C/C	C/T	C/C	C/C	C/C	C/C	C/C	C/C	C/C	C/C	C/C	C/C	C/C	C/C	C/C	C/C	C/C	C/C	C/C	C/C	C/T	C/C	C/C	C/C	C/C	C/C	C/C	C/T	C/C	C/C	C/C	C/C	C/C	C/C	C/C	C/C	C/C	C/C	C/C	C/C	C/C
Tp_13036_3516	Tp_13036	3516	G/G	G/G	G/G	G/G	G/G	G/G	G/G	G/G	G/G	G|A	G/G	G/G	G/G	G/G	G/G	G/G	G/G	G/G	G/G	G/G	G/G	G/G	G/G	G/G	G/G	G/G	G/G	G/G	G/G	G/G	G/G	G/G	G/G	G/G	G/G	G/G	G/G	G/G	G|A	G/G	G/A	G/G	G|A	G/G	G/G	G/G	G/G
Tp_13036_3518	Tp_13036	3518	A/A	A/A	A/A	A/A	A/A	A/A	A/A	A/A	A/A	A/A	A/A	A/A	A/A	A/A	A/A	A/A	A/A	A/A	A/A	A/A	A/A	A/A	A/A	A/A	A/A	A/A	A/A	A/A	A/A	A/A	A/A	A/A	A/A	A/A	A/A	A/A	A/A	A/A	A/A	A/A	A|G	A/A	A/A	A/A	A/A	A/A	A/A
Tp_13036_3521	Tp_13036	3521	C/T	C/C	C/C	C/T	C/T	C/C	C/C	C/C	C/C	C/T	C/T	C/C	C/C	C/T	C/T	C/C	C/T	C/T	C/C	C/T	C/T	C/C	C/C	C/C	C/C	C/C	C/C	C/C	C/C	C/C	C/T	C/C	T/T	C/C	C/T	C/C	C/C	C/T	C/T	C/C	C/C	C/C	C/C	C/C	C/C	C/C	C/C
Tp_13036_3524	Tp_13036	3524	-	-	-	-	-	-	-	-	-	-	-	-	-	-	-	-	-	-	-	-	-	-	-	-	-	-	-	-	-	-	-	-	-	-	-	-	-	-	-	-	-	-	-	-	-	-	-
Tp_13036_3524	Tp_13036	3524	-	-	-	-	-	-	-	-	-	-	-	-	-	-	-	-	-	-	-	-	-	-	-	-	-	-	-	-	-	-	-	-	-	-	-	-	-	-	-	-	-	-	-	-	-	-	-
Tp_13036_3525	Tp_13036	3525	C/C	C/C	C/C	C/C	C/C	C/C	C/C	C/C	C/C	C/C	C/C	C/C	C/C	C/C	C/C	C/C	C/C	C/C	C/C	C/C	C/C	C/C	C/C	C/C	C/C	C/C	C/C	C/C	C/C	C/C	C|T	C/C	C/C	C/C	C/C	C/C	C/C	C/C	C/C	C/C	C/C	C/C	C/C	C/C	C/C	C/C	C/C
Tp_13036_3535	Tp_13036	3535	G/G	G/G	G/G	G/G	G/A	G/G	G/G	G/G	G/G	G/G	G/G	G/G	G/G	G/G	G/G	G/G	G/G	G/G	G/G	G/G	G/G	A/A	G/G	G/G	G/G	G/A	G/G	G/A	G/G	G/G	G/G	G/G	G/G	G/G	G/A	G/A	G/G	G/G	G/G	A/A	G/G	G/G	G/G	G/G	G/G	G/G	G/G
Tp_13036_3536	Tp_13036	3536	G/G	G/G	G/G	G/G	G/G	G/G	G/G	G/G	G/G	G/G	G/G	G/G	G/G	G/G	G/G	G/A	G/G	G/G	G/G	G/G	G/G	G/G	G/G	G/G	G/G	G/G	G/G	G/G	G/G	G/G	G|A	G/G	G/G	G/G	G/G	G/G	G/A	G|A	G/G	G/G	G|A	G/G	G|A	G/A	G/G	G/G	G/G
Tp_13036_3537	Tp_13036	3537	C/C	C/C	C/C	C/C	C/C	C/C	C/C	C/C	C/C	C/C	C/C	C/C	C/T	C/C	C/C	C/C	C/C	C/C	C/C	C/C	C/C	C/C	C/C	C|T	C/C	C/C	C/C	C/C	C/C	C/C	C/C	C/C	C/C	C/C	C/C	C/C	C/C	C/C	C/C	C/C	C/C	C/C	C/C	C/C	C/C	C/C	C/C
Tp_13036_3538	Tp_13036	3538	G/G	G|A	G/G	G/G	G/G	G/G	G/G	G/G	G/G	G/G	G/G	G/G	G/G	G/G	G/G	G/G	G/G	G|A	G/G	G|A	G/G	G/G	G|A	G|A	G|A	G/G	G/G	G/G	G/G	G/G	G/G	G/G	G/G	G/G	G/G	G/G	G/G	G/G	G/G	G/G	G/G	G/A	G/G	G/G	G/G	G|A	G/G
Tp_13036_3541	Tp_13036	3541	G/G	G|A	G/G	G/G	G/G	G/G	G/G	G/G	G/G	G/G	G/G	G/G	G/G	G/G	G/G	G/G	G/G	G|A	G/G	G|A	G/G	G/G	G|A	G|A	G|A	G/G	G/G	G/G	G/G	G/G	G/G	G/G	G/G	G/G	G/G	G/G	G/G	G/G	G/G	G/G	G/G	G/A	G/G	G/G	G/G	G|A	G/G
Tp_13036_3543	Tp_13036	3543	T/T	T|C	T/T	T/T	T/T	T/T	T/T	T/T	T/T	T/T	T/T	T/T	T/T	T/T	T/T	T/T	T/T	T|C	T/T	T|C	T/T	T/T	T|C	T|C	T|C	T/T	T/T	T/T	T/T	T/T	T/T	T/T	T/T	T/T	T/T	T/T	T/T	T|C	T/T	T/T	T|C	T/C	T/C	T/T	T/T	T|C	T/T
Tp_13036_3549	Tp_13036	3549	C/C	C/C	C/C	C/C	C/C	C/C	C/C	C/C	C/C	C/C	C/C	C/C	C/C	C/C	C/C	C/C	C/C	C/T	C/C	C/C	C/C	C/C	C/C	C|T	C/C	C/C	C/T	C/C	C/T	C/C	C/C	C/C	C/C	C/C	C/C	C/C	C/C	C/C	C/C	C/C	C/C	C/C	C/C	C/C	C/C	C/C	C/T
Tp_13036_3552	Tp_13036	3552	C/C	C/C	C/C	C/C	C/C	C/C	C/C	C/C	C/C	C/C	C/C	C/C	C/C	C/C	C/C	C/C	C/C	C/C	C/C	C/C	C/C	C/C	C/C	C/C	C/C	C/C	C/C	C/C	C/C	C/C	C|T	C/C	C/C	C/C	C/C	C/C	C/C	C/C	C/C	C/C	C/C	C/C	C/C	C/C	C/C	C/C	C/C
Tp_13036_3557	Tp_13036	3557	C/C	C/C	C/C	C/C	C/C	C/C	C/C	C/C	C/C	C/C	C/C	C/C	C/C	C/C	C/C	C/C	C/C	C/C	C/C	C/C	C/C	C/C	C/C	C/C	C/C	C/C	C/C	C/C	C/C	C/C	C/C	C/C	C/C	C/C	C/C	C/C	C/C	C|T	C/C	C/C	C|T	C/C	C|T	C/C	C/C	C/C	C/C
Tp_13036_3568	Tp_13036	3568	G/G	G/G	G/G	G/G	G/G	G/G	G/G	G/G	G/G	G/G	G/G	G/G	G/G	G/G	G/G	G/G	G/G	G/G	G/G	G/G	G/A	G/G	G/G	G/G	G/G	G/G	G/G	G/G	G/G	G/G	G|A	G/G	G/G	G/G	G/G	G/G	G/G	G/G	G/G	G/G	G/G	G/G	G/G	G/G	G/G	G/G	G/G
Tp_13036_3569	Tp_13036	3569	GACTA/GACTA	GACTA/GACTA	GACTA/GACTA	GACTA/GACTA	GACTA/GACTA	GACTA/GACTA	GACTA/GACTA	GACTA/GACTA	GACTA/GACTA	GACTA/GACTA	GACTA/GACTA	GACTA/GACTA	GACTA/GACTA	GACTA/GACTA	GACTA/GACTA	GACTA/GACTA	GACTA/GACTA	GACTA/GACTA	GACTA/GACTA	GACTA/GACTA	GACTA/GACTA	GACTA/GACTA	GACTA/GACTA	GACTA/GACTA	GACTA/GACTA	GACTA/GACTA	GACTA/GACTA	GACTA|G	GACTA/GACTA	GACTA/GACTA	GACTA/GACTA	GACTA/GACTA	GACTA/GACTA	GACTA/GACTA	GACTA/GACTA	GACTA/GACTA	GACTA/GACTA	GACTA/GACTA	GACTA/GACTA	GACTA/GACTA	GACTA/GACTA	GACTA/GACTA	GACTA/GACTA	GACTA/GACTA	GACTA/GACTA	GACTA/GACTA	GACTA/GACTA
Tp_13036_3580	Tp_13036	3580	G/G	G/G	G/G	G/T	G/G	G/G	G/G	G/T	G/G	G/G	G/G	G/T	G/G	G/G	G/G	G/G	G/G	G/G	G/G	G/G	G/G	G/G	G/G	G/G	G/G	G/G	G/G	G/G	G/T	G/G	G/G	G/G	G/G	G/G	G/G	G/G	G/G	G/G	G/G	G/G	G/G	G/G	G/G	G/G	G/G	G/G	G/G
Tp_13036_3581	Tp_13036	3581	A/A	A/A	A/A	A/A	A/A	A/A	A/A	A/A	A/A	A/A	A/A	A/A	A/A	A/A	A/A	A/A	A/A	A/A	A/A	A/A	A/A	A/A	A/A	A/A	A/A	A|T	A/A	A/A	A/A	A/A	A/A	A/A	A/A	A/A	A/A	A/A	A/A	A/A	A/A	A/A	A|T	A/A	A/A	A/A	A/A	A/A	A/A
Tp_13036_3585	Tp_13036	3585	T/T	T/T	T/T	T/T	T/T	T/T	T/T	T/T	T/T	T/T	T/T	T/T	T/T	T/T	T/T	T/T	T/T	T/T	T/T	T/T	T/T	T/T	T/T	T/T	T|G	T/T	T/T	T|G	T/T	T/T	T/T	T|G	T/T	T/T	T/T	T/T	T/T	T/T	T/T	T/T	T/T	T/T	T/T	T/T	T/T	T/T	T/T
Tp_13036_3593	Tp_13036	3593	C/C	C/C	C/C	C/C	C/C	C/C	C/C	C/C	C/C	C/C	C/C	C/C	C/C	C/C	C/C	C/C	C/C	C/C	C/C	C/C	C/C	C/C	C/C	C/C	C/C	C/C	C/C	C/C	C/C	C/C	C/G	C/C	C/G	C/C	C/G	C/C	C/C	C/G	C/C	C/C	C/C	C/C	C/C	C/C	C/C	C/C	C/C
Tp_13036_3599	Tp_13036	3599	G/G	G/G	G/G	G/G	G/G	G/G	G/G	G/G	G/G	G/G	G/G	G/G	G/G	G/G	G/G	G/G	G/G	G/G	G/G	G/G	G/G	G/G	G/G	G/G	G|T	G/G	G/G	G|T	G/G	G/G	G/G	G|T	G/G	G/G	G/G	G/G	G/G	G/G	G/G	G/G	G/G	G/G	G/G	G/G	G/G	G/G	G/G
Tp_13036_3604	Tp_13036	3604	A/A	A/C	A/A	A/A	A/A	A/A	A/A	A/A	A/C	A/A	A/A	A/C	A/A	A/A	A/A	A/A	A/A	A/A	A/A	A/A	A/A	A/A	A/A	A/A	A/A	A/A	A/A	A/A	A/A	A/A	A/A	A/A	A/A	A/A	A/A	A/A	A/A	A/A	A/A	A/A	A/A	A/A	A/A	A/A	A/A	A/A	A/A
Tp_13036_3611	Tp_13036	3611	G/G	G/G	G/G	G/G	G/G	G/G	G/G	G/G	G/G	G/G	G/G	G/G	G/G	G/G	G/G	G/G	G/G	G/G	G/G	G/G	G/G	G/G	G/G	G/G	G/G	G|A	G/G	G/G	G/G	G/G	G/G	G/G	G/G	G/G	G/G	G/G	G/G	G/G	G/G	G/G	G/A	G/G	G/G	G/G	G/G	G/G	G/G
Tp_13036_3645	Tp_13036	3645	T/T	T/T	T/T	T/T	T/T	T/T	T/T	T/T	T/T	T/T	T/T	T/T	T/T	T/T	T/T	T/T	T/T	T/T	T/T	T/T	T/T	T/T	T/T	T/T	T/T	T/T	T/T	T/T	T/T	T/T	T/T	T/T	T/T	T/T	T/T	T/T	T/T	T/TATAAAAATAGGGTCTTGTTAACATGTGCCCTAAGGGCACGTGTTAAGATATACCAAAATAAAAATTTATCATTTAATGATACAAGAAATTTAATGCTTCAAAAGTCAAAATGCATAAATTAGCATTTAATAATTTCTATTTTTGCTTCCTTAACATGTGCCTTAAGGGCACAAGTTAACATTCTCC	T/T	T/T	T/T	T/T	T/T	T/T	T/T	T/T	T/T
Tp_13036_3646	Tp_13036	3646	-	-	-	-	-	-	-	-	-	-	-	-	-	-	-	-	-	-	-	-	-	-	-	-	-	-	-	-	-	-	-	-	-	-	-	-	-	-	-	-	-	-	-	-	-	-	-
Tp_13036_3646	Tp_13036	3646	-	-	-	-	-	-	-	-	-	-	-	-	-	-	-	-	-	-	-	-	-	-	-	-	-	-	-	-	-	-	-	-	-	-	-	-	-	-	-	-	-	-	-	-	-	-	-
Tp_13036_3646	Tp_13036	3646	-	-	-	-	-	-	-	-	-	-	-	-	-	-	-	-	-	-	-	-	-	-	-	-	-	-	-	-	-	-	-	-	-	-	-	-	-	-	-	-	-	-	-	-	-	-	-
Tp_13036_3646	Tp_13036	3646	-	-	-	-	-	-	-	-	-	-	-	-	-	-	-	-	-	-	-	-	-	-	-	-	-	-	-	-	-	-	-	-	-	-	-	-	-	-	-	-	-	-	-	-	-	-	-
Tp_13036_3646	Tp_13036	3646	-	-	-	-	-	-	-	-	-	-	-	-	-	-	-	-	-	-	-	-	-	-	-	-	-	-	-	-	-	-	-	-	-	-	-	-	-	-	-	-	-	-	-	-	-	-	-
Tp_13036_3646	Tp_13036	3646	-	-	-	-	-	-	-	-	-	-	-	-	-	-	-	-	-	-	-	-	-	-	-	-	-	-	-	-	-	-	-	-	-	-	-	-	-	-	-	-	-	-	-	-	-	-	-
Tp_13036_3671	Tp_13036	3671	A/A	T/T	A|T	A/A	A/T	A/T	T/T	A/T	T/T	A/A	A/A	A/T	A/A	A/T	A/A	T|T	A/T	A/T	A/T	A/A	A/T	T/T	A/T	A/A	A/T	A/T	T/T	T/T	A/T	A|T	A/T	A/T	A/T	T/T	A/T	A/T	A|T	A/A	A/A	T/T	A/A	A/T	A/A	T/T	T/T	A/T	T/T
Tp_13036_3673	Tp_13036	3673	G/C	G/G	G/G	G/C	G/C	G/G	G/G	G/G	G/G	G/C	G/C	G/G	G/G	G/C	G/C	G/G	G/G	G/C	G/G	G/C	G/C	G/G	G/G	G/G	G/G	G/G	G/G	G/G	G/G	G/G	G/C	G/G	G/C	G/G	G/C	G/G	G/G	G/C	G/C	G/G	G/G	G/G	G/G	G/G	G/G	G/G	G/G
Tp_13036_3675	Tp_13036	3675	A/A	A/A	A/A	A/A	A/A	A/A	A/A	A/A	A/A	A/A	A/A	A/A	A/A	A/A	A/A	A/A	A/A	A/A	A/A	A/A	A/A	A/A	A/A	A/A	A/A	A/G	A/A	A/A	A/A	A/A	A/A	A/A	A/A	A/A	A/A	A/A	A/A	A/A	A/A	A/A	A/G	A/A	A/A	A/A	A/A	A/A	A/A
Tp_13036_3686	Tp_13036	3686	G/T	G/G	G|T	G/G	G/G	G/G	G/G	G/G	G/G	G/G	G/T	G/G	G/G	G/G	G/G	G/G	G/T	G/T	G/T	G/G	G/G	G/G	G/G	G/G	G/G	G/G	G/G	G/G	G/G	G|T	G/G	G/T	G/G	G/G	G/G	G/G	G|T	G/G	G/G	G/G	G/G	G/G	G/G	G/G	G/G	G/G	G/G
Tp_13036_3719	Tp_13036	3719	TAA/*	TAA/TAA	TAA/TAA	TAA/*	TAA/*	TAA/TAA	TAA/TAA	TAA/TAA	TAA/TAA	TAA/*	TAA/*	TAA/TAA	TAA/TAA	TAA/*	*/*	TAA/TAA	TAA/TAA	TAA/*	TAA/TAA	TAA/*	TAA/*	TAA/TAA	TAA/TAA	TAA/TAA	TAA/TAA	TAA/TAA	TAA/TAA	TAA/TAA	TAA/TAA	TAA/TAA	TAA|*	TAA/TAA	TAA/*	TAA/TAA	TAA|*	TAA/TAA	TAA/TAA	TAA|*	TAA/*	TAA/TAA	TAA/TAA	TAA/TAA	TAA/TAA	TAA|*	TAA/TAA	TAA/TAA	TAA/TAA
Tp_13036_3719	Tp_13036	3719	T/T	T/T	T/T	T/T	T/T	T/T	T/T	T/T	T/T	T/T	T/T	T/T	T/T	T/T	T/T	T/T	T/T	T/T	T/T	T/T	T/T	T/T	T/T	T/T	T/T	T/TA	T/T	T/T	T/T	T/T	T|T	T/T	T/T	T/T	T|T	T/T	T/T	T|T	T/T	T/T	T/T	T/T	T/T	T|T	T/T	T/T	T/T
Tp_13036_3719	Tp_13036	3719	TA/TA	TA/TA	TA/TA	TA/TA	TA/TA	TA/TA	TA/TA	TA/TA	TA/TA	TA/TA	TA/TA	TA/TA	TA/TA	TA/TA	TA/TA	TA/TA	TA/TA	TA/TA	TA/TA	TA/TA	TA/TA	TA/TA	TA/TA	TA/TA	TA/TA	TA/TA	TA/TA	TA/TA	TA/TA	TA/TA	TA|TA	TA/TA	TA/TA	TA/TA	TA|TA	TA/TA	TA/TA	TA|TA	TA/TA	TA/TA	TA/T	TA/TA	TA/TA	TA|TA	TA/TA	TA/TA	TA/TA
Tp_13036_3723	Tp_13036	3723	-	-	-	-	-	-	-	-	-	-	-	-	-	-	-	-	-	-	-	-	-	-	-	-	-	-	-	-	-	-	-	-	-	-	-	-	-	-	-	-	-	-	-	-	-	-	-
Tp_13036_3723	Tp_13036	3723	-	-	-	-	-	-	-	-	-	-	-	-	-	-	-	-	-	-	-	-	-	-	-	-	-	-	-	-	-	-	-	-	-	-	-	-	-	-	-	-	-	-	-	-	-	-	-
Tp_13036_3744	Tp_13036	3744	T/T	-	T/T	T/TA	T/T	T|TA	T/T	T|TA	T/T	TA/TA	T/T	T/TA	T|TA	T/T	T/T	T/T	T/T	T/T	T/T	T/T	T/T	T/T	T/T	T|TA	T/T	T/T	T/T	T/T	T|TA	T/T	T|TA	T/T	T/TA	T/T	T|TA	T|TA	T/T	T|TA	T/TA	T/T	T|TA	T/T	T|TA	T|TA	T/T	T/T	T/T
Tp_13036_3751	Tp_13036	3751	ATT/ATT	-	ATT/ATT	ATT/ATT	ATT/ATT	ATT/ATT	ATT/ATT	ATT/ATT	ATT/ATT	ATT/ATT	ATT/ATT	ATT/ATT	ATT/A	ATT/ATT	ATT/ATT	ATT/ATT	ATT/ATT	ATT/ATT	ATT/ATT	ATT/ATT	ATT/ATT	ATT/ATT	ATT/ATT	ATT/ATT	ATT/ATT	ATT/ATT	ATT/ATT	ATT/ATT	ATT/ATT	ATT/ATT	ATT/ATT	ATT/ATT	ATT/ATT	ATT/ATT	ATT/ATT	ATT/ATT	ATT/ATT	ATT/ATT	ATT/ATT	ATT/ATT	ATT/ATT	ATT/ATT	ATT/ATT	ATT/ATT	ATT/ATT	ATT/ATT	ATT/ATT
Tp_13036_3754	Tp_13036	3754	A/A	-	A/A	A|C	A/A	A|C	A/A	A|C	A/A	A/C	A/A	A|C	A|C	A/A	A/A	A/A	A/A	A/A	A/A	A/A	A/A	A/A	A/A	A|C	A/A	A/A	A/A	A/A	A|C	A/A	A/A	A/A	A/A	A/A	A/A	A|C	A/A	A/A	A/C	A/A	A|C	A/A	A|C	A/A	A/A	A/A	A/A
Tp_13036_3755	Tp_13036	3755	A/A	-	A/A	A/A	A/A	A/A	A/A	A/A	A/A	A/A	A/A	A/A	A/ATC	A/A	A/A	A/A	A/A	A/A	A/A	A/A	A/A	A/A	A/A	A/A	A/A	A/A	A/A	A/A	A/A	A/A	A/A	A/A	A/A	A/A	A/A	A/A	A/A	A/A	A/A	A/A	A/A	A/A	A/A	A/A	A/A	A/A	A/A
Tp_13036_3759	Tp_13036	3759	A/A	-	A/A	A/A	A/A	A/A	A/A	A/A	A/A	A/A	A/A	A/A	A/AT	A/A	A/A	A/A	A/A	A/A	A/A	A/A	A/A	A/A	A/A	A/A	A/A	A/A	A/A	A/A	A/A	A/A	A/A	A/A	A/A	A/A	A/A	A/A	A/A	A/A	A/A	A/A	A/A	A/A	A/A	A/A	A/A	A/A	A/A
Tp_13036_3771	Tp_13036	3771	T/T	T/T	T/T	T|A	T/T	T/T	T/T	T|A	T/T	T/T	T/T	T|A	T/T	T/T	T/T	T/T	T/T	T/T	T/T	T/T	T/T	T/T	T/T	T/T	T/T	T/T	T/T	T/T	T|A	T/T	T/T	T/T	T/T	T/T	T/T	T/T	T/T	T/T	T/T	T/T	T/T	T/T	T/T	T/T	T/T	T/T	T/T
Tp_13036_3799	Tp_13036	3799	T/T	C/C	T/T	T/T	T/T	T/C	T/T	T/T	C/C	T/T	T/T	T/C	T/T	T/C	T/T	T/T	T/T	T/T	T/T	T/T	T/T	T/T	T/T	T/T	T/T	T/T	T/T	T/T	T/T	T/T	T/T	T/T	T/T	T/C	T/T	T/T	T/T	T/T	T/T	T/T	T/T	T/C	T/T	T/T	T/T	T/C	T/T
Tp_13036_3805	Tp_13036	3805	ACTATCT/ACTATCT	ACTATCT/ACTATCT	ACTATCT/ACTATCT	ACTATCT|A	ACTATCT/ACTATCT	ACTATCT/ACTATCT	ACTATCT/ACTATCT	ACTATCT|A	ACTATCT/ACTATCT	ACTATCT/ACTATCT	ACTATCT/ACTATCT	ACTATCT|A	ACTATCT/ACTATCT	ACTATCT/ACTATCT	ACTATCT/ACTATCT	ACTATCT/ACTATCT	ACTATCT/ACTATCT	ACTATCT/ACTATCT	ACTATCT/ACTATCT	ACTATCT/ACTATCT	ACTATCT/ACTATCT	ACTATCT/ACTATCT	ACTATCT/ACTATCT	ACTATCT/ACTATCT	ACTATCT/ACTATCT	ACTATCT/ACTATCT	ACTATCT/ACTATCT	ACTATCT/ACTATCT	ACTATCT|A	ACTATCT/ACTATCT	ACTATCT/ACTATCT	ACTATCT/ACTATCT	ACTATCT/ACTATCT	ACTATCT/ACTATCT	ACTATCT/ACTATCT	ACTATCT/ACTATCT	ACTATCT/ACTATCT	ACTATCT/ACTATCT	ACTATCT/ACTATCT	ACTATCT/ACTATCT	ACTATCT/ACTATCT	ACTATCT/ACTATCT	ACTATCT/ACTATCT	ACTATCT/ACTATCT	ACTATCT/ACTATCT	ACTATCT/ACTATCT	ACTATCT/ACTATCT
Tp_13036_3815	Tp_13036	3815	C/C	C/C	C/C	C/C	C/C	C/C	C/A	C/C	C/C	C/C	C/C	C/C	C/C	C/C	C/C	C/C	C/C	C/C	C/C	C/C	C/C	C/C	C/C	C/C	C/C	C/C	C/C	C/C	C/C	C/C	C/C	C/C	C/C	C/C	C/C	C/C	C/C	C/C	C/C	C/C	C/C	C/C	C/C	C/C	C/C	C/C	C/C
Tp_13036_3816	Tp_13036	3816	T/T	T/T	T/T	T/T	T/T	T/T	T/T	T/T	T/T	T/T	T/C	T/T	T/T	T/T	T/T	T/T	T/T	T/T	T/T	T/T	T/T	T/T	T/T	T/T	T/T	T/T	T/T	T/T	T/T	T/T	T/T	T/T	T/T	T/T	T/T	T/T	T/T	T/T	T/T	T/T	T/T	T/T	T/T	T/T	T/T	T/T	T/T
Tp_13036_3835	Tp_13036	3835	A/A	A/A	A/A	A|C	A/A	A/A	A/A	A|C	A/A	A/A	A/A	A|C	A/A	A/A	A/A	A/A	A/A	A/A	A/A	A/A	A/A	A/A	A/A	A/A	A/A	A/A	A/A	A/A	A|C	A/A	A/A	A/A	A/A	A/A	A/A	A/A	A/A	A/A	A/A	A/A	A/A	A/A	A/A	A/A	A/A	A/A	A/A
Tp_13036_3847	Tp_13036	3847	A/A	A/A	A/A	A|T	A/A	A/A	A/A	A|T	A/A	A/A	A/A	A|T	A/A	A/A	A/A	A/A	A/A	A/A	A/A	A/A	A/A	A/A	A/A	A/A	A/A	A/A	A/A	A/A	A|T	A/A	A/A	A/A	A/A	A/A	A/A	A/A	A/A	A/A	A/A	A/A	A/A	A/A	A/A	A/A	A/A	A/A	A/A
Tp_13036_3863	Tp_13036	3863	C/C	C/C	C/C	C/C	C/C	C/CTG	C/C	C/C	C/C	C/C	C/C	C/C	CTG/CTG	C/C	C/C	C/C	C/C	C/C	C/C	C/C	C/C	C/C	C/C	C/CTG	C/C	C/C	C/C	C/C	C/C	C/C	C/C	C/C	C/C	C/C	C/C	C/CTG	C/C	C/C	C/C	C/C	C/C	C/C	C/C	C/C	C/C	C/C	C/C
Tp_13036_3871	Tp_13036	3871	A/A	A/A	A/A	A/A	A/A	A/A	A/A	A/A	A/A	A/A	A/ACT	A/A	A/A	A/A	A/ACT	A/A	A/A	A/A	A/A	A/A	A/A	A/A	A/A	A/A	A/A	A/A	A/A	A/A	A/A	A/A	A/A	A/A	A/A	A/A	A/A	A/A	A/A	A/A	A/A	A/A	A/A	A/A	A/A	A/A	A/A	A/A	A/A
Tp_13036_3933	Tp_13036	3933	G/G	G/G	G/G	G/G	G/G	G/G	G/G	G/G	G/G	G/G	G/G	G/G	G/G	G/G	G/G	G/G	G/G	G/GGAATTATTTTGACTTGTTAAAAAAGAA	G/G	G/G	G/G	G/G	G/G	G/G	G/G	G/G	G/GGAATTATTTTGACTTGTTAAAAAAGAA	G/G	G/GGAATTATTTTGACTTGTTAAAAAAGAA	G/G	G/G	G/G	G/G	G/G	G/G	G/G	G/G	G/G	G/G	G/G	G/G	G/G	G/G	G/G	G/G	G/G	G/GGAATTATTTTGACTTGTTAAAAAAGAA
Tp_13036_3951	Tp_13036	3951	T/T	T|TAA	T/T	T/T	T/T	T/T	T/T	T/T	T/T	T/T	T/T	T/T	T/T	T/T	T/T	T/T	T/T	T|TAA	T/T	T|TAA	T/T	T/T	T|TAA	T|TAA	T/TAA	T|TAA	T/T	T/T	T/T	T/T	T|TAA	T/T	T|TAA	T/T	T|TAA	T/T	T/T	TAA|TAA	T/T	T/T	T|TAA	T|TAA	T|TAA	T/T	T/T	T|TAA	T/T
Tp_13036_3961	Tp_13036	3961	G/G	G|T	G/G	G/G	G/G	G/G	G/G	G/G	G/G	G/G	G/G	G/G	G/G	G/G	G/G	G/G	G/G	G|T	G/G	G|T	G/G	G/G	G|T	G|T	G/T	G|T	G/G	G/G	G/G	G/G	G|T	G/G	G|T	G/G	G|T	G/G	G/G	T|T	G/G	G/G	G|T	G|T	G|T	G/G	G/G	G|T	G/G
Tp_13036_3977	Tp_13036	3977	ATGAAAATGAAATC/ATGAAAATGAAATC	ATGAAAATGAAATC/ATGAAAATGAAATC	ATGAAAATGAAATC/ATGAAAATGAAATC	ATGAAAATGAAATC/A	ATGAAAATGAAATC/ATGAAAATGAAATC	ATGAAAATGAAATC/ATGAAAATGAAATC	ATGAAAATGAAATC/ATGAAAATGAAATC	ATGAAAATGAAATC/A	ATGAAAATGAAATC/ATGAAAATGAAATC	ATGAAAATGAAATC/ATGAAAATGAAATC	ATGAAAATGAAATC/ATGAAAATGAAATC	ATGAAAATGAAATC/A	ATGAAAATGAAATC/ATGAAAATGAAATC	ATGAAAATGAAATC/ATGAAAATGAAATC	ATGAAAATGAAATC/ATGAAAATGAAATC	ATGAAAATGAAATC/ATGAAAATGAAATC	ATGAAAATGAAATC/ATGAAAATGAAATC	ATGAAAATGAAATC/ATGAAAATGAAATC	ATGAAAATGAAATC/ATGAAAATGAAATC	ATGAAAATGAAATC/ATGAAAATGAAATC	ATGAAAATGAAATC/ATGAAAATGAAATC	ATGAAAATGAAATC/ATGAAAATGAAATC	ATGAAAATGAAATC/ATGAAAATGAAATC	ATGAAAATGAAATC/ATGAAAATGAAATC	ATGAAAATGAAATC/ATGAAAATGAAATC	ATGAAAATGAAATC/ATGAAAATGAAATC	ATGAAAATGAAATC/ATGAAAATGAAATC	ATGAAAATGAAATC/ATGAAAATGAAATC	ATGAAAATGAAATC/A	ATGAAAATGAAATC/ATGAAAATGAAATC	ATGAAAATGAAATC/ATGAAAATGAAATC	ATGAAAATGAAATC/ATGAAAATGAAATC	ATGAAAATGAAATC/ATGAAAATGAAATC	ATGAAAATGAAATC/ATGAAAATGAAATC	ATGAAAATGAAATC/ATGAAAATGAAATC	ATGAAAATGAAATC/ATGAAAATGAAATC	ATGAAAATGAAATC/ATGAAAATGAAATC	ATGAAAATGAAATC/ATGAAAATGAAATC	ATGAAAATGAAATC/ATGAAAATGAAATC	ATGAAAATGAAATC/ATGAAAATGAAATC	ATGAAAATGAAATC/ATGAAAATGAAATC	ATGAAAATGAAATC/ATGAAAATGAAATC	ATGAAAATGAAATC/ATGAAAATGAAATC	ATGAAAATGAAATC/ATGAAAATGAAATC	ATGAAAATGAAATC/ATGAAAATGAAATC	ATGAAAATGAAATC/ATGAAAATGAAATC	ATGAAAATGAAATC/ATGAAAATGAAATC
Tp_13036_3994	Tp_13036	3994	G/G	G/G	G/G	G/G	G/G	G/G	G/G	G/G	G/G	G/G	G/G	G/G	G/A	G/G	G/G	G/G	G/G	G/A	G/G	G/A	G/G	G/G	G/A	G/A	G/A	G/A	G/G	G/G	G/G	G/G	G/A	G/G	G/A	G/G	G/A	G/G	G/G	A/A	G/G	G/G	G/A	G/A	G/A	G/G	G/G	G/A	G/G
Tp_13036_4002	Tp_13036	4002	T/T	A/A	T/T	T/T	T/T	T/A	T/T	T/T	A/A	T/T	T/T	T/A	T/T	T/A	T/T	T/A	T/T	T/T	T/T	T/T	T/T	T/T	T/T	T/T	T/T	T/T	T/T	T/T	T/T	T/T	T/T	T/T	T/T	T/A	T/T	T/T	T/A	T/T	T/T	T/T	T/T	T/A	T/T	T/A	T/T	T/A	T/T
Tp_13036_4003	Tp_13036	4003	A/A	A/A	A/A	A/A	A/A	A/A	A/A	A/A	A/A	A/A	A/A	A/A	A/T	A/A	A/A	A/A	A/A	A/A	A/A	A/A	A/A	A/A	A/A	A/T	A/A	A/A	A/A	A/A	A/A	A/A	A/A	A/A	A/A	A/A	A/A	A/A	A/A	A/A	A/A	A/A	A/A	A/A	A/A	A/A	A/A	A/A	A/A
Tp_13036_4023	Tp_13036	4023	ATATAATGAC/A	ATATAATGAC/ATATAATGAC	ATATAATGAC/ATATAATGAC	ATATAATGAC/ATATAATGAC	ATATAATGAC/A	ATATAATGAC/ATATAATGAC	ATATAATGAC/ATATAATGAC	ATATAATGAC/ATATAATGAC	ATATAATGAC/ATATAATGAC	ATATAATGAC/ATATAATGAC	ATATAATGAC/A	ATATAATGAC/ATATAATGAC	ATATAATGAC/ATATAATGAC	ATATAATGAC/A	ATATAATGAC/A	ATATAATGAC/ATATAATGAC	ATATAATGAC/ATATAATGAC	ATATAATGAC/ATATAATGAC	ATATAATGAC/ATATAATGAC	ATATAATGAC/A	ATATAATGAC/ATATAATGAC	ATATAATGAC/ATATAATGAC	ATATAATGAC/ATATAATGAC	ATATAATGAC/ATATAATGAC	ATATAATGAC/ATATAATGAC	ATATAATGAC/ATATAATGAC	ATATAATGAC/ATATAATGAC	ATATAATGAC/ATATAATGAC	ATATAATGAC/ATATAATGAC	ATATAATGAC/ATATAATGAC	ATATAATGAC/ATATAATGAC	ATATAATGAC/ATATAATGAC	ATATAATGAC/A	ATATAATGAC/ATATAATGAC	ATATAATGAC/ATATAATGAC	ATATAATGAC/ATATAATGAC	ATATAATGAC/ATATAATGAC	ATATAATGAC/ATATAATGAC	ATATAATGAC/ATATAATGAC	ATATAATGAC/ATATAATGAC	ATATAATGAC/ATATAATGAC	ATATAATGAC/ATATAATGAC	ATATAATGAC/ATATAATGAC	ATATAATGAC/ATATAATGAC	ATATAATGAC/ATATAATGAC	ATATAATGAC/ATATAATGAC	ATATAATGAC/ATATAATGAC
Tp_13036_4049	Tp_13036	4049	T/T	T/T	T/T	T/T	T/T	T/T	T/T	T/T	T/T	T/T	T/T	T/T	T/T	T/T	T/T	T/T	T/T	T/T	T/T	T/T	T/T	T/T	T/T	T/T	T/T	T/T	T/T	T/T	T/T	T/T	T|A	T/T	T|A	T/T	T|A	T/T	T/T	T|A	T/T	T/T	T/T	T/T	T/T	T/T	T/T	T/T	T/T
Tp_13036_4054	Tp_13036	4054	ATATATACTAG/ATATATACTAG	ATATATACTAG/ATATATACTAG	ATATATACTAG/ATATATACTAG	ATATATACTAG/ATATATACTAG	ATATATACTAG/ATATATACTAG	ATATATACTAG/ATATATACTAG	ATATATACTAG/ATATATACTAG	ATATATACTAG/ATATATACTAG	ATATATACTAG/ATATATACTAG	ATATATACTAG/ATATATACTAG	ATATATACTAG/ATATATACTAG	ATATATACTAG/ATATATACTAG	ATATATACTAG/ATATATACTAG	ATATATACTAG/ATATATACTAG	ATATATACTAG/ATATATACTAG	ATATATACTAG/ATATATACTAG	ATATATACTAG/ATATATACTAG	ATATATACTAG/ATATATACTAG	ATATATACTAG/ATATATACTAG	ATATATACTAG/ATATATACTAG	ATATATACTAG/ATATATACTAG	ATATATACTAG/ATATATACTAG	ATATATACTAG/ATATATACTAG	ATATATACTAG/ATATATACTAG	ATATATACTAG/ATATATACTAG	ATATATACTAG/ATATATACTAG	ATATATACTAG/ATATATACTAG	ATATATACTAG/ATATATACTAG	ATATATACTAG/ATATATACTAG	ATATATACTAG/ATATATACTAG	ATATATACTAG|A	ATATATACTAG/ATATATACTAG	ATATATACTAG|A	ATATATACTAG/ATATATACTAG	ATATATACTAG|A	ATATATACTAG/ATATATACTAG	ATATATACTAG/ATATATACTAG	ATATATACTAG|A	ATATATACTAG/ATATATACTAG	ATATATACTAG/ATATATACTAG	ATATATACTAG/ATATATACTAG	ATATATACTAG/ATATATACTAG	ATATATACTAG/ATATATACTAG	ATATATACTAG/ATATATACTAG	ATATATACTAG/ATATATACTAG	ATATATACTAG/ATATATACTAG	ATATATACTAG/ATATATACTAG
Tp_13036_4071	Tp_13036	4071	CT/CT	CT/CT	CT/CT	CT/CT	CT/CT	CT/C	CT/CT	CT/CT	CT/CT	CT/CT	CT/CT	CT/CT	CT/CT	CT/CT	CT/CT	CT/CT	CT/CT	CT/CT	CT/CT	CT/CT	CT/CT	CT/CT	CT/CT	CT/CT	CT/CT	CT/CT	CT/CT	CT/CT	CT/CT	CT/CT	CT/CT	CT/CT	CT/CT	CT/CT	CT/CT	CT/C	CT/CT	CT/CT	CT/CT	CT/CT	CT/CT	CT/CT	CT/CT	CT/CT	CT/CT	CT/CT	CT/CT
Tp_13036_4084	Tp_13036	4084	AACATGCT/AACATGCT	AACATGCT/AACATGCT	AACATGCT/AACATGCT	AACATGCT/AACATGCT	AACATGCT/A	AACATGCT/AACATGCT	AACATGCT/AACATGCT	AACATGCT/AACATGCT	AACATGCT/AACATGCT	AACATGCT/AACATGCT	AACATGCT/AACATGCT	AACATGCT/AACATGCT	AACATGCT/AACATGCT	AACATGCT/AACATGCT	AACATGCT/AACATGCT	AACATGCT/A	AACATGCT/A	AACATGCT/A	AACATGCT/AACATGCT	AACATGCT/AACATGCT	A/A	A/A	AACATGCT/A	AACATGCT/AACATGCT	AACATGCT/A	AACATGCT/A	AACATGCT/A	AACATGCT/A	AACATGCT/A	AACATGCT/A	AACATGCT/A	AACATGCT/A	AACATGCT/A	AACATGCT/A	AACATGCT/A	AACATGCT/A	AACATGCT/AACATGCT	AACATGCT/AACATGCT	AACATGCT/AACATGCT	A/A	AACATGCT/AACATGCT	AACATGCT/AACATGCT	AACATGCT/AACATGCT	AACATGCT/A	AACATGCT/AACATGCT	AACATGCT/AACATGCT	AACATGCT/A
Tp_13036_4105	Tp_13036	4105	T/T	A/T	T/T	A/A	A/T	A/A	A/T	A/A	A/A	A/A	A/T	A/A	T/T	A/T	A/T	A/A	A/A	A/T	T/T	T/T	A/A	A/A	A/T	T/T	A/T	A/T	A/A	A/A	A/A	A/A	A|T	A/A	A/T	A/A	A|T	A/A	A/A	A|T	A/A	A/A	A/T	A/T	A/A	A/A	T/T	A/T	A/T
Tp_13036_4126	Tp_13036	4126	A/A	A/A	A/A	A/A	A/A	A/A	A/A	A/A	A/A	A/A	A/A	A/A	A/A	A/ATTAGTATATGGAGAATGTTAACTTGTGTCCTTAAGGCACATGTTAAGGAAGTAAAAATAGAAATTATTAAATGCTAATTTGTGCATTTTGACTTTTGAAGCATTAAATTTCTTGTATCATTAAATGTTGAATTTCTATTTTGGTATATCTTATCATGTGCCCTTAGGGCACATGTTAACAAGACAC	A/A	A/A	A/A	A/A	A/A	A/A	A/A	A/A	A/A	A/A	A/A	A/A	A/A	A/A	A/A	A/A	A/A	A/A	A/A	A/A	A/A	A/A	A/A	A/A	A/A	A/A	A/A	A/A	A/A	A/A	A/A	A/A	A/A
Tp_13036_4130	Tp_13036	4130	G/G	G/G	G/G	G/G	G/G	G/A	G/G	G/G	G/A	G/G	G/G	G/G	G/G	G/G	G/G	G/G	G/G	G/G	G/G	G/G	G/G	G/G	G/G	G/G	G/G	G/G	G/G	G/G	G/G	G/G	G/G	G/G	G/G	G/G	G/G	G/G	G/G	G/G	G/G	G/G	G/G	G/A	G/G	G/G	G/G	G/G	G/G
Tp_13036_4143	Tp_13036	4143	G/G	G/G	G/G	G/G	G/G	G/G	G/G	G/G	G/G	G/G	G/G	G/G	G/T	G/G	G/G	G/G	G/G	G/G	G/G	G/G	G/G	G/G	G/G	G/G	G/G	G/G	G/G	G/G	G/G	G/G	G/G	G/G	G/G	G/G	G/G	G/G	G/G	G/G	G/G	G/G	G/T	G/G	G/G	G/G	G/G	G/G	G/G
Tp_13036_4148	Tp_13036	4148	T/T	T/T	T/T	T/T	T/T	T/T	T/T	T/T	T/T	T/T	T/T	T/T	T/T	T/T	T/T	T/T	T/T	T/T	T/T	T/T	T/T	T/T	T/T	T/T	T/T	T/T	T/T	T/T	T/T	T/T	T/TATCAGAGATCAAATTGGATCCTCTCCATCTCTTTTCTCTACATCTCTCTCAATCCTCTCTATCTCTCTCTTAATTTCACTCTCTCTCCTCATTAAAAAATTGATAAACAAAGTAAGAGAGAGTGAAATTAAGAGAGAGATAGAGAGGATGGAGAGAGATGTAGAGAAAAGAGATTGAGAGGATCCAAGTCC	T/T	T/T	T/T	T/T	T/T	T/T	T/T	T/T	T/T	T/T	T/T	T/T	T/T	T/T	T/T	T/T
Tp_13036_4169	Tp_13036	4169	T/T	T/T	T/T	T/T	T/T	T/T	T/T	T/T	T/T	T/T	T/T	T/T	T/T	T/T	T/T	T/T	T/T	T/T	T/T	T/T	T/T	T/T	T/T	T/T	T/T	T/T	T/T	T/T	T/T	T/T	T/T	T/T	T/T	T/T	T/T	T/T	T/T	T/C	T/T	T/T	T/T	T/T	T/C	T/T	T/T	T/T	T/T
Tp_13036_4185	Tp_13036	4185	CT|C	CT|C	CT|C	CT/C	CT|C	CT/CT	CT/C	CT|C	CT/CT	CT/CT	CT|C	CT|C	C/C	CT|C	CT|C	CT/CT	CT/CT	CT|C	CT|C	C/C	CT/CT	CT/CT	CT|C	C/C	CT|C	CT|C	CT/CT	CT/CT	CT/CT	CT/CT	CT/CT	CT/CT	CT|C	CT/CT	CT/CT	CT/CT	CT/CT	CT/CT	CT/CT	CT/CT	CT|C	CT|C	CT/CT	CT/CT	C|C	CT|C	CT|C
Tp_13036_4197	Tp_13036	4197	C|CCTCT	C/C	C|CCTCT	C/C	C|CCTCT	C/C	C/CCTCT	C/C	C/C	C/C	C|CCTCT	C/C	C/CCTCT	C|CCTCT	C|CCTCT	C/C	C/C	C/C	C|CCTCT	C/CCTCT	C/C	C/C	C/C	C/C	C/C	C/C	C/C	C/C	C/C	C/C	C/C	C/C	C|CCTCT	C/C	C/C	C/C	C/C	C/C	C/C	C/C	C|CCTCT	C/C	C/C	C/C	CCTCT|CCTCT	C/C	C|CCTCT
Tp_13036_4202	Tp_13036	4202	G/G	G|A	G/G	G|A	G/G	G/G	G/G	G|A	G/G	G/G	G/G	G|A	G/G	G/G	G/G	G/G	G/G	G|A	G/G	G|A	G/G	G/G	G|A	G/A	G|A	G|A	G/G	G/G	G/G	G/G	G/G	G/G	G/G	G/G	G/G	G/G	G/G	G/G	G/G	G/G	G/G	G|A	G/G	G/G	G/G	G|A	G/G
Tp_13036_4224	Tp_13036	4224	A/A	A|G	A/A	A|G	A/A	A/A	A/A	A|G	A/A	A/A	A/A	A|G	A/G	A/A	A/A	A/A	A/A	A|G	A/A	A|G	A/A	A/A	A|G	G/G	A|G	A|G	A/A	A/A	A/A	A/A	A/G	A/A	A/G	A/A	A/G	A/A	A/A	A/G	A/A	A/A	A/A	A|G	A/A	A/A	A/A	A|G	A/A
Tp_13036_4234	Tp_13036	4234	A/A	A/A	A/A	A/A	A/A	A/A	A/A	A/A	A/A	A/A	A/A	A/A	A/A	A/A	A/A	A/A	A/A	A/A	A/A	A/A	A/A	A/A	A/A	A/A	A/A	A/A	A/A	A/A	A/A	A/A	A/ATTATGACTTATTATATACATATGATATAGATGTAAAGTGTTATTTTTATAG	A/A	A/ATTATGACTTATTATATACATATGATATAGATGTAAAGTGTTATTTTTATAG	A/A	A/ATTATGACTTATTATATACATATGATATAGATGTAAAGTGTTATTTTTATAG	A/A	A/A	A/A	A/A	A/A	A/A	A/A	A/A	A/A	A/A	A/A	A/A
Tp_13036_4241	Tp_13036	4241	C/C	C/C	C/C	C/C	C/C	C/C	C/C	C/C	C/C	C/C	C/C	C/C	C/C	C/C	C/C	C/C	C/C	C/C	C/C	C/C	C/T	C/C	C/C	C/C	C/C	C/C	C/C	C/C	C/C	C/C	C/C	C/C	C/C	C/C	C/C	C/C	C/C	C/C	C/C	C/C	C/C	C/C	C/C	C/C	C/C	C/C	C/C
Tp_13036_4248	Tp_13036	4248	T|TATAC	T/T	T|TATAC	T/T	T/TATAC	T/T	T|TATAC	T/T	T/T	T/T	T|TATAC	T/T	T/T	T|TATAC	T|TATAC	T/T	T/T	T/T	T|TATAC	T|TATAC	T/T	T/T	T/T	T/T	T/T	T/T	T/T	T/T	T/T	T/T	T/T	T/T	T/T	T/T	T/T	T/T	T/T	T/T	T/T	T/T	T/T	T/T	T/T	T/T	TATAC|TATAC	T/T	T|TATAC
Tp_13036_4268	Tp_13036	4268	A/A	A/A	A/A	A/A	A/A	A/A	A/A	A/A	A/A	A/A	A/A	A/A	A/A	A/A	A/A	A/A	A/A	A/A	A/A	A/A	A/A	A/A	A/A	A/A	A/A	A/A	A/A	A/A	A/A	A/A	A/A	A/G	A/A	A/A	A/A	A/A	A/A	A/A	A/A	A/A	A/A	A/A	A/A	A/A	A/A	A/A	A/A
Tp_13036_4271	Tp_13036	4271	G|T	G/G	G|T	G/G	T/T	G/G	G|T	G/G	G/G	G/G	G|T	G/G	G|T	G|T	G|T	G/G	G/G	G/G	G|T	G|T	G/G	T/T	G/G	G/G	G/G	G/T	G/G	G/G	G/G	G/G	G/G	G/G	G/G	G/T	G/T	G/T	G/G	G/G	G/G	T/T	G|T	G/G	G/G	G/G	T|T	G/G	G|T
Tp_13036_4276	Tp_13036	4276	A/A	A/A	A/A	A/A	A/A	A/A	A/A	A/A	A/A	A/A	A/A	A/A	A/G	A/A	A/A	A/A	A/A	A/A	A/A	A/A	A/A	A/A	A/A	A/G	A/A	A/A	A/A	A/A	A/A	A/A	A/A	A/A	A/A	A/A	A/A	A/A	A/A	A/A	A/A	A/A	A/A	A/A	A/A	A/A	A/A	A/A	A/A
Tp_13036_4287	Tp_13036	4287	A|ATATG	A/A	A|ATATG	A/A	A/ATATG	A/A	A|ATATG	A/A	A/A	A/A	A|ATATG	A/A	A|ATATG	A|ATATG	A|ATATG	A/A	A/A	A/A	A|ATATG	A|ATATG	A/A	A/A	A/A	A/A	A/A	A/A	A/A	A/A	A/A	A/A	A/A	A/A	A/A	A/A	A/A	A/A	A/A	A/A	A/A	A/A	A|ATATG	A/A	A/A	A/A	ATATG|ATATG	A/A	A|ATATG
Tp_13036_4357	Tp_13036	4357	A/G	A/A	A/A	A/A	G/G	A/A	A/A	A/A	A/A	A/A	A/G	A/A	A/G	A|G	A/G	A/A	A/A	A/A	A/A	A/G	A/A	G/G	A/A	A/A	A/A	A/G	A/A	A/A	A/A	A/A	A/A	A/A	A/G	A/G	A/G	A/G	A/A	A/A	A/A	G/G	A/G	A/A	A/A	A/A	A/A	A/A	A/A
Tp_13036_4362	Tp_13036	4362	C/C	C/T	C/C	C/C	C/C	C/T	C/C	C/C	T/T	C/C	C/C	C/T	C/C	C|T	C/C	C/C	C/T	C/C	C/C	C/C	C/C	C/C	C/C	C/C	C/C	C/C	C/C	C/C	C/C	C/C	C/C	C/C	C/C	C/T	C/C	C/C	C/C	C/C	C/C	C/C	C/C	C/T	C/C	C/C	C/C	C/T	C/C
Tp_13036_4369	Tp_13036	4369	C/C	C/C	C/C	C/C	C/C	C/T	C/C	C/C	C/C	C/C	C/C	C/C	C/C	C/C	C/C	C/C	C/C	C/C	C/C	C/C	C/C	C/C	C/C	C/C	C/C	C/C	C/C	C/C	C/C	C/C	C/C	C/C	C/C	C/C	C/C	C/T	C/C	C/C	C/C	C/C	C/C	C/C	C/C	C/C	C/C	C/C	C/C
Tp_13036_4374	Tp_13036	4374	T/T	T/A	T/T	T/T	T/T	T/A	T/T	T/T	T/A	T/T	T/T	T/T	T/T	T/T	T/T	T/T	T/T	T/T	T/T	T/T	T/T	T/T	T/T	T/T	T/T	T/T	T/T	T/T	T/T	T/T	T/T	T/T	T/T	T/T	T/T	T/T	T/T	T/T	T/T	T/T	T/T	T/A	T/T	T/T	T/T	T/T	T/T
Tp_9375_24	Tp_9375	24	-	-	-	-	-	-	-	-	-	-	-	-	-	-	-	-	-	-	-	-	-	-	-	-	-	-	-	-	-	-	-	-	-	-	-	-	-	-	-	-	-	-	-	-	-	-	-
Tp_9375_24	Tp_9375	24	-	-	-	-	-	-	-	-	-	-	-	-	-	-	-	-	-	-	-	-	-	-	-	-	-	-	-	-	-	-	-	-	-	-	-	-	-	-	-	-	-	-	-	-	-	-	-
Tp_9375_24	Tp_9375	24	-	-	-	-	-	-	-	-	-	-	-	-	-	-	-	-	-	-	-	-	-	-	-	-	-	-	-	-	-	-	-	-	-	-	-	-	-	-	-	-	-	-	-	-	-	-	-
Tp_9375_24	Tp_9375	24	-	-	-	-	-	-	-	-	-	-	-	-	-	-	-	-	-	-	-	-	-	-	-	-	-	-	-	-	-	-	-	-	-	-	-	-	-	-	-	-	-	-	-	-	-	-	-
Tp_9375_24	Tp_9375	24	-	-	-	-	-	-	-	-	-	-	-	-	-	-	-	-	-	-	-	-	-	-	-	-	-	-	-	-	-	-	-	-	-	-	-	-	-	-	-	-	-	-	-	-	-	-	-
Tp_9375_27	Tp_9375	27	T/T	T/T	T/T	T/T	T/T	T/T	T/T	T/T	T/T	T/T	T/T	T/T	T/TA	T/T	T/T	T/T	T/T	T/T	T/T	T/T	T/T	T/T	T|TA	T/T	T/T	T/T	T/T	T/T	T/T	T/T	T/T	TA/TA	T/T	T/T	T/T	T/T	T/T	T/T	T|TA	T/T	T/T	T|TA	T/T	T/T	TA/TA	T/T	T/T
Tp_9375_31	Tp_9375	31	-	-	-	-	-	-	-	-	-	-	-	-	-	-	-	-	-	-	-	-	-	-	-	-	-	-	-	-	-	-	-	-	-	-	-	-	-	-	-	-	-	-	-	-	-	-	-
Tp_9375_31	Tp_9375	31	-	-	-	-	-	-	-	-	-	-	-	-	-	-	-	-	-	-	-	-	-	-	-	-	-	-	-	-	-	-	-	-	-	-	-	-	-	-	-	-	-	-	-	-	-	-	-
Tp_9375_31	Tp_9375	31	-	-	-	-	-	-	-	-	-	-	-	-	-	-	-	-	-	-	-	-	-	-	-	-	-	-	-	-	-	-	-	-	-	-	-	-	-	-	-	-	-	-	-	-	-	-	-
Tp_9375_33	Tp_9375	33	T/T	T/T	T/T	T/T	T/T	T/T	T/T	T/T	T/T	T/T	T/T	T/T	T/T	T/T	T/T	T/T	T/T	T/T	T/T	T/T	T/C	T/T	T/T	T/T	T/T	T/T	T/T	T/T	T/T	T/T	T/T	T/T	T/T	T/T	T/T	T/T	T/T	T/T	T/T	T/T	T/T	T/T	T/T	T/T	T/T	T/C	T/T
Tp_9375_35	Tp_9375	35	C/C	C/C	C/C	C/C	C/C	C/C	C/C	C/C	C/C	C/C	C/C	C/C	C/C	C/C	C/C	C/C	C/C	C|T	C/C	C/C	C/C	C/C	C|C	-	C/C	C/C	C/C	C/C	C/C	C/C	C/C	C/C	C/C	C/C	C/C	C/C	C/C	C/C	C|T	C/C	C|C	C/C	C/C	C|T	C/C	C|T	C/C
Tp_9375_37	Tp_9375	37	A/A	A/A	A/A	A/A	A/A	A/A	A/A	A/A	A/A	A/A	A/A	A/A	A/A	A/A	A/A	A/A	A/A	A|T	A/A	A/A	A/A	A/A	A|A	A/A	A/A	A/A	A/A	A/A	A/A	A/A	A/A	A/A	A/A	A/A	A/A	A/A	A/A	A/A	A|T	A/A	A|A	A/A	A/A	A|T	A/A	A|T	A/A
Tp_9375_38	Tp_9375	38	A/A	A/A	A/A	A/A	A/A	A/A	A/A	A/A	A/A	A/A	A/A	A/A	A/A	A/A	A/A	A/A	A/A	A|T	A/A	A/A	A/A	A/A	A|A	A/A	A/A	A/A	A/A	A/A	A/A	A/A	A/A	A/A	A/A	A/A	A/A	A/A	A/A	A/A	A|T	A/A	A|A	A/A	A/A	A|T	A/A	A|T	A/A
Tp_9375_39	Tp_9375	39	C/C	C/C	C/C	C/C	C/C	C/C	-	C/C	C/C	C/C	C/C	C/C	C/C	C/C	C/C	C/C	C/C	C|T	C/C	C/C	C/C	C|C	C|C	C/C	C/C	-	C/C	C/C	C/C	C/C	C/C	C/C	C/C	C/C	C|C	C/C	-	C/C	C|T	C|C	T/T	C/C	C/C	C|T	C/C	C|T	C/C
Tp_9375_39	Tp_9375	39	C/C	C/C	C/C	C/C	C/C	C/C	-	C/C	C/C	C/C	C/C	C/C	C/C	C/C	C/C	C/C	C/C	C|C	C/C	C/C	C/C	C|A	C|C	C/C	C/C	-	C/C	C/C	C/C	C/C	C/C	C/C	C/C	C/C	C|A	C/C	-	C/C	C|C	C|A	C/C	C/C	C/C	C|C	C/C	C|C	C/C
Tp_9375_55	Tp_9375	55	CTTTAAGAACATAAATTGAAAGTATTTAAGAACAAATTAAATTTTAT/CTTTAAGAACATAAATTGAAAGTATTTAAGAACAAATTAAATTTTAT	CTTTAAGAACATAAATTGAAAGTATTTAAGAACAAATTAAATTTTAT/CTTTAAGAACATAAATTGAAAGTATTTAAGAACAAATTAAATTTTAT	CTTTAAGAACATAAATTGAAAGTATTTAAGAACAAATTAAATTTTAT/CTTTAAGAACATAAATTGAAAGTATTTAAGAACAAATTAAATTTTAT	CTTTAAGAACATAAATTGAAAGTATTTAAGAACAAATTAAATTTTAT/CTTTAAGAACATAAATTGAAAGTATTTAAGAACAAATTAAATTTTAT	CTTTAAGAACATAAATTGAAAGTATTTAAGAACAAATTAAATTTTAT/CTTTAAGAACATAAATTGAAAGTATTTAAGAACAAATTAAATTTTAT	CTTTAAGAACATAAATTGAAAGTATTTAAGAACAAATTAAATTTTAT/CTTTAAGAACATAAATTGAAAGTATTTAAGAACAAATTAAATTTTAT	CTTTAAGAACATAAATTGAAAGTATTTAAGAACAAATTAAATTTTAT/CTTTAAGAACATAAATTGAAAGTATTTAAGAACAAATTAAATTTTAT	CTTTAAGAACATAAATTGAAAGTATTTAAGAACAAATTAAATTTTAT/CTTTAAGAACATAAATTGAAAGTATTTAAGAACAAATTAAATTTTAT	CTTTAAGAACATAAATTGAAAGTATTTAAGAACAAATTAAATTTTAT/CTTTAAGAACATAAATTGAAAGTATTTAAGAACAAATTAAATTTTAT	CTTTAAGAACATAAATTGAAAGTATTTAAGAACAAATTAAATTTTAT/CTTTAAGAACATAAATTGAAAGTATTTAAGAACAAATTAAATTTTAT	CTTTAAGAACATAAATTGAAAGTATTTAAGAACAAATTAAATTTTAT/CTTTAAGAACATAAATTGAAAGTATTTAAGAACAAATTAAATTTTAT	CTTTAAGAACATAAATTGAAAGTATTTAAGAACAAATTAAATTTTAT/CTTTAAGAACATAAATTGAAAGTATTTAAGAACAAATTAAATTTTAT	CTTTAAGAACATAAATTGAAAGTATTTAAGAACAAATTAAATTTTAT|C	CTTTAAGAACATAAATTGAAAGTATTTAAGAACAAATTAAATTTTAT/C	CTTTAAGAACATAAATTGAAAGTATTTAAGAACAAATTAAATTTTAT/CTTTAAGAACATAAATTGAAAGTATTTAAGAACAAATTAAATTTTAT	CTTTAAGAACATAAATTGAAAGTATTTAAGAACAAATTAAATTTTAT/C	CTTTAAGAACATAAATTGAAAGTATTTAAGAACAAATTAAATTTTAT/CTTTAAGAACATAAATTGAAAGTATTTAAGAACAAATTAAATTTTAT	CTTTAAGAACATAAATTGAAAGTATTTAAGAACAAATTAAATTTTAT/CTTTAAGAACATAAATTGAAAGTATTTAAGAACAAATTAAATTTTAT	CTTTAAGAACATAAATTGAAAGTATTTAAGAACAAATTAAATTTTAT/CTTTAAGAACATAAATTGAAAGTATTTAAGAACAAATTAAATTTTAT	CTTTAAGAACATAAATTGAAAGTATTTAAGAACAAATTAAATTTTAT/CTTTAAGAACATAAATTGAAAGTATTTAAGAACAAATTAAATTTTAT	CTTTAAGAACATAAATTGAAAGTATTTAAGAACAAATTAAATTTTAT/C	CTTTAAGAACATAAATTGAAAGTATTTAAGAACAAATTAAATTTTAT|C	CTTTAAGAACATAAATTGAAAGTATTTAAGAACAAATTAAATTTTAT/CTTTAAGAACATAAATTGAAAGTATTTAAGAACAAATTAAATTTTAT	CTTTAAGAACATAAATTGAAAGTATTTAAGAACAAATTAAATTTTAT|C	CTTTAAGAACATAAATTGAAAGTATTTAAGAACAAATTAAATTTTAT|C	CTTTAAGAACATAAATTGAAAGTATTTAAGAACAAATTAAATTTTAT|C	CTTTAAGAACATAAATTGAAAGTATTTAAGAACAAATTAAATTTTAT/CTTTAAGAACATAAATTGAAAGTATTTAAGAACAAATTAAATTTTAT	CTTTAAGAACATAAATTGAAAGTATTTAAGAACAAATTAAATTTTAT/CTTTAAGAACATAAATTGAAAGTATTTAAGAACAAATTAAATTTTAT	CTTTAAGAACATAAATTGAAAGTATTTAAGAACAAATTAAATTTTAT/CTTTAAGAACATAAATTGAAAGTATTTAAGAACAAATTAAATTTTAT	CTTTAAGAACATAAATTGAAAGTATTTAAGAACAAATTAAATTTTAT/CTTTAAGAACATAAATTGAAAGTATTTAAGAACAAATTAAATTTTAT	CTTTAAGAACATAAATTGAAAGTATTTAAGAACAAATTAAATTTTAT/CTTTAAGAACATAAATTGAAAGTATTTAAGAACAAATTAAATTTTAT	CTTTAAGAACATAAATTGAAAGTATTTAAGAACAAATTAAATTTTAT|C	CTTTAAGAACATAAATTGAAAGTATTTAAGAACAAATTAAATTTTAT/CTTTAAGAACATAAATTGAAAGTATTTAAGAACAAATTAAATTTTAT	CTTTAAGAACATAAATTGAAAGTATTTAAGAACAAATTAAATTTTAT/CTTTAAGAACATAAATTGAAAGTATTTAAGAACAAATTAAATTTTAT	CTTTAAGAACATAAATTGAAAGTATTTAAGAACAAATTAAATTTTAT/CTTTAAGAACATAAATTGAAAGTATTTAAGAACAAATTAAATTTTAT	CTTTAAGAACATAAATTGAAAGTATTTAAGAACAAATTAAATTTTAT/CTTTAAGAACATAAATTGAAAGTATTTAAGAACAAATTAAATTTTAT	CTTTAAGAACATAAATTGAAAGTATTTAAGAACAAATTAAATTTTAT/CTTTAAGAACATAAATTGAAAGTATTTAAGAACAAATTAAATTTTAT	CTTTAAGAACATAAATTGAAAGTATTTAAGAACAAATTAAATTTTAT|C	CTTTAAGAACATAAATTGAAAGTATTTAAGAACAAATTAAATTTTAT/CTTTAAGAACATAAATTGAAAGTATTTAAGAACAAATTAAATTTTAT	CTTTAAGAACATAAATTGAAAGTATTTAAGAACAAATTAAATTTTAT|C	CTTTAAGAACATAAATTGAAAGTATTTAAGAACAAATTAAATTTTAT/CTTTAAGAACATAAATTGAAAGTATTTAAGAACAAATTAAATTTTAT	CTTTAAGAACATAAATTGAAAGTATTTAAGAACAAATTAAATTTTAT/CTTTAAGAACATAAATTGAAAGTATTTAAGAACAAATTAAATTTTAT	CTTTAAGAACATAAATTGAAAGTATTTAAGAACAAATTAAATTTTAT|C	CTTTAAGAACATAAATTGAAAGTATTTAAGAACAAATTAAATTTTAT/CTTTAAGAACATAAATTGAAAGTATTTAAGAACAAATTAAATTTTAT	CTTTAAGAACATAAATTGAAAGTATTTAAGAACAAATTAAATTTTAT/CTTTAAGAACATAAATTGAAAGTATTTAAGAACAAATTAAATTTTAT	CTTTAAGAACATAAATTGAAAGTATTTAAGAACAAATTAAATTTTAT/CTTTAAGAACATAAATTGAAAGTATTTAAGAACAAATTAAATTTTAT	CTTTAAGAACATAAATTGAAAGTATTTAAGAACAAATTAAATTTTAT/CTTTAAGAACATAAATTGAAAGTATTTAAGAACAAATTAAATTTTAT
Tp_9375_78	Tp_9375	78	-	-	-	-	-	-	-	-	-	-	-	-	-	-	-	-	-	-	-	-	-	-	-	-	-	-	-	-	-	-	-	-	-	-	-	-	-	-	-	-	-	-	-	-	-	-	-
Tp_9375_78	Tp_9375	78	-	-	-	-	-	-	-	-	-	-	-	-	-	-	-	-	-	-	-	-	-	-	-	-	-	-	-	-	-	-	-	-	-	-	-	-	-	-	-	-	-	-	-	-	-	-	-
Tp_9375_81	Tp_9375	81	T/T	T/T	T/T	T/T	T/T	T/T	T/T	T/T	T/T	T/T	T/T	T/T	T/T	T/T	T/T	T/T	T/C	T/T	T/T	T/T	T/T	T|T	T/T	T|T	T|T	T|T	T/T	T/T	T/T	T/C	T/T	T|T	T/T	T/T	T/T	T/T	T|C	T|T	T/T	T|T	T/T	T/T	T|T	T/T	T/T	T/T	T/T
Tp_9375_81	Tp_9375	81	T/T	T/T	T/T	T/T	T/T	T/T	T/T	T/T	T/T	T/T	T/T	T/T	T/T	T/T	T/T	T/*	T/T	T/T	T/T	T/T	T/T	T|*	T/T	T|*	T|*	T|*	T/T	T/T	T/T	T/T	T/T	T|*	T/T	T/T	T/T	T/T	T|T	T|*	T/T	T|*	T/T	T/T	T|*	T/T	T/T	T/T	T/T
Tp_9375_106	Tp_9375	106	G/G	-	G/G	G/G	G/G	G/G	G/G	G/G	G/G	G/G	G/G	G/G	G/G	G/G	G/G	G/G	G/G	G/G	G/G	G/G	G/G	G/G	G/G	G/G	G/G	G/G	G/G	G/G	G/G	G/G	G/G	G/G	G/G	G/G	G/G	G/G	G/G	G/G	G/G	G/G	G/G	G/G	G/T	G/G	G/G	G/G	G/G
Tp_9375_110	Tp_9375	110	T/T	-	T/C	T/T	T/C	T/C	T/C	T/C	T/T	T/C	T/T	T/T	T|C	C/C	T/C	C/C	C/C	T/C	T/C	T/T	C/C	T|C	T/T	T|C	T|C	T|C	T/C	T/T	T/T	C|C	T/T	T|C	T/C	T/T	T/T	T/T	T/C	T|C	T/T	T|C	T/T	T/T	T|C	T/T	T/C	T|C	T/C
Tp_9375_112	Tp_9375	112	G/G	-	G/G	G/G	G/G	G/G	G/G	G/G	G/G	G/G	G/G	G/G	G/G	G/G	G/G	G/G	G/G	G/C	G/G	G/G	G/C	G/G	G/G	G/G	G/G	G/G	G/G	G/G	G/G	G/G	G/G	G/G	G/G	G/G	G/G	G/G	G/G	G/G	G/G	G/G	G/G	G/G	G/G	G/G	G/G	G|C	G/G
Tp_9375_113	Tp_9375	113	G/T	-	G/T	G/G	G/G	G/G	G/G	G/G	G/G	G/G	G/G	G/G	G/G	G/G	G/G	G/G	G/G	G/G	G/T	G/G	G/G	G/G	G/G	G/G	G/G	G/G	G/G	G/G	G/G	G/G	G/G	G/G	G/G	G/G	G/G	G/G	G/G	G/G	G/G	G/G	G/G	G/G	G/G	G/G	G/G	G/G	G/G
Tp_9375_131	Tp_9375	131	A/AT	-	A/A	A/A	A/A	A/A	A/A	A/A	A/AT	A/A	A/A	A/AT	A/A	A/A	A/A	A/A	A/A	A/A	A/A	A/A	A/A	A/A	A/A	A/A	A/A	A/A	A/A	A/AT	A/A	A/A	A/A	A/A	A/A	A/AT	A/A	A/A	A/A	A/A	A/A	A/A	A/A	A/A	A/A	A/A	A/A	A/A	A/A
Tp_9375_133	Tp_9375	133	T/T	-	T/T	T/T	T/T	T/T	T/T	T/T	T/T	T/T	T/T	T/T	T/T	T/T	T/T	T/T	T/T	T/T	T/T	T/T	T/T	T/T	T/C	T/T	T/T	T/T	T/T	T/T	T/T	T/T	T/T	T/T	T/T	T/T	T/T	T/T	T/T	T/T	T/C	T/T	T/T	T/C	T/T	T/T	T/C	T/T	T/T
Tp_9375_137	Tp_9375	137	T/T	-	T/T	T/T	T/G	T/G	T/T	T/G	T/T	T/T	T/T	T/T	T/T	T/T	T/G	T/T	T/G	T/T	T/T	T/T	T/T	T/T	T/T	T/T	T/T	T/T	T/T	T/T	T/T	T|G	T/T	T/T	T/T	T/T	T/T	T/T	T/T	T/T	T/T	T/T	T/T	T/T	T/T	T/T	T/T	T/T	T/T
Tp_9375_138	Tp_9375	138	T/T	-	T/A	T/T	T/T	T/T	T/A	T/T	T/T	T/A	T/T	T/T	T/A	A/A	T/T	T/A	T/A	T/A	T/A	T/T	T/A	T/A	T/T	T/A	T/A	T/A	T/A	T/T	T/T	T|A	T/T	T/A	T/A	T/T	T/T	T/T	T/A	T/A	T/T	T/A	T/T	T/T	T/A	T/T	T/A	T/T	T/A
Tp_9375_154	Tp_9375	154	T/T	-	T/T	T/T	T/T	T/T	T/T	T/T	T/T	T/T	T/T	T/T	T/T	-	T/T	T/T	T/T	T/T	T/T	T/T	T/T	T/T	T/T	T/T	T/T	T/T	T/T	T/T	T/T	T/T	T/T	T/T	T/T	T/T	T/T	T/T	T/T	T/T	T/T	T/T	T/G	T/T	T/T	T/T	T/T	-	T/T
Tp_9375_171	Tp_9375	171	G/G	G|T	G|T	G/G	G|T	G|T	G|T	G|T	G/G	G|T	G/G	G/G	G|T	-	G|T	G|T	G|T	G|T	G|T	G/G	T|T	G|T	G/G	G|T	G|T	G|T	G|T	G/G	G/G	T|T	G/G	G|T	G|T	G/G	G/G	G/G	G|T	G|T	G/G	G|T	G/G	G/G	G|T	G/G	G|T	-	-
Tp_9375_190	Tp_9375	190	G/G	G|T	G|T	G/G	G|T	G|T	G|T	G|T	G/G	G|T	G/G	G/G	G|T	-	G|T	G|T	G|T	G|T	G|T	G/G	T|T	G|T	G/G	G|T	G|T	G|T	G|T	G/G	G/G	T|T	G/G	G|T	G|T	G/G	G/G	G/G	G|T	G|T	G/G	G|T	G/G	G/G	G|T	G/G	G|T	-	-
Tp_9375_191	Tp_9375	191	A/A	A/A	A/A	A/A	A/A	A/A	A/A	A/A	A/A	A/A	A/A	A/A	A/A	A/A	A/A	A/A	A/A	A/A	A/A	A/A	A/A	A/A	A/A	A/A	A/A	A/A	A/A	A/A	A/A	A/A	A/A	A|T	A/A	A/A	A/A	A/A	A/A	A/A	A/A	A/A	A/A	A/A	A/A	A/A	A/A	-	-
Tp_9375_200	Tp_9375	200	A/A	A/G	A/A	A/A	A/A	A/A	A/A	A/A	A/A	A/A	A/A	A/A	A/A	-	A/A	A/A	A/A	A/A	A/A	A/A	G|G	A|G	A/A	A|G	A/A	A|G	A/A	A/A	A/A	A/A	A/A	A/A	A/A	A/A	A/A	A/A	A/A	A/A	A/A	A/G	A/A	A/A	A/A	A/A	A/A	-	-
Tp_9375_203	Tp_9375	203	C/C	C|T	C|T	C/C	C/C	C/C	C|T	C/C	C/C	C|T	C/C	C/C	C|T	-	C/C	C|T	C|T	C|T	C|T	C/C	T|T	C|T	C/C	C|T	C|T	C|T	C|T	C/C	C/C	C|T	C/C	C|T	C|T	C/C	C/C	C/C	C|T	C|T	C/C	C|T	C/C	C/C	C|T	C/C	C|T	-	-
Tp_9375_212	Tp_9375	212	G/G	G|T	G|T	G/G	G/G	G/G	G|T	G/G	G/G	G|T	G/G	G/G	G|T	-	G/G	G|T	G|T	G|T	G|T	G/G	G|T	G|T	G/G	G|T	G|T	G|T	G|T	G/G	G/G	G|T	G/G	G|T	G|T	G/G	G/G	G/G	G|T	G|T	G/G	G|T	G/G	G/G	G|T	G/G	G|T	G/G	-
Tp_9375_213	Tp_9375	213	T/T	T|G	T|G	T/T	T|G	T|G	T|G	T|G	T/T	T|G	T/T	T/T	T|G	-	T|G	T|G	T|G	T|G	T|G	T/T	T|G	T|G	T/T	T|G	T|G	T|G	T|G	T/T	T/T	G|G	T/T	T|G	T|G	T/T	T/T	T/T	T|G	T|G	T/T	T|G	T/T	T/T	T|G	T/T	T|G	T/T	-
Tp_9375_215	Tp_9375	215	C/C	C/C	C/C	C/C	C|T	C|T	C/C	C|T	C/C	C/C	C/C	C/C	C/C	-	C|T	C/C	C|T	C/C	C/C	C/C	C/C	C/C	C/C	C/C	C/C	C/C	C/C	C/C	C/C	C|T	C/C	C/C	C/C	C/C	C/C	C/C	C/C	C/C	C/C	C/C	C/C	C/C	C/C	C/C	C/C	C/C	C/C
Tp_9375_217	Tp_9375	217	T|C	T|C	T/C	T/C	T|C	T|C	T|C	T|C	T/C	T|C	T/C	T/T	T|C	-	T/C	T|C	T|C	C/C	C|C	T/T	T|C	T|C	T/C	T|C	C|C	C|C	T|C	T/T	T/C	T|C	T/T	T|C	C|C	T/T	T/T	T/T	T|C	T|C	T/T	T|C	T/T	T/T	T|C	T/C	T|C	T/C	T/T
Tp_9375_225	Tp_9375	225	CCAG/CCAG	CCAG/CCAG	CCAG/CCAG	CCAG/CCAG	CCAG/CCAG	CCAG/CCAG	CCAG/CCAG	CCAG|C	CCAG/CCAG	CCAG/CCAG	CCAG/CCAG	CCAG|C	CCAG/CCAG	CCAG/CCAG	CCAG/CCAG	CCAG/CCAG	CCAG/CCAG	CCAG/CCAG	CCAG/CCAG	CCAG/CCAG	CCAG/CCAG	CCAG/CCAG	CCAG/CCAG	CCAG/CCAG	CCAG/CCAG	CCAG/CCAG	CCAG/CCAG	CCAG/CCAG	CCAG/CCAG	CCAG/CCAG	CCAG/CCAG	CCAG/CCAG	CCAG/CCAG	CCAG/CCAG	CCAG|C	CCAG/CCAG	CCAG/CCAG	CCAG/CCAG	CCAG/CCAG	CCAG/CCAG	CCAG/CCAG	CCAG/CCAG	CCAG/CCAG	CCAG/CCAG	CCAG/CCAG	CCAG/CCAG	CCAG/CCAG
Tp_9375_226	Tp_9375	226	C/C	C/C	C/C	C/C	C/C	C/C	C/C	C|C	C/C	C/C	C/C	C|C	C/C	C/C	C/C	C|C	C/C	C/C	C/C	C/C	C/C	C/C	C/C	C/C	C|A	C|A	C/C	C/C	C/C	C/C	C/C	C/C	C|A	C/C	C|C	C/C	C/C	C/C	C/C	C/C	C/C	C/C	C/C	C/A	C/C	C/C	C/C
Tp_9375_226	Tp_9375	226	C/C	C/T	C/C	C/C	C/T	C/T	C/C	C|C	C/C	C/C	C/C	C|C	C/C	C/C	C/C	C|T	C/C	C/C	C/C	C/C	C/C	C/C	C/C	C/C	C|C	C|C	C/C	C/T	C/C	C/C	C/C	C/C	C|C	C/T	C|C	C/T	C/C	C/C	C/C	C/C	C/T	C/C	C/C	C/C	C/C	C/C	C/C
Tp_9375_226	Tp_9375	226	C/C	C/C	C/C	C/C	C/C	C/C	C/C	C|*	C/C	C/C	C/C	C|*	C/C	C/C	C/C	C|C	C/C	C/C	C/C	C/C	C/C	C/C	C/C	C/C	C|C	C|C	C/C	C/C	C/C	C/C	C/C	C/C	C|C	C/C	C|*	C/C	C/C	C/C	C/C	C/C	C/C	C/C	C/C	C/C	C/C	C/C	C/C
Tp_9375_240	Tp_9375	240	G/G	G/G	G/G	G/G	G/G	G/G	G/G	G/G	G/G	G/G	G/G	G|G	G/G	G/G	G/G	G/G	G/G	G/G	G/G	G/G	G/G	G/G	G/G	G/G	G/G	G|A	G/G	G/G	G/G	G/G	G/G	G/G	G/G	G/G	G|G	G/G	G/G	G/G	G/G	G/G	G/G	G/G	G/G	G/G	G/G	G/G	G/G
Tp_9375_240	Tp_9375	240	G/G	G/G	G/G	G/G	G/G	G/G	G/G	G/*	G/G	G/G	G/G	G|*	G/G	G/G	G/G	G/G	G/G	G/G	G/G	G/G	G/G	G/G	G/G	G/G	G/G	G|G	G/G	G/G	G/G	G/G	G/G	G/G	G/G	G/G	G|*	G/G	G/G	G/G	G/G	G/G	G/G	G/G	G/G	G/G	G/G	G/G	G/G
Tp_9375_241	Tp_9375	241	T/T	T/T	T/T	T/T	T/T	T/T	T/T	T/T	T/C	T/T	T/T	T/T	T/T	T/T	T/T	T/T	T/T	T/T	T/T	T/T	T/T	T/T	T/T	T/T	T/T	T/T	T/T	T/T	T/C	T/T	T/C	T/T	T/T	T/T	T/T	T/T	T/T	T/T	T/T	T/T	T/T	T/T	T/T	T/C	T/T	T/T	T/T
Tp_9375_244	Tp_9375	244	A/A	A/A	A/A	A/A	A/A	A/A	A/A	A/A	A/A	A/A	A/A	A/A	A/A	A/A	A/A	A/A	A/A	A/A	A/A	A/A	A/G	A/A	A/A	A/A	A|A	A/A	A/A	A/A	A/A	A/A	A/A	A/A	A/A	A/A	A/A	A/A	A/A	A/A	A/A	A/A	A/A	A/A	A/A	A/A	A/A	A/A	A/A
Tp_9375_251	Tp_9375	251	C/C	C/C	C/C	C/C	C/C	C/C	C/C	C/C	C/C	C/C	C/C	C/C	C/C	-	C/C	C/C	C/C	C/C	C/C	C/C	C/C	C/C	C/C	C/C	C/C	C/C	C/C	C/C	C/C	C/C	C/C	C/C	C/C	C/C	C/C	C/C	C/C	C/C	C/C	C/C	C/C	C/C	C/C	C/T	C/C	C/C	-
Tp_9375_252	Tp_9375	252	G|A	G/G	G|A	G/A	G/A	G/A	G/A	G|A	G|A	G|G	G/A	G|A	G/A	-	G/A	G|A	G|A	G/G	G|A	G/A	G|A	G/A	G/A	G/A	G/A	G|A	G|A	G/A	G/A	G|A	G/A	G|A	G/G	G/A	G|A	G|A	G|A	G|A	G|A	G|A	G|A	G|A	G/A	G/A	G/A	G/A	-
Tp_9375_253	Tp_9375	253	G/G	G/G	G/G	G/G	G/G	G/G	G/G	G/G	G/G	G/G	G/G	G/G	G/G	-	G|G	G/G	G|G	G/G	G/G	G/G	G/G	G/G	G/G	G/G	G/G	G/G	G/G	G/G	G/G	G|A	G/G	G/G	G/G	G/G	G/G	G/G	G/G	G|A	G/G	G|G	G/G	G/G	G/G	G/G	G/G	G/G	-
Tp_9375_253	Tp_9375	253	G/G	G/G	G/G	G/G	G/G	G/G	G/G	G/G	G/G	G/G	G/T	G/G	G/G	-	G|G	G/G	G|G	G/G	G/G	G/G	G/G	G/G	G/G	G/G	G/G	G/G	G/G	G/G	G/G	G|G	G/G	G/G	G/G	G/G	G/G	G/G	G/G	G|G	G/G	G|G	G/G	G/G	G/G	G/G	G/G	G/G	-
Tp_9375_259	Tp_9375	259	-	-	-	-	-	-	-	-	-	-	-	-	-	-	-	-	-	-	-	-	-	-	-	-	-	-	-	-	-	-	-	-	-	-	-	-	-	-	-	-	-	-	-	-	-	-	-
Tp_9375_259	Tp_9375	259	-	-	-	-	-	-	-	-	-	-	-	-	-	-	-	-	-	-	-	-	-	-	-	-	-	-	-	-	-	-	-	-	-	-	-	-	-	-	-	-	-	-	-	-	-	-	-
Tp_9375_260	Tp_9375	260	C/C	-	C/C	C/C	C/C	C/C	C/C	C/C	C/C	C/C	C/C	C/C	C/C	C/C	C/C	C/C	C/C	C/C	C/C	C/C	C/C	C/C	C/C	C/C	C|C	C/C	C/C	C/C	C/C	C/C	C/C	C/C	C/C	C/C	C/T	C/C	C/C	C/C	C/C	C/C	C/C	C/C	C/C	C/C	C/C	C/C	-
Tp_9375_263	Tp_9375	263	T/T	-	T/T	T/T	T/T	T/T	T/T	T/T	T/T	T/T	T/T	T/T	T/T	T/T	T/T	T/T	T/T	T/T	T/T	T/C	T/T	T/T	T/T	T/T	T/T	T/T	T/T	T/T	T/T	T/T	T/T	T/T	T/T	T/T	T/T	T/T	T/T	T/T	T/T	T/T	T/T	T/T	T/T	T/T	T/T	T/T	T/T
Tp_9375_264	Tp_9375	264	A/A	AC|AC	A/A	A/A	A/A	A/A	A/A	A/A	A/A	A/A	A/A	A/A	A/A	A/A	A/A	A/A	A/A	A/A	A/A	A/A	A/A	A/A	A/A	A/A	A/A	A/A	A/A	A/A	A/A	A/A	A/A	A/A	A/A	A/A	A/A	A/A	A/A	A/A	A/A	A/A	A/A	A/A	A/A	A/A	A/A	A/A	A/A
Tp_9375_265	Tp_9375	265	T/T	TCCCTCCGGTCCTTTTTATAAGGAACAATTTGAAA|TCCCTCCGGTCCTTTTTATAAGGAACAATTTGAAA	T/T	T/T	T/T	T/T	T/T	T/T	T/T	T/T	T/T	T/T	T/T	T/T	T/T	T/T	T/T	T/T	T/T	T/T	T/T	T/T	T/T	T/T	T/T	T/T	T/T	T/T	T/T	T/T	T/T	T/T	T/T	T/T	T/T	T/T	T/T	T/T	T/T	T/T	T/T	T/T	T/T	T/T	T/T	T/T	T/T
Tp_9375_272	Tp_9375	272	G/G	-	G|T	G/G	G/T	G/T	G/G	G|T	G/T	G|G	G/G	G/T	G/T	G/G	G/G	G|T	G|T	G/G	G/T	G/G	G/G	G/G	G/G	G/G	G|G	G|G	G|T	G/G	G/G	G|G	G/G	G|T	G/G	G/T	G/T	G/G	G/G	G/T	G/T	G/T	G/G	G/T	G/G	G/T	G/T	G/T	G/G
Tp_9375_272	Tp_9375	272	G/G	-	G|G	G/G	G/G	G/G	G/G	G|G	G/G	G|G	G/G	G/G	G/G	G/G	G/G	G|G	G|G	G/G	G/G	G/G	G/A	G/G	G/G	G/G	G|A	G|G	G|G	G/G	G/G	G|G	G/G	G|G	G/G	G/G	G/G	G/G	G/G	G/G	G/G	G/G	G/A	G/G	G/G	G/G	G/G	G/G	G/G
Tp_9375_273	Tp_9375	273	G/G	-	G/G	G/G	G/A	G/G	G/G	G/G	G/G	G/G	G/G	G/G	G|A	G/G	G|G	G/G	G/G	G/G	G/G	G/G	G/G	G/G	G/G	G/A	G/G	G/G	G/G	G/G	G/G	G|A	G/A	G/G	G/G	G/G	G/A	G/G	G/G	G|A	G/G	G/G	G/G	G/A	G/G	G/G	G/G	G/G	G/G
Tp_9375_278	Tp_9375	278	A/A	A/A	A/A	A/A	A/A	A/A	A/A	A/A	A/A	A/A	A/A	A/A	A/A	A/A	A/A	A/A	A|A	A/A	A/A	A/A	A/A	A/A	A/A	A/A	A/A	A/A	A/A	A/A	A/A	A|G	A|A	A/A	A/A	A/A	A/A	A/A	A/A	A/A	A/A	A|G	A/A	A/A	A/A	A/A	A/A	A/A	A/A
Tp_9375_279	Tp_9375	279	T/T	T/T	T/T	T/T	T/T	T/T	T/T	T/T	T/T	T/T	T/T	T/T	T/T	T/T	T/T	T/T	T/T	T/T	T/T	T/T	T/T	T/T	T/T	T/T	T/T	T|TGTC	T/T	T/T	T/T	T/T	T/T	T/T	T/T	T/T	T/T	T/T	T/T	T/T	T/T	T/T	T/T	T/T	T/T	T/T	T/T	T/T	T/T
Tp_9375_282	Tp_9375	282	T|A	-	T|A	T/T	T/A	T/A	T/A	T/T	T|T	T/T	T/A	T/T	T|T	T/T	T/T	T|A	T|A	T/T	T|A	T/T	T/A	T/A	T/T	T/A	T/T	T/T	T|A	T/T	T/A	T/T	T/A	T/A	T/T	T/A	T/A	T/A	T/T	T/T	T|A	T/A	T/T	T/A	T|A	T/A	T/A	T/A	T/T
Tp_9375_282	Tp_9375	282	T|T	-	T|T	T/T	T/T	T/T	T/T	T/T	T|T	T/T	T/T	T/*	T|T	T/T	T/T	T|T	T|T	T/T	T|T	T/T	T/T	T/T	T/T	T/T	T/T	T/*	T|T	T/T	T/T	T/T	T/T	T/T	T/T	T/T	T/T	T/T	T/T	T/T	T|T	T/T	T/T	T/T	T|T	T/T	T/T	T/T	T/T
Tp_9375_283	Tp_9375	283	A/A	A/A	A/A	A/A	A/A	A/A	A/A	A/A	A/A	A/A	A/G	A/A	A/A	A/A	A/A	A/A	A/A	A/A	A/A	A/A	A/A	A/A	A/A	A/A	A/A	A/A	A/A	A/A	A/A	A/A	A/A	A/A	A/A	A/A	A/A	A/A	A/A	A/A	A/A	A/A	A/A	A/A	A/A	A/A	A/A	A/A	A/A
Tp_9375_284	Tp_9375	284	T|A	T/T	T/T	T/T	T/T	T/A	T/A	T/T	T/T	T/T	T/A	T/T	T/T	T/T	T/T	T/T	T/A	T/T	T/T	T/T	T/T	T/T	T/T	T/A	T/T	T/T	T/T	T/T	T/A	T/T	T/A	T/T	T/T	T/A	T/A	T/A	T/T	T/T	T/T	T/T	T/T	T/A	T|A	T/A	T/T	T/A	T/T
Tp_9375_285	Tp_9375	285	T/T	T/T	T/T	T/T	T/T	T/T	T/T	T/T	T/T	T/T	T/T	T/T	T/T	T/T	T/T	T/T	T/T	T/T	T/T	T/T	T/T	T/T	T/T	T/T	T/T	T/T	T/T	T/T	T/T	T|C	T/T	T/T	T/T	T/T	T/T	T/T	T/T	T/T	T/T	T|C	T/T	T/T	T/T	T/T	T/T	T/T	T/T
Tp_9375_288	Tp_9375	288	A/A	A/A	A/A	A/A	A/A	A/A	A/A	A/A	A/A	A/A	A/A	A/A	A/A	A/A	A/A	A/A	A/A	A/A	A/A	A/A	A/A	A/T	A/A	A/A	A/A	A/A	A/A	A/A	A/A	A/A	A/A	A/A	A/A	A/A	A/T	A/A	A/A	A/A	A/A	A/T	A/A	A/A	A/A	A/A	A/A	A/A	A/A
Tp_9375_292	Tp_9375	292	G/G	-	G|A	G/G	G/G	G/G	G/G	G/G	G|A	G/G	G/G	G/G	G/G	G/G	G/G	G|A	G|A	G/G	G|A	G/A	G/G	G/G	G/G	G/G	G/G	G|A	G|A	G/G	G/G	G/G	G/G	G|A	G/G	G/G	G/G	G/G	G/G	G/G	G|A	G/G	G/G	G/A	G/G	G/A	G/G	G/G	G/G
Tp_9375_295	Tp_9375	295	-	-	-	-	-	-	-	-	-	-	-	-	-	-	-	-	-	-	-	-	-	-	-	-	-	-	-	-	-	-	-	-	-	-	-	-	-	-	-	-	-	-	-	-	-	-	-
Tp_9375_295	Tp_9375	295	-	-	-	-	-	-	-	-	-	-	-	-	-	-	-	-	-	-	-	-	-	-	-	-	-	-	-	-	-	-	-	-	-	-	-	-	-	-	-	-	-	-	-	-	-	-	-
Tp_9375_300	Tp_9375	300	T/C	-	T/C	T/C	T/T	T/T	T/T	T/T	T/C	T/T	T/C	T/T	T/T	T/T	T|C	T/T	T/T	T|C	T|C	T/T	T/T	T/T	T|C	T/T	T/T	T|C	T/T	T/T	T/C	T/T	T|C	T/T	T|C	T/T	T/T	T/T	T/T	T/T	T/T	T/T	T/T	T/T	T/T	T/C	T/T	T|C	T/T
Tp_9375_301	Tp_9375	301	G|A	-	G|A	G|A	G/A	G/A	G|A	G/A	G|A	G|A	G/A	G/A	G|A	A|A	G|A	G|A	A|A	G|A	G|A	G/A	A/A	G|A	G|A	G/A	G|A	G|A	G|A	G|A	G/A	A/A	G/A	G/A	G|A	G/A	G/G	G|A	G|A	G|A	G/A	G|A	G/A	G|A	G/A	G|A	G|A	G|A	G|A
Tp_9375_302	Tp_9375	302	A|G	-	A|G	A|G	A/G	A|G	A|G	A|G	A|G	A|G	A/G	A/G	A/G	G|G	A|G	A/G	A|G	A|G	A|G	A/G	G/G	A|G	A|G	A/G	A|G	A|G	A|G	A/G	A/G	G/G	A/G	A|G	A|G	A/G	A/A	A|G	A/G	A/G	A|G	A|G	A/G	A|G	A/G	A/G	A|G	A|G	A|G
Tp_9375_311	Tp_9375	311	G/G	G/G	G/G	G/G	G/G	G/G	G/G	G/G	G/G	G/G	G/G	G/G	G/G	G/G	G/G	G/G	G|G	G/G	G/G	G/C	G/G	G|G	G/G	G/G	G/G	G/G	G/G	G/G	G/G	G/G	G/G	G/G	G/G	G/G	G/G	G/G	G/G	G/G	G/G	G/G	G/G	G/G	G/G	G/G	G/G	G/G	G/G
Tp_9375_311	Tp_9375	311	G/G	G/G	G/G	G/G	G/G	G/A	G/G	G/G	G/G	G/G	G/G	G/G	G/G	G/G	G/G	G/G	G|G	G/G	G/G	G/G	G/A	G|G	G/G	G/G	G/G	G/G	G/G	G/A	G/G	G/G	G/G	G/G	G/G	G/G	G/G	G/G	G/A	G/G	G/G	G/G	G/G	G/G	G/G	G/G	G/G	G/G	G/G
Tp_9375_317	Tp_9375	317	T/TTA	T/T	T|TTA	T/TTA	T/TTA	T/T	T/TTA	T/T	T/TTA	T|TTA	T/TTA	T/TTA	T/T	TTA|TTA	T|TTA	T/T	T/T	T|TTA	T|TTA	T/TTA	T/T	T/TTA	T|TTA	T/TTA	T/T	T|TTA	T|TTA	T/TTA	T|TTA	T/TTA	T/TTA	T|TTA	T|TTA	T/TTA	T/TTA	T/TTA	T/TTA	T/TTA	T/TTA	T/TTA	T/TTA	T/TTA	T/TTA	T/TTA	T/TTA	T|TTA	T/TTA
Tp_9375_320	Tp_9375	320	T|TAA	-	T/TAA	T/TAA	T/TAA	T/TAA	T/TAA	T|TAA	T|TAA	T|TAA	T/TAA	T/TAA	T/TAA	T/T	T|TAA	T/TAA	TAA|TAA	T|TAA	T|TAA	T/TAA	TAA/TAA	T|TAA	T/TAA	T|TAA	TAA/TAA	T/TAA	T/TAA	T/TAA	T/TAA	T/TAA	T|TAA	T|TAA	T|TAA	T/TAA	T/T	T|TAA	T/TAA	T/TAA	T/TAA	T|TAA	T/TAA	T|TAA	T/TAA	T/TAA	T/TAA	T|TAA	T|TAA
Tp_9375_322	Tp_9375	322	T|C	-	T/C	T|C	T/C	T/C	T/C	T|C	T/C	T|C	T/C	T/C	T/C	C|C	T/C	T/C	T|C	T|C	T/C	T/C	C/C	T/C	T/C	T/C	C/C	T/C	T|C	T/C	T/C	C/C	T/C	T|C	T|C	T/C	T/T	T|C	T/C	T/C	T/C	T|C	T/T	T|C	T/C	T/C	T/C	T/C	T/C
Tp_9375_328	Tp_9375	328	C|T	-	C|T	C|T	C/T	C/T	C/T	C/T	C|T	C|T	C/T	C/T	C/T	C/C	C/T	C/T	C|T	C|T	C|T	C/T	T/T	C|T	C|T	C|T	T|T	C|T	C|T	C/T	C|T	C/T	C|T	C|T	C|T	C/T	C/C	C|T	C/T	C/T	C/T	C|T	C/T	C|T	C/T	C|T	C/T	C/T	C|T
Tp_9375_331	Tp_9375	331	C/C	-	C/C	C/C	C/C	C/C	C/C	C/C	C/C	C/C	C/C	C/C	C/C	C/C	C/C	C/C	C/C	C/C	C/C	C/C	C/G	C/C	C/C	C/C	C/C	C/C	C/C	C/C	C/C	C/G	C/C	C/C	C/C	C/C	C/C	C/C	C/C	C/C	C/C	C/C	C/C	C/C	C/C	C/C	C/C	C/C	C/C
Tp_9375_340	Tp_9375	340	C/C	C/C	C/C	C/C	C/C	C/C	C/C	C/C	C/C	C/C	C/C	C/C	C/C	C/C	C/C	C/C	C/C	C/C	C/C	C/C	C/C	C/C	C/C	C/C	C/C	C/C	C/C	C/T	C/C	C/C	C/C	C/C	C|T	C/C	C/C	C/C	C/C	C/C	C/C	C/C	C/C	C/C	C/C	C/C	C/C	C/C	C/C
Tp_9375_341	Tp_9375	341	C/C	C/C	C/C	C/C	C/C	C/C	C/C	C/C	C|C	C/C	C/C	C/C	C/C	C/C	C/C	C/C	C/C	C/C	C/C	C/C	C/C	C/C	C/C	C/C	C/C	C/C	C/C	C/A	C/C	C/C	C/A	C/C	C|A	C/C	C/C	C/C	C|C	C/C	C/C	C/C	C/C	C/C	C/C	C/A	C/C	C/C	C/C
Tp_9375_343	Tp_9375	343	T/T	T/T	T/T	T/C	T/C	T/T	T/T	T/T	T/T	T/T	T/T	T/T	T/T	T/T	T/C	T/T	T|C	T|C	T/C	T|C	T/C	T/C	T/C	T/T	T/T	T|C	T/T	T/T	T/T	T/C	T/T	T/C	T|C	T/T	T/T	T/T	T/T	T/C	T/C	T/C	T/T	T/T	T/T	T/T	T/T	T/T	T/T
Tp_9375_344	Tp_9375	344	G/G	G/G	G/A	G/G	G/G	G/G	G/G	G/G	G/G	G/G	G/G	G/G	G/G	G/G	G/A	G/G	G/G	G|A	G/G	G|A	G/A	G/A	G/G	G/G	G/G	G|A	G/G	G/G	G/A	G/G	G/G	G/G	G/G	G/G	G/G	G/G	G/G	G/G	G/G	G/A	G/G	G/G	G/G	G/G	G/G	G|G	G/G
Tp_9375_346	Tp_9375	346	C/C	C/C	C/C	C/C	C/C	C/C	C/C	C/C	C/C	C/C	C/C	C/C	C/C	C/C	C/C	C/C	C/C	C/C	C/C	C/C	C/C	C/C	C/C	C/C	C|C	C/C	C/C	C/C	C/C	C/C	C/C	C|T	C/C	C/C	C/C	C/C	C/C	C/T	C/C	C/C	C/C	C/C	C/T	C/C	C/C	C/C	C/C
Tp_9375_350	Tp_9375	350	C/C	C/C	C/C	C/C	C/C	C/T	C/C	C/T	C/C	C/T	C/C	C/T	C/C	C/C	C/C	C/T	C/C	C/T	C/C	C/C	C/C	C/C	C/C	C/T	C/C	C/C	C/C	C/C	C/C	C/C	C/C	C/C	C/C	C/T	C/C	C/C	C/C	C/C	C/C	C/C	C/C	C/T	C/C	C/T	C/C	C/C	C/C
Tp_9375_353	Tp_9375	353	ATAATATTATATAAAAATTACATAAGC/ATAATATTATATAAAAATTACATAAGC	ATAATATTATATAAAAATTACATAAGC/ATAATATTATATAAAAATTACATAAGC	ATAATATTATATAAAAATTACATAAGC/ATAATATTATATAAAAATTACATAAGC	ATAATATTATATAAAAATTACATAAGC/ATAATATTATATAAAAATTACATAAGC	ATAATATTATATAAAAATTACATAAGC/ATAATATTATATAAAAATTACATAAGC	ATAATATTATATAAAAATTACATAAGC/ATAATATTATATAAAAATTACATAAGC	ATAATATTATATAAAAATTACATAAGC/A	ATAATATTATATAAAAATTACATAAGC/ATAATATTATATAAAAATTACATAAGC	ATAATATTATATAAAAATTACATAAGC/ATAATATTATATAAAAATTACATAAGC	ATAATATTATATAAAAATTACATAAGC/ATAATATTATATAAAAATTACATAAGC	ATAATATTATATAAAAATTACATAAGC/ATAATATTATATAAAAATTACATAAGC	ATAATATTATATAAAAATTACATAAGC/ATAATATTATATAAAAATTACATAAGC	ATAATATTATATAAAAATTACATAAGC/ATAATATTATATAAAAATTACATAAGC	ATAATATTATATAAAAATTACATAAGC/ATAATATTATATAAAAATTACATAAGC	ATAATATTATATAAAAATTACATAAGC/ATAATATTATATAAAAATTACATAAGC	ATAATATTATATAAAAATTACATAAGC/ATAATATTATATAAAAATTACATAAGC	ATAATATTATATAAAAATTACATAAGC/ATAATATTATATAAAAATTACATAAGC	ATAATATTATATAAAAATTACATAAGC/ATAATATTATATAAAAATTACATAAGC	ATAATATTATATAAAAATTACATAAGC/ATAATATTATATAAAAATTACATAAGC	ATAATATTATATAAAAATTACATAAGC/ATAATATTATATAAAAATTACATAAGC	ATAATATTATATAAAAATTACATAAGC/ATAATATTATATAAAAATTACATAAGC	ATAATATTATATAAAAATTACATAAGC/ATAATATTATATAAAAATTACATAAGC	ATAATATTATATAAAAATTACATAAGC/ATAATATTATATAAAAATTACATAAGC	ATAATATTATATAAAAATTACATAAGC/ATAATATTATATAAAAATTACATAAGC	ATAATATTATATAAAAATTACATAAGC/ATAATATTATATAAAAATTACATAAGC	ATAATATTATATAAAAATTACATAAGC/ATAATATTATATAAAAATTACATAAGC	ATAATATTATATAAAAATTACATAAGC/ATAATATTATATAAAAATTACATAAGC	ATAATATTATATAAAAATTACATAAGC/ATAATATTATATAAAAATTACATAAGC	ATAATATTATATAAAAATTACATAAGC/ATAATATTATATAAAAATTACATAAGC	ATAATATTATATAAAAATTACATAAGC/ATAATATTATATAAAAATTACATAAGC	ATAATATTATATAAAAATTACATAAGC/ATAATATTATATAAAAATTACATAAGC	ATAATATTATATAAAAATTACATAAGC/ATAATATTATATAAAAATTACATAAGC	ATAATATTATATAAAAATTACATAAGC/ATAATATTATATAAAAATTACATAAGC	ATAATATTATATAAAAATTACATAAGC/ATAATATTATATAAAAATTACATAAGC	ATAATATTATATAAAAATTACATAAGC/ATAATATTATATAAAAATTACATAAGC	ATAATATTATATAAAAATTACATAAGC/ATAATATTATATAAAAATTACATAAGC	ATAATATTATATAAAAATTACATAAGC/ATAATATTATATAAAAATTACATAAGC	ATAATATTATATAAAAATTACATAAGC/ATAATATTATATAAAAATTACATAAGC	ATAATATTATATAAAAATTACATAAGC/ATAATATTATATAAAAATTACATAAGC	ATAATATTATATAAAAATTACATAAGC/ATAATATTATATAAAAATTACATAAGC	ATAATATTATATAAAAATTACATAAGC/ATAATATTATATAAAAATTACATAAGC	ATAATATTATATAAAAATTACATAAGC/ATAATATTATATAAAAATTACATAAGC	ATAATATTATATAAAAATTACATAAGC/ATAATATTATATAAAAATTACATAAGC	ATAATATTATATAAAAATTACATAAGC/ATAATATTATATAAAAATTACATAAGC	ATAATATTATATAAAAATTACATAAGC/ATAATATTATATAAAAATTACATAAGC	ATAATATTATATAAAAATTACATAAGC/ATAATATTATATAAAAATTACATAAGC	ATAATATTATATAAAAATTACATAAGC/ATAATATTATATAAAAATTACATAAGC
Tp_9375_356	Tp_9375	356	ATAT/ATAT	ATAT/ATAT	ATAT/ATAT	ATAT/ATAT	ATAT/ATAT	ATAT/ATAT	ATAT/ATAT	ATAT/ATAT	ATAT/ATAT	ATAT/ATAT	ATAT/ATAT	ATAT/ATAT	ATAT/ATAT	ATAT/ATAT	ATAT/ATAT	ATAT/ATAT	ATAT/ATAT	ATAT/ATAT	ATAT/ATAT	ATAT/ATAT	ATAT/ATAT	ATAT/ATAT	ATAT/ATAT	ATAT/ATAT	ATAT/ATAT	ATAT|ATAT	ATAT/A	ATAT/ATAT	ATAT/ATAT	ATAT/ATAT	ATAT/ATAT	ATAT/ATAT	ATAT/ATAT	ATAT/ATAT	ATAT/ATAT	ATAT/ATAT	ATAT/ATAT	ATAT/ATAT	ATAT/ATAT	ATAT/ATAT	ATAT/ATAT	ATAT/ATAT	ATAT/ATAT	ATAT/ATAT	ATAT/ATAT	ATAT/ATAT	ATAT/A
Tp_9375_356	Tp_9375	356	ATAT/ATAT	ATAT/ATAT	ATAT/ATAT	ATAT/ATAT	ATAT/ATAT	ATAT/ATAT	ATAT/*	ATAT/ATAT	ATAT/ATAT	ATAT/ATAT	ATAT/ATAT	ATAT/ATAT	ATAT/ATAT	ATAT/ATAT	ATAT/ATAT	ATAT/ATAT	ATAT/ATAT	ATAT/ATAT	ATAT/ATAT	ATAT/ATAT	ATAT/ATAT	ATAT/ATAT	ATAT/ATAT	ATAT/ATAT	ATAT/ATAT	ATAT|ATAT	ATAT/ATAT	ATAT/ATAT	ATAT/ATAT	ATAT/ATAT	ATAT/ATAT	ATAT/ATAT	ATAT/ATAT	ATAT/ATAT	ATAT/ATAT	ATAT/ATAT	ATAT/ATAT	ATAT/ATAT	ATAT/ATAT	ATAT/ATAT	ATAT/ATAT	ATAT/ATAT	ATAT/ATAT	ATAT/ATAT	ATAT/ATAT	ATAT/ATAT	ATAT/ATAT
Tp_9375_370	Tp_9375	370	T/T	T/T	T/T	T/TTGCC	T/TTGCC	T/T	T/T	T/TTGCC	T/TTGCC	T/T	T/T	T/T	T/T	-	T/TTGCC	T/T	T/TTGCC	T/TTGCC	T/TTGCC	T/TTGCC	T/TTGCC	T/TTGCC	T/TTGCC	T/T	T/T	T/TTGCC	T/T	T/T	T/T	T/TTGCC	T/T	T/TTGCC	T/TTGCC	T/T	T/T	T/T	T/T	T/TTGCC	T/T	T/TTGCC	T|T	T/T	T/T	T/T	T/T	T/T	T/T
Tp_9375_371	Tp_9375	371	T/T	T/T	T/TGC	T/TGC	T/TGC	T/TGC	T/T	T/T	T/TGC	T/T	T/TGC	T/TGC	T/TGC	-	T/T	T/T	T/TGC	T/T	T/T	T/TGC	T/TGC	T/T	T/T	T|TGC	T|TGC	T/T	T/TGC	T|TGC	T|TGC	T/T	T|TGC	T/TGC	T/T	T/T	T/TGC	T/T	T/TGC	T/T	T/TGC	T/T	T/TGC	T|TGC	T|TGC	T/T	T/TGC	T|TGC	T/T
Tp_9375_379	Tp_9375	379	C/C	C|C	C/C	C/C	C/C	C/C	C/C	C/C	C/C	C/C	C/C	C/C	C/C	-	C/C	C/C	C/C	C/C	C/C	C/C	C/C	C/C	C/C	C/C	C/C	C/C	C/C	C/C	C/C	C/C	C/C	C/C	C/C	C/C	C/C	C/C	C|T	C|T	C/T	C/C	C/C	C/C	C/C	C/C	C/C	C/C	C/C
Tp_9375_379	Tp_9375	379	C/C	C|C	C/C	C/C	C/C	C/C	C/*	C/C	C/C	C/C	C/C	C/C	C/C	-	C/C	C/C	C/C	C/C	C/C	C/C	C/C	C/C	C/C	C/C	C/C	C/C	C/C	C/C	C/C	C/C	C/C	C/C	C/C	C/C	C/C	C/C	C|C	C|C	C/C	C/C	C/C	C/C	C/C	C/C	C/C	C/C	C/C
Tp_9375_380	Tp_9375	380	T/T	T|T	T/T	T/T	T/T	T/T	T/T	T/T	T/T	T/T	T/T	T/T	T/T	-	T/T	T/T	T/T	T/T	T/T	T|TGTTTG	T/T	T/T	T/TGTTTG	T/T	T/T	T/T	T/T	T/T	T/T	T/T	T/T	T/T	T/T	T/T	T|TGTTTG	T/T	T/T	T|T	T/TGTTTG	T/T	T/T	T/T	T/T	T/T	T/T	T/T	T/T
Tp_9375_380	Tp_9375	380	T/T	T|T	T/T	T/T	T/T	T/T	T/T	T/T	T/T	T/T	T/T	T/T	T/T	-	T/T	T/T	T/T	T/T	T/T	T|T	T/T	T/T	T/T	T/T	T/T	T/T	T/T	T/T	T/T	T/T	T/T	T/T	T/T	T/T	T|T	T/T	T/T	T|TGTTTGCATAAA	T/T	T/T	T/T	T/T	T/T	T/T	T/T	T/T	T/T
Tp_9375_382	Tp_9375	382	T/T	T/T	T/T	T/T	T/T	T/T	T/T	T/T	T/T	T/T	T/T	T/T	T/T	-	T/T	T/T	T/T	T/T	T/T	T/T	T/T	T/T	T/T	T/T	T|T	T/T	T/T	T/T	T/T	T/T	T|TA	T/T	T/T	T/T	T/T	T/T	T|T	T/T	T/T	T/T	T/TA	T/T	T/T	T/T	T/T	T/T	T/T
Tp_9375_382	Tp_9375	382	T/T	T/T	T/T	T/T	T/T	T/T	T/T	T/T	T/T	T/T	T/T	T/T	T/T	-	T/T	T/T	T/T	T/T	T/T	T/T	T/T	T/T	T/T	T/T	T|T	T/T	T/T	T/T	T/T	T/T	T|T	T/T	T/T	T/T	T/T	T/T	T|TTTGC	T/T	T/T	T/T	T/T	T/T	T/T	T/T	T/T	T/T	T/T
Tp_9375_390	Tp_9375	390	G/G	G/G	G/A	G/G	G/A	G|A	G/G	G/G	G/A	G/G	G/A	G/A	G/A	-	G/G	G/G	G/G	G/G	G/G	G/A	G/A	G/G	G/G	G|A	G/G	G/G	G/A	A/A	G|G	G/A	G/G	G/G	G/A	G/G	G/A	G/G	A|A	G/G	G/A	G/G	G/A	G|A	G/A	G/G	G/A	G|A	G/G
Tp_9375_395	Tp_9375	395	G/G	G/G	G/G	G/G	G/G	G/G	G/G	G/G	G/G	G/G	G/G	-	G/G	-	G/G	G/G	G/G	G/G	G/G	G/G	G/G	G/G	G/G	-	G|A	G/G	G/G	-	G/G	G/G	G|A	G/G	G/G	G/G	G/G	G/G	G/G	G/G	G/G	G/G	G/A	G/G	G/G	G/G	G/G	-	G/G
Tp_9375_396	Tp_9375	396	C/T	C/C	C/T	C|C	C/C	C/C	C/T	C/C	C/C	C/C	C/C	-	C/C	-	C/C	C/C	C/C	C/T	T/T	C/C	C/C	C/T	T/T	-	C/C	C|T	C/T	-	C/C	C/C	C/C	C/C	C/C	C/C	C/C	C/C	C/C	C/T	C/C	C/T	C/C	C/C	C/C	C/C	C/C	-	C/T
Tp_9375_397	Tp_9375	397	C/T	C/C	C/C	C/C	C/C	C/C	C/C	C/C	C/C	C/C	C/C	-	C/C	-	C/C	C/C	C/C	C/C	C/C	C/C	C/C	C/C	C/C	-	C/C	C/C	C/C	-	C/C	C/C	C/C	C/C	C/C	C/C	C/C	C/C	C/C	C/C	C/C	C/C	C/C	C/C	C/C	C/C	C/C	-	C/T
Tp_9375_404	Tp_9375	404	G/G	G/G	G/G	G/G	G/G	G/G	G/G	G/G	G/G	G/G	-	-	G/G	-	G/G	G/A	G/G	G/G	G/G	G/G	G/G	G/G	G/G	-	G/G	G/G	G/G	-	G/G	G/G	G/G	G/G	G/G	G/G	G/G	G/G	G/G	G/G	G/G	G/G	G/G	G/G	G/G	G/G	G/G	-	G/G
Tp_9375_405	Tp_9375	405	C/C	C|T	C|C	C/C	C/C	C/C	C/C	C/C	C|T	C/C	-	-	C/C	-	C/T	C/C	C/T	C/C	C/C	C/C	C/C	C/C	C/C	-	C/C	C/C	C/C	-	C/C	C/T	C/C	T|T	C/C	C/C	C/C	C/C	C/C	C/C	C/C	C/C	C/C	C/C	C/C	C/C	C/C	-	C/C
Tp_9375_408	Tp_9375	408	T/T	T|TTA	T|T	T/TTA	T/TTA	T/T	T/T	T|TTA	T|TTA	T/T	-	-	T/T	-	T|TTA	T/T	T/TTA	T|TTA	T/T	T/TTA	T/TTA	T/TTA	T/T	-	T/T	T|TTA	T/T	-	T/T	T/TTA	T/T	TTA|TTA	T|TTA	T/T	T/T	T/T	T/T	T|TTA	T/T	T/TTA	T/T	T/T	T/T	T/T	T/T	-	T/T
Tp_9375_410	Tp_9375	410	ATATATG/ATATATG	ATATATG/ATATATG	ATATATG/ATATATG	-	ATATATG/ATATATG	ATATATG/ATATATG	ATATATG/ATATATG	ATATATG/ATATATG	ATATATG/ATATATG	ATATATG/ATATATG	-	-	-	-	ATATATG/ATATATG	ATATATG/ATATATG	ATATATG/ATATATG	ATATATG/ATATATG	ATATATG/ATATATG	ATATATG/ATATATG	ATATATG/ATATATG	ATATATG/ATATATG	ATATATG/ATATATG	-	ATATATG/ATATATG	ATATATG/ATATATG	ATATATG/ATATATG	-	ATATATG/ATATATG	ATATATG/ATATATG	ATATATG/ATATATG	ATATATG/ATATATG	ATATATG/ATATATG	ATATATG/A	ATATATG/ATATATG	ATATATG/ATATATG	ATATATG/ATATATG	ATATATG/ATATATG	ATATATG/ATATATG	ATATATG/ATATATG	ATATATG/ATATATG	ATATATG/ATATATG	ATATATG/ATATATG	ATATATG/ATATATG	ATATATG/ATATATG	-	ATATATG/ATATATG
Tp_9375_423	Tp_9375	423	C/C	G/G	C/C	G|G	C/G	C/C	C/C	C|G	C|G	C/C	-	-	-	G/G	G|G	C/C	C/G	C|G	C|G	G|G	C/G	G|G	G/G	-	C|G	C|G	C/C	-	C/C	C/G	C|G	C|G	C|G	C/C	C/C	C/C	-	C|G	C/C	G|G	G|G	C/G	C/C	C/C	C/C	-	C/C
Tp_9375_423	Tp_9375	423	C/C	C/C	C/C	C|C	C/C	C/C	C/T	C|C	C|C	C/C	-	-	-	C/C	C|C	C/C	C/C	C|C	C|C	C|C	C/C	C|C	C/C	-	C|C	C|C	C/C	-	C/C	C/C	C|C	C|C	C|C	C/C	C/C	C/C	-	C|C	C/C	C|C	C|C	C/C	C/C	C/C	T/T	-	C/C
Tp_9375_424	Tp_9375	424	C/C	C|T	C/C	C|T	C/T	C/C	C/C	C|T	C|T	C/C	-	-	-	T/T	T|T	C/C	C/T	C|T	C|T	C|T	C/T	T|T	C/T	-	C/C	C|T	C/C	-	C/C	C/T	C/C	C|T	C|T	C/C	C/C	C/C	C/C	C|T	C/C	T|T	C/C	C/C	C/C	C/C	C/C	-	C/C
Tp_9375_431	Tp_9375	431	C/C	C/C	C/C	C/C	C/C	C/C	C/C	C/C	C/C	C/C	-	-	-	C/C	C/C	C/C	C/C	C/C	C/C	C/C	C/C	C/C	C/C	-	C|T	C/C	C/C	-	C/C	C/C	C|T	C/C	C/C	C/C	C/C	C/C	-	C/C	C/C	C/C	T|T	C/C	C/C	C/C	C/C	-	C/C
Tp_9375_433	Tp_9375	433	G/G	G/G	G/G	G|A	G/A	G/G	G/G	G|A	G/G	G/G	-	-	-	G/G	G/G	G/G	G/G	G/G	G/G	G/G	G/G	G/G	G/G	-	G/G	G/G	G/G	-	G/G	G/G	G/G	G/G	G/G	G/G	G/G	G/G	-	G/G	G/G	G/G	G/G	G/G	G/G	G/G	G/G	G/G	G/G
Tp_9375_436	Tp_9375	436	A/A	A/A	A/A	A/A	A/A	A/A	A/A	A/A	A/A	A/A	-	-	-	A/A	A/A	A/A	A/A	A/A	A/A	A|AC	A/A	A/A	A/A	-	A/A	A/A	A/A	-	A/A	A/A	A/A	A/A	A/A	A/A	A/A	A/A	-	A/A	A/A	A/A	A/A	A/A	A/A	A/A	A/A	A/A	A/A
Tp_9375_443	Tp_9375	443	G/G	G/G	G/G	G|G	G/G	A/A	G/G	A|G	G|G	A/G	G|G	-	G|G	G/G	G|G	A|G	A/G	A/G	G/G	A|G	G/G	G|G	A/G	-	A|G	G/G	G/G	G/G	G/G	G/G	A/G	G|G	G/G	A/G	G/G	G/G	-	G/G	A/A	G|G	A/A	A/A	G/G	A/G	G/G	G/G	G/G
Tp_9375_447	Tp_9375	447	G/G	G|A	G/G	A|A	A/A	G/G	G/G	G|A	A|A	G/G	G/G	-	G/G	A/A	A|A	G/G	G/A	G|A	G|A	A|A	A/A	A|A	G/A	-	G/G	G/A	G/G	G/G	G/G	A/A	G/G	A|A	G|A	G/G	G/G	G/G	-	G|A	G/G	A|A	G/G	G/G	G/G	G/G	G/G	G/G	G/G
Tp_9375_451	Tp_9375	451	C/C	C/C	C/C	C/C	C/C	C/C	C/C	C/C	C/C	C/C	T|T	-	C/C	C/C	C/C	C|T	C/C	C/T	C/C	C/C	C/C	C/C	C/C	-	C/C	C/C	C/C	C/C	C/C	C/C	C/C	C/C	C/C	C/C	C/C	C/T	-	C/C	C/C	C/C	C/C	C/C	C/C	C/C	C/C	C/T	C/C
Tp_9375_452	Tp_9375	452	TG/TG	TG/TG	TG/TG	TG/TG	TG/TG	TG/TG	TG/TG	TG/TG	TG/TG	TG/TG	TG/TG	-	T|T	TG/TG	TG/TG	TG/TG	TG/TG	TG/TG	TG/TG	TG/TG	TG/TG	TG/TG	TG/TG	-	TG|T	TG/TG	TG/TG	TG/TG	TG/TG	TG/TG	TG/TG	TG/TG	TG/TG	TG/TG	TG/TG	TG/T	-	TG/TG	TG/TG	TG/TG	TG/TG	TG/TG	TG/TG	TG/TG	TG/TG	TG/TG	TG/TG
Tp_9375_456	Tp_9375	456	G/G	G/G	G/G	G/G	G/G	G/G	G/G	G/G	G/G	G/G	G/G	-	G/G	G/G	G/G	G/G	G/G	G/G	G/G	G/G	G/G	G/G	G/G	-	G|A	G/G	G/G	G/G	G/G	G/G	G|A	G/G	G/G	G/G	G/G	G/G	-	G/G	G/G	G/G	A|A	G/G	G/G	G/G	G/G	G/G	G/G
Tp_9375_456	Tp_9375	456	G/G	G/G	G/G	G/G	G/G	G/G	G/G	G/G	G/G	G/G	G/G	-	G/G	G/G	G/G	G/G	G/G	G/G	G/G	G/G	G/G	G/G	G/G	-	G|G	G/G	G/G	G/G	T/T	G/G	G|G	G/G	G/G	G/G	G/G	G/G	-	G/G	G/G	G/G	G|G	G/G	G/G	G/G	G/G	G/G	G/G
Tp_9375_467	Tp_9375	467	C/C	C/C	C/C	C/C	C/C	C/C	C/C	C/C	C/C	C/C	C/C	-	C/C	C/C	C/C	C/C	C/C	C/C	C/C	C/C	C/C	C/C	C/C	C/C	C|T	C/C	C/C	C/C	C/C	C/C	C|T	C/C	C/C	C/C	C/C	C/C	-	C/C	C/C	C/C	T|T	C/C	C/C	C/C	C/C	C/C	C/C
Tp_9375_473	Tp_9375	473	T/T	T|C	T/T	C|C	C/C	T/T	T/T	T|C	C|C	T/T	T/T	T/T	T/T	C/C	T|C	T/T	T/C	T|C	T|C	C|C	C/C	C|C	T/C	T/T	T|C	T|C	T/T	T/T	T|C	C/C	T|C	C|C	T|C	T/T	T/T	T/T	-	T|C	T/T	C|C	C|C	T/T	T/T	T/T	T/T	T/T	T/T
Tp_9375_474	Tp_9375	474	T/T	T/T	T/T	T/T	T/T	T/T	T/T	T/T	T/T	T/T	T/T	T/T	T/T	T/T	T/A	T/T	T/T	T|A	T/T	A|A	A/A	T/A	T/T	T/T	T/T	T|A	T/T	T/T	T/T	T/T	T/T	T/T	T/T	T/T	T/T	T/T	-	T/T	T/T	T/A	T/T	T/T	T/T	T/T	T/T	T/T	T/T
Tp_9375_482	Tp_9375	482	G/G	G/G	G/G	G/G	G/G	G/G	G/G	G/G	G/G	G/G	G/G	G/G	G/G	G/G	G/G	G/G	G/G	G/G	G/G	G/G	G/G	G/G	G/G	G/G	G/G	G/G	G/G	G/G	G/G	G/G	G/G	G/G	G/G	G/G	G/G	G/G	-	G|A	G/G	G/G	G/G	G/G	G/G	G/G	G/G	G/G	G/G
Tp_9375_489	Tp_9375	489	T/T	T/T	T/T	T/T	T/T	T/T	T/T	T/T	T/T	T/T	T/T	T/T	T/T	T/T	T/T	T/T	T/T	T/T	T/T	T/T	T/T	T/TA	T/TA	T/T	T|TA	T/T	T/T	T/T	T/T	T/T	T|TA	T/T	T/T	T/T	T/T	T/T	T/T	T/T	T/T	T/TA	TA|TA	T/T	T/T	T/T	T/T	T/T	T/T
Tp_9375_506	Tp_9375	506	A/G	A/G	A|G	A/A	A/A	A/A	G/G	A/A	A/A	A/A	A/A	A/A	A/G	A/A	A/A	A/A	A/A	A/G	A/G	A/A	A/A	A/A	A/A	A/A	A/G	A/G	G/G	A/A	A/A	A/A	A/A	A/A	A/A	A/A	A/A	A/G	A/A	A/G	A/A	A/A	A/A	A/A	A/A	A/A	A|G	A/A	A/G
Tp_9375_508	Tp_9375	508	A/A	A|C	A/A	A|C	C/C	A/A	A/A	A|C	A|C	A/A	A/A	A/A	A/A	C/C	A|C	A/A	A/C	A|C	A|C	C|C	A/C	C|C	A/C	A/A	A/A	A|C	A/A	A/A	A|C	A|C	A/A	A|C	A|C	A/A	A/A	A/A	A/A	A|C	A/A	C|C	A/A	A/A	A/A	A/A	A/A	A/A	A/A
Tp_9375_509	Tp_9375	509	A/A	A/A	A/A	A/A	A/A	A/A	A/A	A/A	A/A	A/A	A/A	A/A	A/A	A/A	A/A	A/A	A/A	A/A	A/A	A/A	A/A	A/A	A/A	A/A	A|C	A/A	A/A	A/A	A/A	A/A	A|C	A/A	A/A	A/A	A/A	A/A	A/A	A/A	A/A	A/A	A|C	A/A	A/A	A/A	A/A	A/A	A/A
Tp_9375_517	Tp_9375	517	A/A	A/G	A|G	G|G	G/G	A/A	A/A	A|G	G/G	A/A	A|G	A/G	A/G	G/G	A|G	A/A	A/G	A|G	A|G	G|G	G/G	G|G	A/G	A/A	A|G	A|G	A/A	A/G	A/G	G/G	A|G	G/G	A/G	A/A	A/G	A/A	G/G	A|G	A/G	G|G	G/G	A/G	A/G	A/A	A|A	A/G	A/A
Tp_9375_522	Tp_9375	522	TAATATA/TAATATA	TAATATA|T	TAATATA/TAATATA	TAATATA|T	TAATATA|T	TAATATA/TAATATA	TAATATA/TAATATA	TAATATA|T	TAATATA|T	TAATATA/TAATATA	TAATATA/TAATATA	TAATATA/TAATATA	TAATATA/TAATATA	TAATATA/T	TAATATA|T	TAATATA/TAATATA	TAATATA/T	TAATATA|T	TAATATA|T	T|T	TAATATA|T	T|T	TAATATA/T	TAATATA/TAATATA	TAATATA/TAATATA	TAATATA|T	TAATATA/TAATATA	TAATATA/TAATATA	TAATATA|T	TAATATA|T	TAATATA/TAATATA	TAATATA|T	TAATATA|T	TAATATA/TAATATA	TAATATA/TAATATA	TAATATA/TAATATA	TAATATA/TAATATA	TAATATA|T	TAATATA/TAATATA	T|T	TAATATA/TAATATA	TAATATA/TAATATA	TAATATA/TAATATA	TAATATA/TAATATA	TAATATA/TAATATA	TAATATA/TAATATA	TAATATA/TAATATA
Tp_9375_555	Tp_9375	555	T/T	T/T	T/T	T|G	T/G	T/T	T/T	T/G	T/T	T/T	T/T	T/T	T/T	T/T	T/T	T/T	T/T	T/T	T/T	T/T	T/T	T/T	T/T	T/T	T/T	T/T	T/T	T/T	T/T	T/T	T/T	T/T	T/T	T/T	T/T	T/T	T/T	T/T	T/T	T/T	T/T	T/T	T/T	T/T	T/T	T/T	T/T
Tp_9375_560	Tp_9375	560	G/G	G/G	G/G	G/G	G/G	G/G	G/G	G/G	G/G	G/G	G/G	G/G	G/G	G/G	G/G	G/G	G/G	G/G	G/G	G/G	G/G	G/G	G/G	G/G	G/G	G/G	G/G	G/G	G/G	G/G	G/G	G/G	G/T	G/G	G/G	G/G	G/G	G/G	G/G	G/G	G/G	G/G	G/G	G/G	G/G	G/G	G/G
Tp_9375_567	Tp_9375	567	-	-	-	-	-	-	-	-	-	-	-	-	-	-	-	-	-	-	-	-	-	-	-	-	-	-	-	-	-	-	-	-	-	-	-	-	-	-	-	-	-	-	-	-	-	-	-
Tp_9375_567	Tp_9375	567	-	-	-	-	-	-	-	-	-	-	-	-	-	-	-	-	-	-	-	-	-	-	-	-	-	-	-	-	-	-	-	-	-	-	-	-	-	-	-	-	-	-	-	-	-	-	-
Tp_9375_567	Tp_9375	567	-	-	-	-	-	-	-	-	-	-	-	-	-	-	-	-	-	-	-	-	-	-	-	-	-	-	-	-	-	-	-	-	-	-	-	-	-	-	-	-	-	-	-	-	-	-	-
Tp_9375_663	Tp_9375	663	A/A	A/A	A/A	A/A	A/A	A/A	A/A	A/A	A/A	A/A	A/T	A/A	A/A	A/A	A/A	A/T	A/A	A/T	A/A	A/A	A/A	A/A	A/A	A/A	A/A	A/A	A/A	A/A	A/A	A/A	A/A	A/A	A/A	A/A	A/A	A/T	A/A	A/A	A/A	A/A	A/A	A/A	A/A	A/A	A/A	A/T	A/A
Tp_9375_666	Tp_9375	666	A/A	A/AAGATTAAAAACATAAT	A/AAGATTAAAAACATAAT	AAGATTAAAAACATAAT/AAGATTAAAAACATAAT	AAGATTAAAAACATAAT/AAGATTAAAAACATAAT	A/AAGATTAAAAACATAAT	A/A	A/AAGATTAAAAACATAAT	A/AAGATTAAAAACATAAT	A/A	A/AAGATTAAAAACATAAT	A/AAGATTAAAAACATAAT	A/AAGATTAAAAACATAAT	A/AAGATTAAAAACATAAT	A/AAGATTAAAAACATAAT	A/A	A/AAGATTAAAAACATAAT	A/AAGATTAAAAACATAAT	A/A	A/AAGATTAAAAACATAAT	AAGATTAAAAACATAAT/AAGATTAAAAACATAAT	A/AAGATTAAAAACATAAT	A/AAGATTAAAAACATAAT	A/AAGATTAAAAACATAAT	A|AAGATTAAAAACATAAT	A/AAGATTAAAAACATAAT	A/AAGATTAAAAACATAAT	A/AAGATTAAAAACATAAT	A/AAGATTAAAAACATAAT	A/AAGATTAAAAACATAAT	A/AAGATTAAAAACATAAT	A/AAGATTAAAAACATAAT	A/A	A/A	A/AAGATTAAAAACATAAT	A/A	AAGATTAAAAACATAAT/AAGATTAAAAACATAAT	A/AAGATTAAAAACATAAT	A/AAGATTAAAAACATAAT	A/AAGATTAAAAACATAAT	AAGATTAAAAACATAAT/AAGATTAAAAACATAAT	A/AAGATTAAAAACATAAT	A/AAGATTAAAAACATAAT	A/A	A/AAGATTAAAAACATAAT	A/AAGATTAAAAACATAAT	A/A
Tp_9375_674	Tp_9375	674	G/G	G/G	G/G	G/G	G/G	G/G	G/G	G/G	G/G	G/G	G/G	G/G	G/G	G/G	G/G	G/G	G/G	G/G	G/G	G/G	G/G	G/G	G/G	G/G	G|T	G/G	G/G	G/G	G/G	G/G	G/T	G/G	G/G	G/G	G/G	G/G	G/G	G/G	G/G	G/G	G/T	G/G	G/G	G/G	G/G	G/G	G/G
Tp_9375_751	Tp_9375	751	T/T	T/TTGAA	T/TTGAA	T/TTGAA	T/TTGAA	T/TTGAA	T/T	T/T	T/TTGAA	T/T	T/TTGAA	T/TTGAA	T/TTGAA	T/TTGAA	T/T	T/T	T/TTGAA	T/T	T/T	T/TTGAA	T/TTGAA	T/T	T/TTGAA	T/TTGAA	T/T	T/T	T/TTGAA	T/TTGAA	T/TTGAA	T/TTGAA	T/T	T/TTGAA	T/T	T/T	T/TTGAA	T/T	TTGAA/TTGAA	T/T	T/TTGAA	T/T	T/TTGAA	T/TTGAA	T/TTGAA	T/T	T/TTGAA	T/TTGAA	T/T
Tp_9375_765	Tp_9375	765	G/G	G/G	G/G	G/G	G/G	G/G	G/G	G/G	G/G	G/G	G/G	G/G	G/G	G/A	G/G	G/G	G/G	G/G	G/A	G/G	G/G	G/A	G/A	G/G	G/G	G/G	G/G	G/G	G/G	G/G	G/G	G/G	G/G	G/G	G/G	G/G	G/G	G/G	G/G	G/A	G/G	G/G	G/G	G/G	G/G	G/G	G/G
Tp_9375_808	Tp_9375	808	C/C	C/C	C/C	C/C	C/C	C/C	C/C	C/C	C/C	C/C	C/C	C/C	C/C	C/C	C/C	C/C	C/C	C/C	C/C	C/C	C/C	C/C	C/C	C/C	C/C	C/C	C/C	C/C	C/C	C/C	C/A	C/C	C/C	C/C	C/C	C/C	C/C	C/C	C/C	C/C	C/C	C/C	C/A	C/A	C/C	C/C	C/C
Tp_9375_811	Tp_9375	811	A/A	A/A	A/A	A/A	A/A	A/A	A/A	A/A	A/A	A/A	A/A	A/A	A/A	A/T	A/A	A/A	A/A	A/A	A/T	A/A	A/A	A/T	A/T	A/A	A/A	A/A	A/A	A/A	A/A	A/A	A/A	A/A	A/A	A/A	A/A	A/A	A/A	A/A	A/A	A/T	A/A	A/A	A/A	A/A	A/A	A/A	A/A
Tp_9375_821	Tp_9375	821	A/A	A/A	A/A	A/A	A/A	A/G	A/A	A/G	A/A	A/G	A/A	A/G	A/A	A/A	A/A	A/G	A/A	A/G	A/A	A/A	A/A	A/A	A/A	A/G	A/A	A/A	A/A	A/A	A/A	A/A	A/A	A/A	A/A	A/G	A/A	A/A	A/A	A/A	A/A	A/A	A/A	A/G	A/A	A/G	A/A	A/A	A/A
Tp_9375_828	Tp_9375	828	TA/TA	TA/TA	TA/TA	TA/TA	TA/TA	TA/TA	TA/TA	TA/TA	TA/TA	TA/TA	TA/T	TA/TA	TA/TA	TA/TA	TA/TA	TA/T	TA/TA	TA/T	TA/TA	TA/TA	TA/TA	TA/TA	TA/TA	TA/TA	TA/TA	TA/TA	TA/TA	TA/TA	TA/TA	TA/TA	TA/TA	TA/TA	TA/TA	TA/TA	TA/T	TA/T	TA/TA	TA/TA	TA/T	TA/TA	TA/TA	TA/TA	TA/TA	TA/TA	TA/T	TA/T	TA/TA
Tp_9375_829	Tp_9375	829	A/A	A/A	A/A	A/A	A/A	A/A	A/A	A/A	A/A	A/A	A/*	A/A	A/A	A/A	A/A	A/*	A/A	A/*	A/A	A/A	A/A	A/A	A/A	A/A	A/A	A/A	A/A	A/A	A/A	A/A	A/A	A/A	A/A	A/A	A/*	A/*	A/A	A/A	A/*	A/A	A/A	A/A	A/A	A/A	A/*	A/*	A/A
Tp_9375_829	Tp_9375	829	A/A	A/A	A/A	A/A	A/A	A/A	A/A	A/A	A/A	A/A	A/A	A/A	A/A	A/A	A/A	A/A	A/A	A/A	A/A	A/A	A/A	A/A	A/A	A/A	A/A	A/A	A/A	A/A	A/A	A/A	A/T	A/A	A/A	A/A	A/A	A/A	A/A	A/A	A/A	A/A	A/A	A/A	A/T	A/T	A/A	A/A	A/A
Tp_9375_838	Tp_9375	838	A/A	A/A	A/A	A/A	A/A	A/A	A/A	A/A	A/A	A/A	A/A	A/A	A/A	A/A	A/T	A/A	A/A	A/T	A/A	A/T	A/T	A/T	A/A	A/A	A/A	A/T	A/A	A/A	A/A	A/A	A/A	A/A	A/A	A/A	A/A	A/A	A/A	A/T	A/A	A/T	A/A	A/A	A/A	A/A	A/A	A/A	A/A
Tp_9375_850	Tp_9375	850	C/C	-	C/C	C/C	C/C	C/C	C/C	C/C	C/C	C/C	C/C	C/C	C/C	C/C	C/C	C/C	C/C	C/C	C/C	C/C	C/C	C/C	C/C	C/C	C/C	C/C	C/C	C/C	C/C	C/C	C/C	C/C	C/T	C/C	C/C	C/C	C/C	C/C	C/C	C/C	C/C	C/C	C/C	C/C	C/C	C/C	C/C
Tp_9375_873	Tp_9375	873	C/C	C/C	C/C	C/C	C/C	C/C	C/C	C/C	C/C	C/C	C/C	C/C	C/C	C/C	C/C	C/C	C/C	C/C	C/C	C/C	C/C	C/C	C/C	C/C	C/C	C/C	C/C	C/C	C/C	C/C	C/G	C/C	C/C	C/C	C/C	C/C	C/C	C/C	C/C	C/C	C/C	C/C	C/G	C/G	C/C	C/C	C/C
Tp_9375_902	Tp_9375	902	TGCTCAAAA/TGCTCAAAA	TGCTCAAAA/TGCTCAAAA	TGCTCAAAA/TGCTCAAAA	TGCTCAAAA/TGCTCAAAA	TGCTCAAAA/TGCTCAAAA	TGCTCAAAA/TGCTCAAAA	TGCTCAAAA/TGCTCAAAA	TGCTCAAAA/TGCTCAAAA	TGCTCAAAA/TGCTCAAAA	TGCTCAAAA/TGCTCAAAA	TGCTCAAAA/TGCTCAAAA	TGCTCAAAA/TGCTCAAAA	TGCTCAAAA/TGCTCAAAA	TGCTCAAAA/TGCTCAAAA	TGCTCAAAA/TGCTCAAAA	TGCTCAAAA/TGCTCAAAA	TGCTCAAAA/TGCTCAAAA	TGCTCAAAA/TGCTCAAAA	TGCTCAAAA/TGCTCAAAA	TGCTCAAAA/TGCTCAAAA	TGCTCAAAA/TGCTCAAAA	TGCTCAAAA/TGCTCAAAA	TGCTCAAAA/TGCTCAAAA	TGCTCAAAA/TGCTCAAAA	TGCTCAAAA/TGCTCAAAA	TGCTCAAAA/TGCTCAAAA	TGCTCAAAA/TGCTCAAAA	TGCTCAAAA/TGCTCAAAA	TGCTCAAAA/TGCTCAAAA	TGCTCAAAA/TGCTCAAAA	TGCTCAAAA/TGCTCAAAA	TGCTCAAAA/TGCTCAAAA	TGCTCAAAA/TGCTCAAAA	TGCTCAAAA/T	TGCTCAAAA/TGCTCAAAA	TGCTCAAAA/TGCTCAAAA	TGCTCAAAA/TGCTCAAAA	TGCTCAAAA/TGCTCAAAA	TGCTCAAAA/TGCTCAAAA	TGCTCAAAA/TGCTCAAAA	TGCTCAAAA/TGCTCAAAA	TGCTCAAAA/TGCTCAAAA	TGCTCAAAA/TGCTCAAAA	TGCTCAAAA/TGCTCAAAA	TGCTCAAAA/TGCTCAAAA	TGCTCAAAA/TGCTCAAAA	TGCTCAAAA/TGCTCAAAA
Tp_9375_925	Tp_9375	925	-	-	-	-	-	-	-	-	-	-	-	-	-	-	-	-	-	-	-	-	-	-	-	-	-	-	-	-	-	-	-	-	-	-	-	-	-	-	-	-	-	-	-	-	-	-	-
Tp_9375_925	Tp_9375	925	-	-	-	-	-	-	-	-	-	-	-	-	-	-	-	-	-	-	-	-	-	-	-	-	-	-	-	-	-	-	-	-	-	-	-	-	-	-	-	-	-	-	-	-	-	-	-
Tp_9375_925	Tp_9375	925	-	-	-	-	-	-	-	-	-	-	-	-	-	-	-	-	-	-	-	-	-	-	-	-	-	-	-	-	-	-	-	-	-	-	-	-	-	-	-	-	-	-	-	-	-	-	-
Tp_9375_934	Tp_9375	934	CACA/CACA	CACA/CACA	CACA/CACA	CACA/CACA	CACA/CACA	CACA/CACA	CACA/C	CACA/CACA	CACA/CACA	CACA/CACA	CACA/CACA	CACA/CACA	CACA/CACA	CACA/CACA	CACA/CACA	CACA/CACA	CACA/CACA	CACA/CACA	CACA/CACA	CACA/CACA	CACA/CACA	CACA/CACA	CACA/CACA	CACA/CACA	CACA/CACA	CACA/CACA	CACA/CACA	CACA/CACA	CACA/CACA	CACA/CACA	CACA/CACA	CACA/CACA	CACA/CACA	CACA/CACA	CACA/CACA	CACA/CACA	CACA/CACA	CACA/CACA	CACA/CACA	CACA/CACA	CACA/CACA	CACA/CACA	CACA/CACA	CACA/CACA	CACA/CACA	CACA/CACA	CACA/CACA
Tp_9375_986	Tp_9375	986	C/C	C/T	C/T	C/T	C/T	C/T	C/C	C/C	C/T	C/C	C/T	C/T	C/T	T/T	C/C	C/C	C/T	C/C	C/T	C/T	C/T	C/T	T/T	C/T	C|T	C/C	C/T	C/T	C/C	C/T	C|T	C/C	C|T	C/C	C/T	C/C	T/T	C/C	C/T	C/T	T/T	C/T	C/T	C/C	C/T	C/T	C/C
Tp_9375_999	Tp_9375	999	A/A	A/A	A/A	A/A	A/A	A/A	A/A	A/A	A/A	A/A	A/A	A/A	A/A	A/A	A/A	A/A	A/A	A/A	A/A	A/A	A/A	A/A	A/A	A/A	A|T	A/A	A/A	A/A	A/A	A/A	A|T	A/A	A|T	A/A	A/A	A/A	A/A	A/A	A/A	A/A	A/T	A/A	A/A	A/A	A/A	A/A	A/A
Tp_9375_1003	Tp_9375	1003	T/T	T/T	T/T	T/T	T/T	T/T	T/T	T/T	T/T	T/T	T/T	T/T	T/T	T/T	T/A	T/T	T/T	T/A	T/T	T/A	T/A	T/A	T/T	T/T	T/T	T/A	T/T	T/T	T/T	T/T	T/T	T/T	T/T	T/T	T/T	T/T	T/T	T/T	T/T	T/A	T/T	T/T	T/T	T/T	T/T	T/T	T/T
Tp_9375_1013	Tp_9375	1013	T/T	T/T	T/T	T/T	T/T	T/T	T/T	T/T	T/T	T/T	T/T	T/T	T/T	T/T	T/T	T/T	T/T	T/T	T/T	T/T	T/T	T/T	T/T	T/T	T/T	T/T	T/T	T/T	T/T	T/T	T/T	T/T	T/T	T/T	T/T	T/T	T/T	T/T	T/G	T/T	T/T	T/T	T/T	T/T	T/T	T/T	T/T
Tp_9375_1074	Tp_9375	1074	G/G	G/G	G/G	G/G	G/G	G/G	G/G	G/G	G/G	G/G	G/G	G/G	G/G	G/G	G/G	G/G	G/G	G/G	G/G	G/G	G/G	G/G	G/G	G/G	G/G	G/G	G/G	G/T	G/G	G/G	G/G	G/G	G/T	G/G	G/G	G/G	G/G	G/G	G/G	G/G	G/G	G/G	G/G	G/G	G/G	G/G	G/G
Tp_9375_1209	Tp_9375	1209	A/A	A/A	A/A	A/A	A/A	A/A	A/A	A/A	A/A	A/A	A/A	A/A	A/G	A/A	A/A	A/A	A/A	A/A	A/A	A/A	A/A	A/A	A/A	A/A	A/G	A/A	A/A	A/A	A/A	A/A	A/A	A/G	A/A	A/A	A/A	A/G	A/A	A/A	A/A	A/A	-	A/A	A/A	A/A	A/A	A/A	A/A
Tp_9375_1251	Tp_9375	1251	G/G	G/G	G|A	G|A	G/G	G/G	G/G	G/G	G/G	G/G	G|A	G|A	G/G	G/G	G/G	G/G	G/G	G/G	G/G	G/G	G/G	G/G	G/G	G/G	G/G	G/G	G/G	G/G	G/G	G/G	G/G	G/G	G/G	G/G	G/G	G/G	G/G	G/G	G/G	G/G	-	G/G	G/G	G/G	G/G	G/G	G/G
Tp_9375_1257	Tp_9375	1257	T/T	T/T	T|C	T|C	T/T	T/T	T/T	T/T	T/T	T/T	T|C	T|C	T/T	T/T	T/T	T/T	T/T	T/T	T/T	T/T	T/T	T/T	T/T	T/T	T/T	T/T	T/T	T/T	T/T	T/T	T/T	T/T	T/T	T/T	T/T	T/T	T/T	T/T	T/T	T/T	T/T	T/T	T/T	T/T	T/T	T/T	T/T
Tp_9375_1266	Tp_9375	1266	A/A	A/A	A|T	A|T	A/A	A/A	A/A	A/A	A/A	A/A	A|T	A|T	A/A	A/A	A/A	A/A	A/A	A/A	A/A	A/A	A/A	A/A	A/A	A/A	A/A	A/A	A/A	A/A	A/A	A/A	A/A	A/A	A/A	A/A	A/A	A/A	A/A	A/A	A/A	A/A	-	A/A	A/A	A/A	A/A	A/A	A/A
Tp_9375_1269	Tp_9375	1269	T/T	T/T	T|G	T|G	T/T	T/T	T/T	T/T	T/T	T/T	T|G	T|G	T/T	T/T	T/T	T/T	T/T	T/T	T/T	T/T	T/T	T/T	T/T	T/T	T/T	T/T	T/T	T/T	T/T	T/T	T/T	T/T	T/T	T/T	T/T	T/T	T/T	T/T	T/T	T/T	-	T/T	T/T	T/T	T/T	T/T	T/T
Tp_9375_1271	Tp_9375	1271	G/G	G/G	G|A	G|A	G/G	G/G	G/G	G/G	G/G	G/G	G|A	G|A	G/G	G/G	G/G	G/G	G/G	G/G	G/G	G/G	G/G	G/G	G/G	G/G	G/G	G/G	G/G	G/G	G/G	G/G	G/G	G/G	G/G	G/G	G/G	G/G	G/G	G/G	G/G	G/G	G/G	G/G	G/G	G/G	G/G	G/G	G/G
Tp_9375_1278	Tp_9375	1278	C/T	C/C	C/C	C/C	C/C	C/C	C/T	C/C	C/C	C/C	C/C	C/C	C/C	C/C	C/C	C/C	C/C	C/C	C/C	C/C	C/C	C/C	C/C	C/C	C/C	C/C	C/C	C/C	C/T	C/C	C/C	C/C	C/C	C/C	C/C	C/C	C/C	C/C	C/C	C/C	C/C	C/C	C/C	C/C	C|T	C/C	C/T
Tp_9375_1287	Tp_9375	1287	C/C	C/C	C/C	C/C	C/C	C/C	C/C	C/C	C/C	C/C	C/C	C/C	C/C	C/C	C/C	C/T	C/C	C/C	C/C	C/C	C/C	C/C	C/C	C/C	C/C	C/C	C/C	C/C	C/C	C/C	C/C	C/C	C/C	C/C	C/C	C/C	C/C	C/C	C/C	C/C	C/C	C/C	C/C	C/C	C/C	C/C	C/C
Tp_9375_1291	Tp_9375	1291	T/T	T/T	T|A	T|A	T/T	T/T	T/T	T/T	T/T	T/T	T|A	T|A	T/T	T/T	T/T	T/T	T/T	T/T	T/T	T/T	T/T	T/T	T/T	T/T	T/T	T/T	T/T	T/T	T/T	T/T	T/T	T/T	T/T	T/T	T/T	T/T	T/T	T/T	T/T	T/T	T/T	T/T	T/T	T/T	T/T	T/T	T/T
Tp_9375_1292	Tp_9375	1292	G/G	G/G	G|C	G|C	G/G	G/G	G/G	G/G	G/G	G/G	G|C	G|C	G/G	G/G	G/G	G/G	G/G	G/G	G/G	G/G	G/G	G/G	G/G	G/G	G/G	G/G	G/G	G/G	G/G	G/G	G/G	G/G	G/G	G/G	G/G	G/G	G/G	G/G	G/G	G/G	G/G	G/G	G/G	G/G	G/G	G/G	G/G
Tp_9375_1293	Tp_9375	1293	T/T	T/T	T|A	T|A	T/T	T/T	T/T	T/T	T/T	T/T	T|A	T|A	T/T	T/T	T/T	T/T	T/T	T/T	T/T	T/T	T/T	T/T	T/T	T/T	T/T	T/T	T/T	T/T	T/T	T/T	T/T	T/T	T/T	T/T	T/T	T/T	T/T	T/T	T/T	T/T	T/T	T/T	T/T	T/T	T/T	T/T	T/T
Tp_9375_1296	Tp_9375	1296	T/T	A/T	A/T	A/T	A/T	A/A	T/T	A/T	A/T	A/A	A|T	A|T	A/A	A/A	T/T	A/A	A/T	A/T	A/T	A/T	A/T	A/T	A/A	A/A	A/A	T/T	A/T	A/A	T/T	A/T	A/A	A/T	A/A	A/T	A/A	A/A	A/A	T/T	A/A	A/T	A/A	A/A	A/A	A/A	A|T	A/A	T/T
Tp_9375_1302	Tp_9375	1302	A/A	A/A	A|C	A|C	A/A	A/A	A/A	A/A	A/A	A/A	A|C	A|C	A/A	A/A	A/A	A/A	A/A	A/A	A/A	A/A	A/A	A/A	A/A	A/A	A/A	A/A	A/A	A/A	A/A	A/A	A/A	A/A	A/A	A/A	A/A	A/A	A/A	A/A	A/A	A/A	A/A	A/A	A/A	A/A	A/A	A/A	A/A
Tp_9375_1308	Tp_9375	1308	G/G	G/G	G|C	G|C	G/G	G/G	G/G	G/G	G/G	G/G	G|C	G|C	G/G	G/G	G/G	G/G	G/G	G/G	G/G	G/G	G/G	G/G	G/G	G/G	G/G	G/G	G/G	G/G	G/G	G/G	G/G	G/G	G/G	G/G	G/G	G/G	G/G	G/G	G/G	G/G	G/G	G/G	G/G	G/G	G/G	G/G	G/G
Tp_9375_1317	Tp_9375	1317	A/A	A/A	A|C	A|C	A/A	A/A	A/A	A/A	A/A	A/A	A|C	A|C	A/A	A/A	A/A	A/A	A/A	A/A	A/A	A/A	A/A	A/A	A/A	A/A	A/A	A/A	A/A	A/A	A/A	A/A	A/A	A/A	A/A	A/A	A/A	A|A	A/A	A/A	A/A	A/A	A/A	A/A	A/A	A/A	A/A	A/A	A/A
Tp_9375_1327	Tp_9375	1327	A/A	A/A	A|G	A|G	A/A	A/A	A/A	A/A	A/A	A/A	A|G	A|G	A/A	A/A	A/A	A/A	A/A	A/A	A/A	A/A	A/A	A/A	A/A	A/A	A/A	A/A	A/A	A/A	A/A	A/A	A/A	A/A	A/A	A/A	A/A	A|A	A/A	A/A	A/A	A/A	A/A	A/A	A/A	A/A	A/A	A/A	A/A
Tp_9375_1332	Tp_9375	1332	T/T	T/T	T|A	T|A	T/T	T/T	T/T	T/T	T/T	T/T	T|A	T|A	T/T	T/T	T/T	T/T	T/T	T/T	T/T	T/T	T/T	T/T	T/T	T/T	T/T	T/T	T/T	T/T	T/T	T/T	T/T	T/T	T/T	T/T	T/T	T/T	T/T	T/T	T/T	T/T	T/T	T/T	T/T	T/T	T/T	T/T	T/T
Tp_9375_1333	Tp_9375	1333	C/C	C/C	C|A	C|A	C/C	C/C	C/C	C/C	C/C	C/C	C|A	C|A	C/C	C/C	C/C	C/C	C/C	C/C	C/C	C/C	C/C	C/C	C/C	C/C	C/C	C/C	C/C	C/C	C/C	C/C	C/C	C/C	C/C	C/C	C/C	C/C	C/C	C/C	C/C	C/C	C/C	C/C	C/C	C/C	C/C	C/C	C/C
Tp_9375_1340	Tp_9375	1340	C/C	C/C	C|CCT	C|CCT	C/C	C/C	C/C	C/C	C/C	C/C	C|C	C|CCT	C/C	C/C	C/C	C/C	C/C	C/C	C/C	C/C	C/C	C/C	C/C	C/C	C/C	C/C	C/C	C/C	C/C	C/C	C/C	C/C	C/C	C/C	C/C	C/C	C/C	C/C	C/C	C/C	C/C	C/C	C/C	C/C	C/C	C/C	C/C
Tp_9375_1342	Tp_9375	1342	TTG/TTG	TTG/TTG	TTG|T	TTG|T	TTG/TTG	TTG/TTG	TTG/TTG	TTG/TTG	TTG/TTG	TTG/TTG	TTG|TTG	TTG|T	TTG/TTG	TTG/TTG	TTG/TTG	TTG/TTG	TTG/TTG	TTG/TTG	TTG/TTG	TTG/TTG	TTG/TTG	TTG/TTG	TTG/TTG	TTG/TTG	TTG/TTG	TTG/TTG	TTG/TTG	TTG/TTG	TTG/TTG	TTG/TTG	TTG/TTG	TTG/TTG	TTG/TTG	TTG/TTG	TTG/TTG	TTG/TTG	TTG/TTG	TTG/TTG	TTG/TTG	TTG/TTG	TTG/TTG	TTG/TTG	TTG/TTG	TTG/TTG	TTG/TTG	TTG/TTG	TTG/TTG
Tp_9375_1350	Tp_9375	1350	T/T	T/T	T|G	T|G	T/T	T/T	T/T	T/T	T/T	T/T	T|T	T|G	T/T	T/T	T/T	T/T	T/T	T/T	T/T	T/T	T/T	T/T	T/T	T/T	T/T	T/T	T/T	T/T	T/T	T/T	T/T	T/T	T/T	T/T	T/T	T/T	T/T	T/T	T/T	T/T	T/T	T/T	T/T	T/T	T/T	T/T	T/T
Tp_9375_1353	Tp_9375	1353	T/T	T/C	T/T	T/T	T/T	T/T	T/T	T/T	T/C	T/T	T/T	T/T	T/T	T/T	T/C	T/T	T/C	T/T	T/T	T/T	T/T	T/T	T/T	T/T	T/T	T/T	T/T	T/T	T/T	T/C	T/T	T/C	T/T	T/T	T/T	T/T	T/T	T/T	T/T	T/T	T/T	T/T	T/T	T/T	T/T	T/T	T/T
Tp_9375_1356	Tp_9375	1356	T/T	T/T	T|T	T|C	T/T	T/T	T/T	T/T	T/T	T/T	T|T	T|T	T/T	T/T	T/T	T/T	T/T	T/T	T/T	T/T	T/T	T/T	T/T	T/T	T/T	T/T	T/T	T/T	T/T	T/T	T/T	T/T	T/T	T/T	T/T	T/T	T/T	T/T	T/T	T/T	T/T	T/T	T|T	T/T	T/T	T/T	T/T
Tp_9375_1362	Tp_9375	1362	T/T	T/T	T|T	T|G	T/T	T/T	T/T	T/T	T/T	T/T	T|T	T|T	T/T	T/T	T/T	T/T	T/T	T/T	T/T	T/T	T/T	T/T	T/T	T/T	T/T	T/T	T/T	T/T	T/T	T/T	T/T	T/T	T/T	T/T	T/T	T/T	T/T	T/T	T/T	T/T	T/T	T/T	T|T	T/T	T/T	T/T	T/T
Tp_9375_1363	Tp_9375	1363	A/A	A/A	A|A	A|C	A/A	A/A	A/A	A/A	A/A	A/A	A|A	A|A	A/A	A/A	A/A	A/A	A/A	A/A	A/A	A/A	A/A	A/A	A/A	A/A	A/A	A/A	A/A	A/A	A/A	A/A	A/A	A/A	A/A	A/A	A/A	A/A	A/A	A/A	A/A	A/A	A/A	A/A	A|A	A/A	A/A	A/A	A/A
Tp_9375_1367	Tp_9375	1367	T/T	T/T	T/T	T|TTCA	T/T	T/T	T/T	T/T	T/T	T/T	T|T	T|T	T/T	T/T	T/T	T/T	T/T	T/T	T/T	T/T	T/T	T/T	T/T	T/T	T/T	T/T	T/T	T/T	T/T	T/T	T/T	T/T	T/T	T/T	T/T	T/T	T/T	T/T	T/T	T/T	T/T	T/T	T|T	T/T	T/T	T/T	T/T
Tp_9375_1370	Tp_9375	1370	GAAA/GAAA	GAAA/GAAA	GAAA/GAAA	GAAA|G	GAAA/GAAA	GAAA/GAAA	GAAA/GAAA	GAAA/GAAA	GAAA/GAAA	GAAA/GAAA	GAAA|GAAA	GAAA|GAAA	GAAA/GAAA	GAAA/GAAA	GAAA/GAAA	GAAA/GAAA	GAAA/GAAA	GAAA/GAAA	GAAA/GAAA	GAAA/GAAA	GAAA/GAAA	GAAA/GAAA	GAAA/GAAA	GAAA/GAAA	GAAA/GAAA	GAAA/GAAA	GAAA/GAAA	GAAA/GAAA	GAAA/GAAA	GAAA/GAAA	GAAA/GAAA	GAAA/GAAA	GAAA/GAAA	GAAA/GAAA	GAAA/GAAA	GAAA/GAAA	GAAA/GAAA	GAAA/GAAA	GAAA/GAAA	GAAA/GAAA	GAAA/GAAA	GAAA/GAAA	GAAA/GAAA	GAAA/GAAA	GAAA/GAAA	GAAA/GAAA	GAAA/GAAA
Tp_9375_1395	Tp_9375	1395	C/C	C/C	C/C	C/C	C/C	C/C	C/C	C/C	C/C	C/C	C/C	C/C	C/C	C/C	C/C	C/C	C/C	C/C	C/C	C/C	C/C	C/C	C/C	C/C	C/C	C/C	C/C	C|A	C/C	C/C	C/A	C/C	C|A	C/C	C/C	C/C	C/C	C/C	C/C	C/C	C/C	C/C	C|A	C/A	C/C	C/C	C/C
Tp_9375_1398	Tp_9375	1398	C/C	C/C	C/C	C/C	C/C	C/C	C/C	C/C	C/C	C/C	C/C	C/C	C/C	C/C	C/C	C/C	C/C	C/C	C/C	C/C	C/C	C/C	C/C	C/C	C/C	C/C	C/C	C|A	C/C	C/C	C/A	C/C	C|A	C/C	C/C	C/C	C/C	C/C	C/C	C/C	C/C	C/C	C|A	C/A	C/C	C/C	C/C
Tp_9375_1440	Tp_9375	1440	C/C	C/C	C/C	C/C	C/C	C/C	C/C	C/C	C/C	C/C	C/CAAT	C/C	C/C	C/C	C/C	C/CAAT	C/C	C/CAAT	C/C	C/C	C/C	C/C	C/C	C/C	C/C	C/C	C/C	C/C	C/C	C/C	C/C	C/C	C/C	C/C	C/C	C/CAAT	C/C	C/C	C/C	C/C	C/C	C/C	C/C	C/C	C/C	C/CAAT	C/C
Tp_9375_1474	Tp_9375	1474	AATACAATTACAAGCAATG/AATACAATTACAAGCAATG	AATACAATTACAAGCAATG/AATACAATTACAAGCAATG	AATACAATTACAAGCAATG/AATACAATTACAAGCAATG	AATACAATTACAAGCAATG/AATACAATTACAAGCAATG	AATACAATTACAAGCAATG/AATACAATTACAAGCAATG	AATACAATTACAAGCAATG/AATACAATTACAAGCAATG	AATACAATTACAAGCAATG/AATACAATTACAAGCAATG	AATACAATTACAAGCAATG/AATACAATTACAAGCAATG	AATACAATTACAAGCAATG/AATACAATTACAAGCAATG	AATACAATTACAAGCAATG/AATACAATTACAAGCAATG	AATACAATTACAAGCAATG/AATACAATTACAAGCAATG	AATACAATTACAAGCAATG/AATACAATTACAAGCAATG	AATACAATTACAAGCAATG/AATACAATTACAAGCAATG	AATACAATTACAAGCAATG/AATACAATTACAAGCAATG	AATACAATTACAAGCAATG/AATACAATTACAAGCAATG	AATACAATTACAAGCAATG/A	AATACAATTACAAGCAATG/AATACAATTACAAGCAATG	AATACAATTACAAGCAATG/AATACAATTACAAGCAATG	AATACAATTACAAGCAATG/AATACAATTACAAGCAATG	AATACAATTACAAGCAATG/AATACAATTACAAGCAATG	AATACAATTACAAGCAATG/AATACAATTACAAGCAATG	AATACAATTACAAGCAATG/AATACAATTACAAGCAATG	AATACAATTACAAGCAATG/AATACAATTACAAGCAATG	AATACAATTACAAGCAATG/AATACAATTACAAGCAATG	AATACAATTACAAGCAATG/AATACAATTACAAGCAATG	AATACAATTACAAGCAATG/AATACAATTACAAGCAATG	AATACAATTACAAGCAATG/AATACAATTACAAGCAATG	AATACAATTACAAGCAATG/AATACAATTACAAGCAATG	AATACAATTACAAGCAATG/AATACAATTACAAGCAATG	AATACAATTACAAGCAATG/AATACAATTACAAGCAATG	AATACAATTACAAGCAATG/AATACAATTACAAGCAATG	AATACAATTACAAGCAATG/AATACAATTACAAGCAATG	AATACAATTACAAGCAATG/AATACAATTACAAGCAATG	AATACAATTACAAGCAATG/AATACAATTACAAGCAATG	AATACAATTACAAGCAATG/AATACAATTACAAGCAATG	AATACAATTACAAGCAATG/AATACAATTACAAGCAATG	AATACAATTACAAGCAATG/AATACAATTACAAGCAATG	AATACAATTACAAGCAATG/AATACAATTACAAGCAATG	AATACAATTACAAGCAATG/AATACAATTACAAGCAATG	AATACAATTACAAGCAATG/AATACAATTACAAGCAATG	AATACAATTACAAGCAATG/AATACAATTACAAGCAATG	AATACAATTACAAGCAATG/AATACAATTACAAGCAATG	AATACAATTACAAGCAATG/AATACAATTACAAGCAATG	AATACAATTACAAGCAATG/AATACAATTACAAGCAATG	AATACAATTACAAGCAATG/AATACAATTACAAGCAATG	AATACAATTACAAGCAATG/AATACAATTACAAGCAATG	AATACAATTACAAGCAATG/AATACAATTACAAGCAATG
Tp_9375_1498	Tp_9375	1498	A/A	A/A	A/A	A/A	A/A	A/A	A/A	A/A	A/A	A/A	A/A	A/A	A/A	A/A	A/A	A/A	A/A	A/A	A/A	A/A	A/A	A/A	A/A	A/A	A/A	A/A	A/A	A/A	A/A	A/A	A/A	A/A	A/A	A/A	A/G	A/A	A/A	A/A	A/A	A/A	A/A	A/A	A/A	A/A	A/A	A/A	A/A
Tp_9375_1517	Tp_9375	1517	C|T	C/C	C/C	C/C	C/C	C/C	C/C	C/C	C/C	C/C	C/C	C/C	C/C	C/C	C/C	C/C	C/C	C/C	C/C	C/C	C/C	C/C	C/C	C/C	C|T	C/C	C/C	C/C	C|T	C/C	C|T	C/C	C/C	C/C	C/C	C/C	C/C	C/C	C|T	C/C	C|T	C/C	C/C	C/C	C|T	C/C	C|T
Tp_9375_1520	Tp_9375	1520	G|C	G/G	G/G	G/G	G/G	G/G	G/G	G/G	G/G	G/G	G/G	G/G	G/G	G/G	G/G	G/G	G/G	G/G	G/G	G/G	G/G	G/G	G/G	G/G	G|C	G/G	G/G	G/G	G|C	G/G	G|C	G/G	G/G	G/G	G/G	G/G	G/G	G/G	G|C	G/G	G|C	G/G	G/G	G/G	G|C	G/G	G|C
Tp_9375_1533	Tp_9375	1533	A/A	A/A	A/A	A/A	A/A	A/A	A/A	A/A	A/A	A/A	A/A	A/A	A/A	A/A	A/G	A/G	A/A	A/G	A/A	A/G	A/G	A/G	A/A	A/A	A/A	G/G	A/A	A/A	A/A	A/A	A/A	A/A	A/A	A/A	A/A	A/A	A/A	A/A	A/A	A/G	A/A	A/A	A/A	A/A	A/A	A/A	A/A
Tp_9375_1584	Tp_9375	1584	G/A	G/G	G/A	G/G	G/G	G/G	G/A	G/G	G/G	G/A	G/G	G/G	G/G	G/G	G/G	G/G	G/G	G/A	G/A	G/G	G/G	G/G	G/G	G/G	G/G	G/G	G/A	G/G	G/G	G/G	G/G	G/G	G/G	G/A	G/G	G/G	G/G	G/A	G/G	G/G	G/G	G/G	G/G	G/G	G/G	G/G	G/A
Tp_9375_1598	Tp_9375	1598	C/C	C/C	C/C	C/C	C/C	C/C	C/C	C/C	C/C	C/C	C/C	C/C	C/C	C/C	C/C	C/C	C/C	C/C	C/C	C/C	C/C	C/C	C/C	C/C	C/C	C/C	C/C	C/C	C/C	C/C	C/C	C/C	C/C	C/C	C/T	C/C	C/C	C/C	C/C	C/C	C/C	C/C	C/C	C/C	C/C	C/C	C/C
Tp_9375_1611	Tp_9375	1611	C/C	C/C	C/G	C/C	C/C	C/C	C/C	C/C	C/C	C/C	C/C	C/C	C/C	C/C	C/C	C/C	C/C	C/C	C/C	C/C	C/C	C/C	C/C	C/C	C/C	C/C	C/C	C/C	C/C	C/C	C/C	C/C	C/C	C/C	C/C	C/C	C/C	C/C	C/C	C/C	C/C	C/C	C/C	C/C	C/C	C/C	C/C
Tp_9375_1620	Tp_9375	1620	G/G	G/G	G/G	G/G	G/G	G/G	G/G	G/G	G/G	G/G	G/G	G/G	G/G	G/G	G/G	G/G	G/G	G/G	G/G	G/G	G/G	G/G	G/G	G/G	G/A	G/G	G/G	G/G	G/G	G/G	G/A	G/G	G/G	G/G	G/G	G/G	G/G	G/G	G/G	G/G	G/A	G/G	G/G	G/G	G/G	G/G	G/G
Tp_9375_1658	Tp_9375	1658	C/C	C/C	C/C	C/C	C/C	C/C	C|C	C/C	C/C	C/C	C/C	C/C	C/C	C/C	C/C	C/C	C/C	C/C	C/C	C/C	C/C	C/C	C/C	C/C	C/C	C/C	C/C	C/C	C|G	C/C	C/C	C/C	C/C	C/C	C/C	C/C	C/C	C/C	C/C	C/C	C/C	C/C	C/C	C/C	C/C	C/C	C/C
Tp_9375_1662	Tp_9375	1662	A/G	A/G	A/G	A/A	A/A	A/A	A/G	A/A	A/G	A/G	A/A	A/A	A/A	A/A	G/G	A/A	A/G	A/G	A/G	A/G	A/G	A/G	A/A	A/A	A/A	G/G	A/G	A/A	A/G	A/G	A/A	A/G	A/A	A/G	A/A	A/A	A/A	G/G	A/A	A/G	A/A	A/A	A/A	A/A	A/A	A/A	A/G
Tp_9375_1663	Tp_9375	1663	T/T	T/T	T/T	T/T	T/T	T/T	T|G	T/T	T/T	T/T	T/T	T/T	T/T	T/T	T/T	T/T	T/T	T/T	T/T	T/T	T/T	T/T	T/T	T/T	T/T	T/T	T/T	T/T	T|G	T/T	T/T	T|T	T/T	T/T	T/T	T/T	T/T	T/T	T/T	T/T	T/T	T/T	T/T	T/T	T/T	T/T	T/T
Tp_9375_1664	Tp_9375	1664	T/T	T/T	T/T	T/T	T/T	T/T	T|G	T/T	T/T	T/T	T/T	T/T	T/T	T/T	T/T	T/T	T/T	T/T	T/T	T/T	T/T	T/T	T/T	T/T	T/T	T/T	T/T	T/T	T|G	T/T	T/T	T|T	T/T	T/T	T/T	T/T	T/T	T/T	T/T	T/T	T/T	T/T	T/T	T/T	T/T	T/T	T/T
Tp_9375_1665	Tp_9375	1665	A/A	A/A	A/A	A/A	A|A	A/A	A|G	A/A	A/A	A/A	A/A	A/A	A/A	A/A	A/A	A/A	A/A	A/A	A/A	A/A	A/A	A/A	A/A	A/A	A/A	A/A	A/A	A/A	A|G	A/A	A/A	A|A	A/A	A/A	A/A	A/A	A/A	A/A	A/A	A/A	A/A	A/A	A|A	A/A	A/A	A/A	A/A
Tp_9375_1673	Tp_9375	1673	T/T	T/T	T/T	T|T	T|TG	T/T	T|TG	T/T	T|TG	T/T	T/T	T/T	T/T	T/T	T/T	T/T	T/T	T/T	T/T	T|TG	T/T	T|T	T/T	T|TG	T/T	T|T	T/T	T/T	T/TG	T/T	T/T	T|TG	T/T	T/T	T/T	T/T	T/T	T/T	T/T	T|T	T/T	T/T	T|T	T/T	T/T	T/T	T/T
Tp_9375_1674	Tp_9375	1674	ATCT/ATCT	ATCT/ATCT	ATCT/ATCT	ATCT/ATCT	ATCT|A	ATCT/ATCT	ATCT|A	ATCT/ATCT	ATCT|A	ATCT/ATCT	ATCT/ATCT	ATCT|ATCT	ATCT/ATCT	ATCT/ATCT	ATCT/ATCT	ATCT/ATCT	ATCT/ATCT	ATCT/ATCT	ATCT/ATCT	ATCT|A	ATCT/ATCT	ATCT|ATCT	ATCT/ATCT	ATCT|A	ATCT/ATCT	ATCT|A	ATCT/ATCT	ATCT/ATCT	ATCT|A	ATCT/ATCT	ATCT/ATCT	ATCT|A	ATCT/ATCT	ATCT/ATCT	ATCT/ATCT	ATCT/ATCT	ATCT/ATCT	ATCT/ATCT	ATCT/ATCT	ATCT/ATCT	ATCT/ATCT	ATCT/ATCT	ATCT|ATCT	ATCT/ATCT	ATCT/ATCT	ATCT/ATCT	ATCT/ATCT
Tp_9375_1680	Tp_9375	1680	G/G	G/G	G/G	G/G	G|A	G/G	G|A	G/G	G|A	G/G	G/G	G|A	G/G	G/G	G/G	G/G	G/G	G/G	G/G	G|A	G/G	G|A	G/G	G|A	G/G	G|A	G/G	G/G	G|A	G/G	G/G	G|A	G/G	G/G	G/G	G/G	G/G	G/G	G/G	G|G	G/G	G/G	G|A	G/G	G/G	G/G	G/G
Tp_9375_1682	Tp_9375	1682	C/C	C/C	C/C	C/C	C/CCA	C/C	C|CCA	C/C	C|CCA	C/C	C/C	C|CCA	C/C	C/C	C/C	C/C	C/C	C/C	C/C	C|CCA	C|CCA	C|CCA	C/C	C|CCA	C/C	C|CCA	C/C	C/C	C|CCA	C/C	C/C	C|CCA	C/C	C/C	C/C	C/C	C/C	C/C	C|C	C|C	C/C	C/C	C|CCA	C/C	C/C	C/C	C/C
Tp_9375_1684	Tp_9375	1684	A/A	A/A	A/A	A/A	A|G	A/A	A|G	A/A	A|G	A/A	A/A	A|G	A/A	A/A	A/A	A/A	A/A	A/A	A/A	A|G	A|G	A|G	A/A	A|G	A/A	A|G	A/A	A/A	A|G	A/A	A/A	A|G	A/A	A/A	A/A	A/A	A/A	A/A	A|A	A|A	A/A	A/A	A|G	A/A	A/A	A/A	A/A
Tp_9375_1689	Tp_9375	1689	C/C	C/C	C/C	C/C	C|A	C/C	C|A	C/C	C|A	C/C	C/C	C|A	C/C	C/C	C/C	C/C	C/C	C/C	C/C	C|A	C|A	C|A	C/C	C|A	C/C	C|A	C/C	C/C	C|A	C/C	C/C	C|A	C/C	C/C	C/C	C/C	C/C	C|C	C|A	C|C	C/C	C/C	C|A	C/C	C/C	C/C	C/C
Tp_9375_1690	Tp_9375	1690	A/A	A/A	A/A	A|A	A|ATATTGTG	A/A	A|ATATTGTG	A/A	A|ATATTGTG	A/A	A/A	A|ATATTGTG	A/A	A/A	A/A	A/A	A/A	A/A	A/A	A|ATATTGTG	A|ATATTGTG	A|ATATTGTG	A/A	A|ATATTGTG	A/A	A|ATATTGTG	A/A	A/A	A|ATATTGTG	A/A	A/A	A|ATATTGTG	A/A	A/A	A/A	A/A	A/A	A|A	A|ATATTGTG	A|A	A/A	A/A	A|ATATTGTG	A/A	A/A	A/A	A/A
Tp_9375_1693	Tp_9375	1693	A/A	A/A	A/A	A|A	A|AT	A/A	A|AT	A/A	A|AT	A/A	A/A	A|AT	A/A	A/A	A/A	A/A	A/A	A/A	A/A	A|AT	A|AT	A|AT	A/A	A|AT	A/A	A|AT	A/A	A/A	A|AT	A/A	A/A	A|AT	A/A	A/A	A/A	A/A	A/A	A|A	A|AT	A|A	A/A	A/A	A|AT	A/A	A/A	A/A	A/A
Tp_9375_1697	Tp_9375	1697	A/A	A/A	A/A	A/A	A|G	A/A	A|G	A/A	A|G	A/A	A/A	A|G	A/A	A/A	A/A	A/A	A/A	A/A	A/A	A|G	A|G	A|G	A/A	A|G	A/A	A|G	A/A	A/A	A|G	A/A	A/A	A|G	A/A	A/A	A/A	A/A	A/A	A|A	A|G	A|A	A/A	A/A	A|G	A/A	A/A	A/A	A/A
Tp_9375_1698	Tp_9375	1698	TGCATC/TGCATC	TGCATC/TGCATC	TGCATC/TGCATC	TGCATC/TGCATC	TGCATC|T	TGCATC/TGCATC	TGCATC|T	TGCATC/TGCATC	TGCATC|T	TGCATC/TGCATC	TGCATC/TGCATC	TGCATC|T	TGCATC/TGCATC	TGCATC/TGCATC	TGCATC/TGCATC	TGCATC/TGCATC	TGCATC/TGCATC	TGCATC/TGCATC	TGCATC/TGCATC	TGCATC|T	TGCATC|T	TGCATC|T	TGCATC/TGCATC	TGCATC|T	TGCATC/TGCATC	TGCATC|T	TGCATC/TGCATC	TGCATC/TGCATC	TGCATC|T	TGCATC/TGCATC	TGCATC/TGCATC	TGCATC|T	TGCATC/TGCATC	TGCATC/TGCATC	TGCATC/TGCATC	TGCATC/TGCATC	TGCATC/TGCATC	TGCATC|TGCATC	TGCATC|T	TGCATC|TGCATC	TGCATC/TGCATC	TGCATC/TGCATC	TGCATC|T	TGCATC/TGCATC	TGCATC/TGCATC	TGCATC/TGCATC	TGCATC/TGCATC
Tp_9375_1699	Tp_9375	1699	G/G	G/G	G/A	G/G	G|G	G/A	G|G	G/A	G/G	G/A	G/G	G/A	G/G	G/A	G/G	G/G	G/G	G/A	G/A	G|G	G|G	G/A	G/A	G/A	G/G	G|G	G/G	G/G	G|G	G/G	G/G	G|G	G/A	G/A	G/G	G/G	G/G	G|G	G/G	G/A	G/G	G/A	G|G	G/A	G/G	G/G	G/G
Tp_9375_1699	Tp_9375	1699	G/G	G/G	G/G	G/G	G|*	G/G	G|*	G/G	G/*	G/G	G/G	G/G	G/G	G/G	G/G	G/G	G/G	G/G	G/G	G|*	G|*	G/G	G/G	G/G	G/G	G|*	G/G	G/G	G|*	G/G	G/G	G|*	G/G	G/G	G/G	G/G	G/G	G|G	G/*	G/G	G/G	G/G	G|*	G/G	G/G	G/G	G/G
Tp_9375_1705	Tp_9375	1705	A/A	A/A	A/A	A|A	A|G	A/A	A|G	A/A	A|G	A/A	A/A	A|G	A/A	A/A	A/A	A/A	A/A	A/A	A/A	A|G	A|G	A|G	A/A	A|G	A/A	A|G	A/A	A/A	A|G	A/A	A/A	A|G	A/A	A/A	A/A	A/A	A/A	A|A	A|G	A|A	A/A	A/A	A|G	A/A	A/A	A/A	A/A
Tp_9375_1711	Tp_9375	1711	GAAC/GAAC	GAAC/GAAC	GAAC/GAAC	GAAC/GAAC	GAAC/G	GAAC/GAAC	GAAC|G	GAAC/GAAC	GAAC|G	GAAC/GAAC	GAAC/GAAC	GAAC|G	GAAC/GAAC	GAAC/GAAC	GAAC/GAAC	GAAC/GAAC	GAAC/GAAC	GAAC/GAAC	GAAC/GAAC	GAAC|G	GAAC|G	GAAC|GAAC	GAAC/GAAC	GAAC|G	GAAC/GAAC	GAAC|G	GAAC/GAAC	GAAC/GAAC	GAAC|G	GAAC/GAAC	GAAC/GAAC	GAAC|G	GAAC/GAAC	GAAC/GAAC	GAAC/GAAC	GAAC/GAAC	GAAC/GAAC	GAAC|G	GAAC|G	GAAC|GAAC	GAAC/GAAC	GAAC/GAAC	GAAC|G	GAAC/GAAC	GAAC/GAAC	GAAC/GAAC	GAAC/GAAC
Tp_9375_1731	Tp_9375	1731	A/A	A/A	A/A	A/A	A/G	A/A	A/A	A/A	A/G	A/A	A/A	A/G	A/A	A/A	A/A	A/A	A/A	A/A	A/A	A/G	A/G	A/A	A/A	A/G	A/A	A/G	A/A	A/A	A/G	A/A	A/A	A/G	A/A	A/A	A/A	A/A	A/A	A/G	A/A	A/A	A/A	A/A	A/G	A/A	A/A	A/A	A/A
Tp_9375_1746	Tp_9375	1746	A/A	A/A	A/A	A|G	A|G	A/A	A|G	A|A	A|G	A/A	A/A	A|G	A/A	A/A	A/A	A|G	A|G	A|G	A/A	A|G	A|G	A|G	A|G	A|G	A/A	A|G	A/A	A/A	A|G	A/A	A|G	A|G	A/A	A/A	A/A	A/A	A/A	A|G	A|G	A|G	A/A	A|G	A|G	A/A	A|G	A/A	A/A
Tp_9375_1749	Tp_9375	1749	G/G	G/G	G/G	G|A	G|A	G/G	G|A	G|G	G|A	G/G	G/G	G|A	G/G	G/G	G/G	G|A	G|A	G|A	G/G	G|A	G|A	G|A	G|A	G|A	G/G	G|A	G/G	G/G	G|A	G/G	G|A	G|A	G/G	G/G	G/G	G/G	G/G	G|A	G|A	G|A	G/G	G|A	G|A	G/G	G|A	G/G	G/G
Tp_9375_1770	Tp_9375	1770	T/T	T/T	T/T	T|A	T|A	T/T	T|A	T/T	T|A	T/T	T/T	T|A	T/T	T/T	T/T	T|A	T|A	T|A	T/T	T|A	T|A	T|A	T|A	T|A	T/T	T|A	T/T	T/T	T|A	T/T	T|A	T|A	T/T	T/T	T/T	T/T	T/T	T|A	T|A	T|A	T/T	T|A	T|A	T/T	T|A	T/T	T/T
Tp_9375_1779	Tp_9375	1779	A/A	A/A	A/A	A|T	A|T	A/A	A|T	A/A	A|T	A/A	A/A	A|T	A/A	A/A	A/A	A|T	A|T	A|T	A/A	A|T	A|T	A|T	A|T	A|T	A/A	A|T	A/A	A/A	A|T	A/A	A|T	A|T	A/A	A/A	A/A	A/A	A/A	A/T	A|T	A|T	A/A	A|T	A|T	A/A	A|T	A/A	A/A
Tp_9375_1782	Tp_9375	1782	C/C	C/C	C/C	C|G	C|G	C/C	C/G	C/C	C|G	C/C	C/C	C|G	C/C	C/C	C/C	C|G	C|G	C|G	C/C	C|G	C|G	C|G	C|G	C|G	C/C	C|G	C/C	C/C	C|G	C/C	C|G	C|G	C/C	C/C	C/C	C/C	C/C	C|G	C|G	C|G	C/C	C|G	C|G	C/C	C|G	C/C	C/C
Tp_9375_1785	Tp_9375	1785	T/T	T/T	T/T	T|A	T|A	T/T	T|A	T/T	T|A	T/T	T/T	T|A	T/T	T/T	T/T	T|A	T|A	T|A	T/T	T|A	T|A	T|A	T|A	T|A	T/T	T|A	T/T	T/T	T|A	T/T	T|A	T|A	T/T	T/T	T/T	T/T	T/T	T|A	T|A	T|A	T/T	T|A	T|A	T/T	T|A	T/T	T/T
Tp_9375_1806	Tp_9375	1806	T/T	T/T	T/T	T/T	T/T	T/T	T/T	T/T	T/T	T/T	T/T	T/T	T/T	T/T	T/T	T|A	T/T	T|T	T/T	T|A	T|A	T/T	T|A	T|A	T/T	T|A	T/T	T/T	T|A	T/T	T|T	T|A	T/T	T/T	T/T	T/T	T/T	T/T	T/T	T|T	T/T	T|A	T|A	T/T	T|A	T/T	T/T
Tp_9375_1809	Tp_9375	1809	A/A	A/A	A/A	A/A	A/A	A/A	A/A	A/A	A/A	A/A	A/A	A/A	A/A	A/A	A/A	A|T	A/A	A|A	A/A	A|T	A|T	A/A	A|T	A|T	A/A	A|T	A/A	A/A	A|T	A/A	A|A	A|T	A/A	A/A	A/A	A/A	A/A	A/A	A/A	A|A	A/A	A|T	A|T	A/A	A|T	A/A	A/A
Tp_9375_1822	Tp_9375	1822	T/T	T/T	T/T	T/T	T/T	T/T	T/T	T/T	T/T	T/T	T/T	T/T	T/T	T/T	T/T	T/C	T/T	T/T	T/T	T|C	T|C	T/T	T|C	T|C	T/T	T|C	T/T	T/T	T/C	T/T	T/T	T|C	T/T	T/T	T/T	T/T	T/T	T/T	T/T	T/T	T/T	T/C	T|C	T/T	T|C	T/T	T/T
Tp_9375_1822	Tp_9375	1822	T/A	T/T	T/A	T/T	T/T	T/T	T/A	T/T	T/T	T/T	T/T	T/T	T/T	T/T	T/T	T/T	T/T	T/A	T/A	T|T	T|T	T/T	T|T	T|T	T/T	T|T	T/A	T/T	T/T	T/T	T/T	T|T	T/T	T/T	T/T	T/T	T/T	T/T	T/T	T/T	T/T	T/T	T|T	T/T	T|T	T/T	T/A
Tp_9375_1828	Tp_9375	1828	G/G	G/G	G/G	G/G	G/G	G/G	G/G	G/G	G/G	G/G	G/G	G/G	G/G	G/G	G/G	G/A	G/G	G/G	G/G	G|A	G|A	G/G	G|A	G|A	G/G	G/A	G/G	G/G	G|A	G/G	G/G	G|A	G/G	G/G	G/G	G/G	G/G	G/G	G/G	G/G	G/G	G|A	G|A	G/G	G|A	G/G	G/G
Tp_9375_1834	Tp_9375	1834	C/C	C/C	C/C	C/C	C/C	C/C	C/C	C/C	C/C	C/C	C/C	C/C	C/C	C/C	C/C	C/T	C/C	C/C	C/C	C|T	C|T	C/C	C|T	C|T	C/C	C|T	C/C	C/C	C|T	C/C	C/C	C|T	C/C	C/C	C/C	C/C	C/C	C/C	C/C	C/C	C/C	C|T	C|T	C/C	C|T	C/C	C/C
Tp_9375_1839	Tp_9375	1839	T/T	T/T	T/T	T/T	T/T	T/T	T/T	T/T	T/T	T/T	T/T	T/T	T/T	T/T	T/T	T/C	T/T	T/T	T/T	T|C	T|C	T/T	T|C	T|C	T/T	T|C	T/T	T/T	T|C	T/T	T/T	T|C	T/T	T/T	T/T	T/T	T/T	T/T	T/T	T/T	T/T	T|C	T|C	T/T	T|C	T/T	T/T
Tp_9375_1845	Tp_9375	1845	C/C	C/C	C/C	C/C	C/C	C/C	C/C	C/C	C/C	C/C	C/C	C/C	C/C	C/C	C/C	C/T	C/C	C/C	C/C	C|T	C|T	C/C	C|T	C|T	C/C	C|T	C/C	C/C	C|T	C/C	C/C	C|T	C/C	C/C	C/C	C/C	C/C	C/C	C/C	C/C	C/C	C|T	C|T	C/C	C|T	C/C	C/C
Tp_9375_1851	Tp_9375	1851	G/G	G/G	G/G	G/G	G/G	G/G	G/G	G/G	G/G	G/G	G/G	G/G	G/G	G/G	G/G	G/T	G/G	G/G	G/G	G|T	G|T	G/G	G|T	G|T	G/G	G|T	G/G	G/G	G|T	G/G	G/G	G|T	G/G	G/G	G/G	G/G	G/G	G/G	G/G	G/G	G/G	G|T	G|T	G/G	G|T	G/G	G/G
Tp_9375_1854	Tp_9375	1854	C/C	C/C	C/C	C/C	C/C	C/C	C/C	C/C	C/C	C/C	C/C	C/C	C/C	C/C	C/C	C/C	C/C	C/C	C/C	C/C	C|A	C/C	C/C	C|A	C/C	C|A	C/C	C/C	C|A	C/C	C/C	C|A	C/C	C/C	C/C	C/C	C/C	C/C	C/C	C/C	C/C	C|A	C/A	C/C	C|C	C/C	C/C
Tp_9375_1858	Tp_9375	1858	T/T	T/T	T/T	T/T	T/T	T/T	T/T	T/T	T/T	T/T	T/T	T/T	T/T	T/T	T/T	T/T	T/T	T/T	T/T	T/T	T|TC	T/T	T/T	T|TC	T/T	T|TC	T/T	T/T	T|TC	T/T	T/T	T|TC	T/T	T/T	T/T	T/T	T/T	T/T	T/T	T/T	T/T	T|TC	T|TC	T/T	T|T	T/T	T/T
Tp_9375_1862	Tp_9375	1862	CTTATG/CTTATG	CTTATG/CTTATG	CTTATG/CTTATG	CTTATG/CTTATG	CTTATG/CTTATG	CTTATG/CTTATG	CTTATG/CTTATG	CTTATG/CTTATG	CTTATG/CTTATG	CTTATG/CTTATG	CTTATG/CTTATG	CTTATG/CTTATG	CTTATG/CTTATG	CTTATG/CTTATG	CTTATG/CTTATG	CTTATG/CTTATG	CTTATG/CTTATG	CTTATG/CTTATG	CTTATG/CTTATG	CTTATG/CTTATG	CTTATG|C	CTTATG/CTTATG	CTTATG/CTTATG	CTTATG|CTTATG	CTTATG/CTTATG	CTTATG|C	CTTATG/CTTATG	CTTATG/CTTATG	CTTATG|C	CTTATG/CTTATG	CTTATG/CTTATG	CTTATG|C	CTTATG/CTTATG	CTTATG/CTTATG	CTTATG/CTTATG	CTTATG/CTTATG	CTTATG/CTTATG	CTTATG/CTTATG	CTTATG/CTTATG	CTTATG/CTTATG	CTTATG/CTTATG	CTTATG|CTTATG	CTTATG|C	CTTATG/CTTATG	CTTATG|CTTATG	CTTATG/CTTATG	CTTATG/CTTATG
Tp_9375_1866	Tp_9375	1866	T/T	T/T	T/T	T/T	T/T	T/T	T/T	T/T	T/T	T/T	T/T	T/T	T/T	T/T	T/T	T/T	T/T	T/T	T/T	T/T	T|*	T/T	T/T	T|T	T/T	T|*	T/T	T/T	T|*	T/T	T/T	T|*	T/T	T/T	T/T	T/T	T/T	T/T	T/T	T/T	T/T	T|T	T|*	T/T	T/T	T/T	T/T
Tp_9375_1866	Tp_9375	1866	T/T	T/T	T/T	T/T	T/T	T/T	T/T	T/T	T/T	T/T	T/T	T/T	T/T	T/T	T/T	T/T	T/T	T/T	T/T	T/T	T|T	T/T	T/T	T|T	T/T	T|T	T/T	T/T	T|T	T/T	T/T	T|T	T/T	T/T	T/T	T/T	T/T	T/T	T/T	T/T	T/T	T|T	T|T	T/T	T/A	T/T	T/T
Tp_9375_1867	Tp_9375	1867	G/G	G/G	G/G	G/G	G/G	G/G	G/G	G/G	G/G	G/G	G/G	G/G	G/G	G/G	G/G	G/G	G/G	G/G	G/G	G/G	G|G	G/G	G/G	G|G	G/G	G|G	G/G	G/G	G|G	G/G	G/G	G|G	G/G	G/G	G/T	G/G	G/G	G/G	G/G	G/G	G/G	G|G	G|G	G/G	G/G	G/G	G/G
Tp_9375_1867	Tp_9375	1867	G/G	G/G	G/G	G/G	G/G	G/G	G/G	G/G	G/G	G/G	G/G	G/G	G/G	G/G	G/G	G/G	G/G	G/G	G/G	G/G	G|*	G/G	G/G	G|G	G/G	G|*	G/G	G/G	G|*	G/G	G/G	G|*	G/G	G/G	G/G	G/G	G/G	G/G	G/G	G/G	G/G	G|G	G|*	G/G	G/G	G/G	G/G
Tp_9375_1869	Tp_9375	1869	AGTCTAATTAATGATTCT/AGTCTAATTAATGATTCT	AGTCTAATTAATGATTCT/AGTCTAATTAATGATTCT	AGTCTAATTAATGATTCT/AGTCTAATTAATGATTCT	AGTCTAATTAATGATTCT/AGTCTAATTAATGATTCT	AGTCTAATTAATGATTCT/AGTCTAATTAATGATTCT	AGTCTAATTAATGATTCT/AGTCTAATTAATGATTCT	AGTCTAATTAATGATTCT/AGTCTAATTAATGATTCT	AGTCTAATTAATGATTCT/AGTCTAATTAATGATTCT	AGTCTAATTAATGATTCT/AGTCTAATTAATGATTCT	AGTCTAATTAATGATTCT/AGTCTAATTAATGATTCT	AGTCTAATTAATGATTCT/AGTCTAATTAATGATTCT	AGTCTAATTAATGATTCT/AGTCTAATTAATGATTCT	AGTCTAATTAATGATTCT/AGTCTAATTAATGATTCT	AGTCTAATTAATGATTCT/AGTCTAATTAATGATTCT	AGTCTAATTAATGATTCT/AGTCTAATTAATGATTCT	AGTCTAATTAATGATTCT/AGTCTAATTAATGATTCT	AGTCTAATTAATGATTCT/AGTCTAATTAATGATTCT	AGTCTAATTAATGATTCT/AGTCTAATTAATGATTCT	AGTCTAATTAATGATTCT/AGTCTAATTAATGATTCT	AGTCTAATTAATGATTCT/AGTCTAATTAATGATTCT	AGTCTAATTAATGATTCT|A	AGTCTAATTAATGATTCT/AGTCTAATTAATGATTCT	AGTCTAATTAATGATTCT/AGTCTAATTAATGATTCT	AGTCTAATTAATGATTCT|AGTCTAATTAATGATTCT	AGTCTAATTAATGATTCT/AGTCTAATTAATGATTCT	AGTCTAATTAATGATTCT|AGTCTAATTAATGATTCT	AGTCTAATTAATGATTCT/AGTCTAATTAATGATTCT	AGTCTAATTAATGATTCT/AGTCTAATTAATGATTCT	AGTCTAATTAATGATTCT|A	AGTCTAATTAATGATTCT/AGTCTAATTAATGATTCT	AGTCTAATTAATGATTCT/AGTCTAATTAATGATTCT	AGTCTAATTAATGATTCT/AGTCTAATTAATGATTCT	AGTCTAATTAATGATTCT/AGTCTAATTAATGATTCT	AGTCTAATTAATGATTCT/AGTCTAATTAATGATTCT	AGTCTAATTAATGATTCT/AGTCTAATTAATGATTCT	AGTCTAATTAATGATTCT/AGTCTAATTAATGATTCT	AGTCTAATTAATGATTCT/AGTCTAATTAATGATTCT	AGTCTAATTAATGATTCT/AGTCTAATTAATGATTCT	AGTCTAATTAATGATTCT/AGTCTAATTAATGATTCT	AGTCTAATTAATGATTCT/AGTCTAATTAATGATTCT	AGTCTAATTAATGATTCT/AGTCTAATTAATGATTCT	AGTCTAATTAATGATTCT/AGTCTAATTAATGATTCT	AGTCTAATTAATGATTCT|AGTCTAATTAATGATTCT	AGTCTAATTAATGATTCT/AGTCTAATTAATGATTCT	AGTCTAATTAATGATTCT/AGTCTAATTAATGATTCT	AGTCTAATTAATGATTCT/AGTCTAATTAATGATTCT	AGTCTAATTAATGATTCT/AGTCTAATTAATGATTCT
Tp_9375_1887	Tp_9375	1887	A/A	A/A	A/A	A/A	A/A	A/A	A/A	A/A	A/A	A/A	A/A	A/A	A/A	A/A	A/A	A/A	A/A	A/A	A/A	A/A	A|AC	A/A	A/A	A|AC	A/A	A|AC	A/A	A/A	A|AC	A/A	A/A	A/A	A/A	A/A	A/A	A/A	A/A	A/A	A/A	A/A	A/A	A|A	A|AC	A/A	A/A	A/A	A/A
Tp_9375_1890	Tp_9375	1890	T/T	T/T	T/T	T/T	T/T	T/T	T/T	T/T	T/T	T/T	T/T	T/T	T/T	T/T	T/T	T/T	T/T	T/T	T/T	T/T	T|C	T/T	T/T	T|T	T/T	T|C	T/T	T/T	T|C	T/T	T/T	T/T	T/T	T/T	T/T	T/T	T/T	T/T	T/T	T/T	T/T	T/T	T|C	T/T	T/T	T/T	T/T
Tp_9375_1892	Tp_9375	1892	T/T	T/T	T/T	T/T	T/T	T/T	T/T	T/T	T/T	T/T	T/T	T/T	T/T	T/T	T/T	T/T	T/T	T/T	T/T	T/T	T|TG	T/T	T/T	T|T	T/T	T/T	T/T	T/T	T/T	T/T	T/T	T/T	T/T	T/T	T/T	T/T	T/T	T/T	T/T	T/T	T/T	T/T	T|T	T/T	T/T	T/T	T/T
Tp_9375_1894	Tp_9375	1894	AT/AT	AT/AT	AT/AT	AT/AT	AT/AT	AT/AT	AT/AT	AT/AT	AT/AT	AT/AT	AT/AT	AT/AT	AT/AT	AT/AT	AT/AT	AT/AT	AT/AT	AT/AT	AT/AT	AT/AT	AT|A	AT/AT	AT/AT	AT/AT	AT/AT	AT/AT	AT/AT	AT/AT	AT/AT	AT/AT	AT/AT	AT/AT	AT/AT	AT/AT	AT/AT	AT/AT	AT/AT	AT/AT	AT/AT	AT/AT	AT/AT	AT/AT	AT|A	AT/AT	AT/AT	AT/AT	AT/AT
Tp_9375_1902	Tp_9375	1902	CT/C	CT/C	C/C	CT/C	CT/C	CT/C	C/C	C/C	CT/C	C/C	CT/CT	CT/C	CT/CT	CT/C	CT/C	CT/C	CT/C	CT/C	C/C	CT/CT	CT/CT	CT/C	CT/C	CT/C	CT/C	CT/CT	CT/C	CT/CT	CT/C	CT/C	CT/C	CT/C	CT/C	C/C	CT/CT	CT/CT	CT/CT	C/C	CT/C	CT/C	CT/CT	CT/C	CT/CT	CT/C	CT/C	CT/CT	CT/C
Tp_9375_2058	Tp_9375	2058	G/G	G/G	G/G	G/G	G/G	G/G	G/A	G/G	G/G	G/G	G/G	G/G	G/G	G/G	G/G	G/G	G/G	G/G	G/G	G/G	G/G	G/G	G/G	G/G	G/G	G/G	G/G	G/G	G/G	G/G	G/G	G/G	G/G	G/G	G/G	G/G	G/G	G/A	G/G	G/G	G/G	G/G	G/G	G/G	G/A	G/G	G/G
Tp_9375_2067	Tp_9375	2067	A/G	A/G	A/G	A/G	A/G	A/A	A/G	A/G	A/G	A/A	A/A	A/A	A/A	A/A	A/G	A/A	A/G	A/G	A/G	A/A	A/A	A/A	A/A	A/A	A/A	A/A	A/G	A/A	A/G	A/G	A/A	A/G	A/A	A/G	A/A	A/A	A/A	A/G	A/A	A/A	A/A	A/A	A/A	A/A	A/A	A/A	A/G
Tp_9375_2069	Tp_9375	2069	C/C	C/C	C/C	C/C	C/C	C/C	C/C	C/C	C/C	C/C	C/C	C/C	C/C	C/C	C/C	C/C	C/C	C/C	C/C	C/C	C/C	C/C	C/C	C/C	C/C	C/C	C/C	C/C	C/C	C/C	C/C	C/C	C/C	C/C	C/C	C/C	C/C	C/C	C/T	C/C	C/C	C/C	C/C	C/C	C/C	C/C	C/C
Tp_9375_2086	Tp_9375	2086	C/C	C/A	C/C	C/A	C/A	C/A	C/C	C/C	C/A	C/C	C/A	C/A	C/A	C/A	C/C	C/C	C/A	C/C	C/C	C/A	C/A	C/C	C/A	C/A	C/C	C/C	C/A	C/A	C/A	C/A	C/C	C/A	C/C	C/C	C/A	C/C	A/A	C/C	C/A	C/C	C/A	C/A	C/A	C/C	C/A	C/A	C/C
Tp_9375_2104	Tp_9375	2104	T/T	T/T	T/G	T/T	T/T	T/G	T/T	T/G	T/T	G/G	T/T	T/G	T/T	T/G	T/T	T/G	T/T	T/G	T/G	T/T	T/T	T/G	T/G	T/G	T/T	T/T	T/T	T/T	T/T	T/T	T/T	T/T	T/G	T/G	T/T	T/T	T/T	T/T	T/T	T/G	T/T	T/G	T/T	T/G	T/T	T/T	T/T
Tp_9375_2156	Tp_9375	2156	TG|T	TG/TG	TG/TG	TG/TG	TG/TG	TG/TG	TG/TG	TG/TG	TG/TG	TG/TG	TG|T	TG/TG	TG/T	TG/TG	TG/TG	TG|T	TG/TG	TG/T	TG/TG	TG/TG	TG/TG	TG/TG	TG/TG	TG/TG	TG|T	TG/TG	TG/TG	TG|T	TG/TG	TG/TG	TG|T	TG/TG	TG|T	TG/TG	TG/TG	T|T	TG/TG	TG/TG	TG/TG	TG/TG	TG/TG	TG/TG	TG|T	TG|T	TG/TG	TG|T	TG|T
Tp_9375_2170	Tp_9375	2170	T/T	T/T	T/T	T/T	T/T	T/T	T/T	T/T	T/T	T/T	T/T	T/T	T/T	T/T	T/T	T/T	T/T	T/T	T/T	T/T	T/T	T/T	T/T	T/T	T/G	T/T	T/T	T/T	T/T	T/T	T/T	T/T	T/T	T/T	T/T	T/T	T/T	T/T	T/T	T/T	T/T	T/T	T/T	T/T	T/T	T/T	T/T
Tp_9375_2176	Tp_9375	2176	TC|T	TC/TC	TC/TC	TC/TC	TC/TC	TC/TC	TC/TC	TC/TC	TC/TC	TC/TC	TC|T	TC/TC	TC/T	TC/T	TC|T	TC|T	TC/TC	TC/T	TC/T	TC|T	TC|T	TC/T	TC/T	TC/TC	TC|T	T/T	TC/TC	TC|T	TC/TC	TC/TC	TC|T	TC/TC	TC|T	TC/TC	TC/TC	TC|T	TC/TC	TC/TC	TC/TC	TC/T	TC/TC	TC/TC	TC|T	TC|T	TC/TC	TC|T	TC|T
Tp_9375_2177	Tp_9375	2177	C|C	C/C	C/C	C/C	C/C	C/C	C/C	C/C	C/C	C/T	C/C	C/C	C/C	C/C	C/C	C/C	C/C	C/C	C/C	C/C	C|C	C/C	C/C	C/C	C|C	C/C	C/C	C|C	C/C	C/C	C|C	C/C	C|C	C/C	C/C	C/C	C/C	C/C	C/C	C/C	C/C	C/C	C|C	C/C	C/C	C/C	C|C
Tp_9375_2177	Tp_9375	2177	C|*	C/C	C/C	C/C	C/C	C/C	C/C	C/C	C/C	C/C	C/*	C/C	C/*	C/*	C/*	C/*	C/C	C/*	C/*	C/*	C|*	C/*	C/*	C/C	C|*	*/*	C/C	C|*	C/C	C/C	C|*	C/C	C|*	C/C	C/C	*/*	C/C	C/C	C/C	C/*	C/C	C/C	C|*	C/*	C/C	C/*	C|*
Tp_9375_2183	Tp_9375	2183	A/A	A/A	A/A	A/A	A/A	A/A	A/A	A/A	A/A	A/A	A/A	A/A	A/A	A/A	A|T	A/A	A/A	A/T	A/A	A|T	A|T	A/T	A/A	A/A	A/A	A/T	A/A	A/A	A/A	A/A	A/A	A/A	A/A	A/A	A/A	A/A	A/A	A/A	A/A	A/T	A/A	A/A	A/A	A/A	A/A	A/A	A/A
Tp_9375_2191	Tp_9375	2191	A/A	A/A	A/A	A/A	A/A	A/A	A/A	A/A	A/A	A/A	A/A	A/A	A/A	A/A	A/A	A/A	A/A	A/A	A/A	A/A	A/A	A/A	A/A	A/A	A/ACGCTCTTCGCCTTATAAAAAAAATGTACAAACCACATGGAAAGCCCCCTTAATGATAACAAAGCAAGAGAGGTAGGTGTGAGTTTTAAAACTATCCATATAATAAATCATATGAAACCT	A/A	A/A	A/A	A/A	A/A	A/A	A/A	A/A	A/A	A/A	A/A	A/A	A/A	A/A	A/A	A/A	A/A	A/A	A/A	A/A	A/A	A/A
Tp_9375_2193	Tp_9375	2193	G/G	G/G	G/G	G/G	G/G	G/G	G/G	G/G	G/G	G/G	G/G	G/G	G/G	G/G	G/G	G/G	G/G	G/G	G/G	G/G	G/G	G/G	G/G	G/G	G/G	G/G	G/G	G/G	G/G	G/G	G/G	G/G	G/G	G/G	G/A	G/G	G/G	G/G	G|A	G/G	G/G	G/G	G/G	G/G	G/G	G/G	G/G
Tp_9375_2199	Tp_9375	2199	C/C	C/C	C/C	C/C	C/C	C/C	C/C	C/C	C/C	C/C	C/C	C/C	C/C	C/C	C/C	C/C	C/C	C/C	C/C	C/C	C/C	C/C	C/C	C/C	C/C	C/C	C/C	C/C	C/C	C/C	C/C	C/C	C/C	C/C	C/C	C/C	C/C	C/C	C|T	C/C	C/C	C/C	C/C	C/C	C/C	C/C	C/C
Tp_9375_2200	Tp_9375	2200	G/G	A/A	G/G	G/A	G/A	G/A	G/G	G/G	G/A	G/G	G/A	G/A	G/A	G/A	G/G	G/G	G/A	G/G	G/G	G/A	G/A	G/G	G/A	G/A	G/G	G/G	G/A	G/A	G/A	G/A	G/G	G/A	G/G	G/G	G/A	G/G	G/A	G/G	G/A	G/G	G/A	G/A	G/A	G/G	G/A	G/A	G/G
Tp_9375_2206	Tp_9375	2206	-	-	-	-	-	-	-	-	-	-	-	-	-	-	-	-	-	-	-	-	-	-	-	-	-	-	-	-	-	-	-	-	-	-	-	-	-	-	-	-	-	-	-	-	-	-	-
Tp_9375_2206	Tp_9375	2206	-	-	-	-	-	-	-	-	-	-	-	-	-	-	-	-	-	-	-	-	-	-	-	-	-	-	-	-	-	-	-	-	-	-	-	-	-	-	-	-	-	-	-	-	-	-	-
Tp_9375_2206	Tp_9375	2206	-	-	-	-	-	-	-	-	-	-	-	-	-	-	-	-	-	-	-	-	-	-	-	-	-	-	-	-	-	-	-	-	-	-	-	-	-	-	-	-	-	-	-	-	-	-	-
Tp_9375_2206	Tp_9375	2206	-	-	-	-	-	-	-	-	-	-	-	-	-	-	-	-	-	-	-	-	-	-	-	-	-	-	-	-	-	-	-	-	-	-	-	-	-	-	-	-	-	-	-	-	-	-	-
Tp_9375_2206	Tp_9375	2206	-	-	-	-	-	-	-	-	-	-	-	-	-	-	-	-	-	-	-	-	-	-	-	-	-	-	-	-	-	-	-	-	-	-	-	-	-	-	-	-	-	-	-	-	-	-	-
Tp_9375_2206	Tp_9375	2206	-	-	-	-	-	-	-	-	-	-	-	-	-	-	-	-	-	-	-	-	-	-	-	-	-	-	-	-	-	-	-	-	-	-	-	-	-	-	-	-	-	-	-	-	-	-	-
Tp_9375_2216	Tp_9375	2216	G/G	G/G	G/G	G/G	G/G	G/G	G/G	G/G	G/G	G/G	G/G	G/G	G/G	G/G	G/G	G/G	G/G	G/G	G/G	G/G	G/G	G/G	G/G	G/G	G/T	G/G	G/G	G/G	G/G	G/G	G/T	G/G	G/G	G/G	G/G	G/G	G/G	G/G	G/G	G/G	G/T	G/G	G/G	G/G	G/G	G/G	G/G
Tp_9375_2228	Tp_9375	2228	A/A	A/A	A/T	A/A	A/A	A/T	A/A	A/T	A/A	T/T	A/A	A/T	A/A	A/A	A/A	A/A	A/A	A/T	A/A	A/A	A/A	A/A	A/A	A/T	A/A	A/A	A/A	A/A	A/A	A/A	A/A	A/A	A/T	A/T	A/A	A/A	A/A	A/A	A/A	A/A	A/A	A/T	A/A	A/T	A/A	A/A	A/A
Tp_9375_2232	Tp_9375	2232	C/C	A/A	C/C	C/A	C/A	C/A	C/C	C/C	C/A	C/C	C/A	C/C	C/C	C/C	C/C	C/C	C/C	C/C	C/C	C/C	C/C	C/C	C/A	C/A	C/C	C/C	C/C	C/C	C/C	C/C	C/C	C/A	C/C	C/C	C/C	C/C	C/C	C/C	C/C	C/C	C/C	C/C	C/C	C/C	C/C	C/A	C/C
Tp_9375_2233	Tp_9375	2233	G/G	G/G	G/G	G/G	G/G	G/G	G/G	G/G	G/G	G/G	G/G	G/G	G/G	G/G	G/G	G/G	G/G	G/G	G/G	G/G	G/G	G/G	G/G	G/G	G/G	G/G	G/G	G/G	G/G	G/G	G/G	G/G	G/G	G/G	G/G	G/G	G/G	G/G	G/A	G/G	G/G	G/G	G/G	G/G	G/G	G/G	G/G
Tp_9375_2255	Tp_9375	2255	C/C	C/C	C/C	C/C	C/C	C/C	C/T	C/C	C/C	C/C	C/C	C/C	C/C	C/C	C/C	C/C	C/C	C/C	C/C	C/C	C/C	C/C	C/C	C/C	C/T	C/C	C/C	C/C	C/C	C/C	C/T	C/C	C/C	C/C	C/C	C/C	C/C	C/T	C/C	C/C	C|T	C/C	C/C	C/C	C|T	C/C	C/C
Tp_9375_2262	Tp_9375	2262	G/G	G/G	G/G	G/A	G|A	G/G	G/G	G|A	G/G	G/G	G/G	G/G	G/G	G/G	G/G	G/G	G/G	G/G	G/G	G/G	G/G	G/G	G/G	G/G	G/G	G/G	G/G	G/G	G/G	G/G	G/G	G/G	G/G	G/G	G/G	G/G	G/G	G/G	G/G	G/G	G/G	G/G	G/G	G/G	G/G	G/G	G/G
Tp_9375_2264	Tp_9375	2264	C/C	C/C	C/C	C/C	C/C	C/C	C/C	C/C	C/C	C/C	C/C	C/C	C/C	C/C	C/C	C/C	C/C	C/C	C/C	C/C	C/C	C/A	C/A	C/C	C/C	C/C	C/C	C/C	C/C	C/C	C/C	C/C	C/C	C/C	C/C	C/C	C/C	C/C	C/C	C/A	C/C	C/C	C/C	C/C	C/C	C/C	C/C
Tp_9375_2280	Tp_9375	2280	A/A	T/T	T/A	T/A	T|A	T/T	A/A	T|A	T/A	T/T	T/A	T/T	T/A	T/T	T/A	T/A	T/A	T/A	T/A	T/T	T/T	T/T	T/T	T/T	A/A	T/T	T/A	T/A	T/A	T/A	A/A	T/A	T/A	T/A	T/T	A/A	T/T	A/A	T/A	T/T	T|A	T/T	T/A	T/A	T|A	T/A	A/A
Tp_9375_2307	Tp_9375	2307	C/C	C/C	C/C	C/C	C/C	C/C	C/C	C/C	C/C	C/C	C/C	C/C	C/C	C/C	C/T	C/C	C/C	C/T	C/C	C/T	C/T	C/T	C/C	C/C	C/C	T/T	C/C	C/C	C/C	C/C	C/C	C/C	C/C	C/C	C/C	C/C	C/C	C/C	C/C	C/T	C/C	C/C	C/C	C/C	C/C	C/C	C/C
Tp_9375_2333	Tp_9375	2333	G/G	G/G	G/G	G/G	G/G	G/G	G/A	G/G	G/G	G/G	G/G	G/G	G/G	G/G	G/G	G/G	G/G	G/G	G/G	G/G	G/G	G/G	G/G	G/G	G/G	G/G	G/G	G/G	G/G	G/G	G/G	G/G	G/G	G/G	G/G	G/G	G/G	G/A	G/G	G/G	G/G	G/G	G/G	G/G	G/A	G/G	G/G
Tp_9375_2334	Tp_9375	2334	C/C	C/C	C/C	C/C	C/C	C/C	C/C	C/C	C/C	C/C	C/C	C/C	C/C	C/C	C/C	C/C	C/C	C/C	C/C	C/C	C/C	C/C	C/C	C/C	C/C	C/C	C/C	C/C	C/C	C/C	C/C	C/C	C/C	C/C	C/T	C/C	C/C	C/C	C/C	C/C	C/C	C/C	C/C	C/C	C/C	C/C	C/C
Tp_9375_2364	Tp_9375	2364	C/C	G/C	G/C	G/C	G/C	G/G	C/C	G/C	G/C	G/G	G/C	G/G	G/C	G/G	C/C	G/C	G/C	G/C	G/C	G/C	G/C	G/C	G/G	G/G	C/C	C/C	G/C	G/C	G/C	G/C	C/C	G/C	G/C	G/C	G/C	C/C	G/G	C/C	G/C	G/C	G/C	G/G	G/C	G/C	G/C	G/C	C/C
Tp_9375_2414	Tp_9375	2414	T/C	T/C	T/C	T/C	T/C	T/T	T/C	T/C	T/C	T/T	T/T	T/T	T/T	T/T	T/C	T/T	T/C	T/C	T/C	T/T	T/T	T/T	T/T	T/T	T/T	T/T	T/C	T/T	T/C	T/C	T/T	T/C	T/T	T/C	T/T	T/T	T/T	T/C	T/T	T/T	T/T	T/T	T/T	T/T	T/T	T/T	T/C
Tp_9375_2415	Tp_9375	2415	T/T	T/T	T/T	T/T	T/T	T/T	T/T	T/T	T/T	T/T	T/T	T/T	T/T	T/T	T/T	T/T	T/T	T/T	T/T	T/T	T/T	T/T	T/T	T/T	T/T	T/T	T/T	T/T	T/T	T/T	T/T	T/T	T/T	T/T	T/T	T/T	T/T	T/T	T/T	T/T	T/T	T/T	T/T	T/T	T/A	T/T	T/T
Tp_9375_2422	Tp_9375	2422	T/T	T/T	T/T	T/TA	T/TA	T/T	T/T	T/TA	T/T	T/T	T/T	T/T	T/T	T/T	T/T	T/T	T/T	T/T	T/T	T/T	T/T	T/T	T/T	T/T	T/T	T/T	T/T	T/T	T/T	T/T	T/T	T/T	T/T	T/T	T/T	T/T	T/T	T/T	T/T	T/T	T/T	T/T	T/T	T/T	T/T	T/T	T/T
Tp_9375_2427	Tp_9375	2427	A/A	A/C	A/C	A/C	A/C	C/C	A/A	A/C	A/C	C/C	A/C	C/C	A/C	C/C	A/A	A/C	A/C	A/C	A/C	A/C	A/C	A/C	C/C	C/C	A/A	A/A	A/C	A/C	A/C	A/C	A/A	A/C	A/C	A/C	A/C	A/A	C/C	A/A	A/C	A/C	A/C	C/C	A/C	A/C	A/C	A/C	A/A
Tp_9375_2498	Tp_9375	2498	TTAACCATGATATCTCAATCAAATATATGGCTACA/TTAACCATGATATCTCAATCAAATATATGGCTACA	TTAACCATGATATCTCAATCAAATATATGGCTACA/TTAACCATGATATCTCAATCAAATATATGGCTACA	TTAACCATGATATCTCAATCAAATATATGGCTACA/TTAACCATGATATCTCAATCAAATATATGGCTACA	TTAACCATGATATCTCAATCAAATATATGGCTACA/TTAACCATGATATCTCAATCAAATATATGGCTACA	TTAACCATGATATCTCAATCAAATATATGGCTACA/TTAACCATGATATCTCAATCAAATATATGGCTACA	TTAACCATGATATCTCAATCAAATATATGGCTACA/TTAACCATGATATCTCAATCAAATATATGGCTACA	TTAACCATGATATCTCAATCAAATATATGGCTACA/TTAACCATGATATCTCAATCAAATATATGGCTACA	TTAACCATGATATCTCAATCAAATATATGGCTACA/TTAACCATGATATCTCAATCAAATATATGGCTACA	TTAACCATGATATCTCAATCAAATATATGGCTACA/TTAACCATGATATCTCAATCAAATATATGGCTACA	TTAACCATGATATCTCAATCAAATATATGGCTACA/TTAACCATGATATCTCAATCAAATATATGGCTACA	TTAACCATGATATCTCAATCAAATATATGGCTACA/TTAACCATGATATCTCAATCAAATATATGGCTACA	TTAACCATGATATCTCAATCAAATATATGGCTACA/TTAACCATGATATCTCAATCAAATATATGGCTACA	TTAACCATGATATCTCAATCAAATATATGGCTACA/TTAACCATGATATCTCAATCAAATATATGGCTACA	TTAACCATGATATCTCAATCAAATATATGGCTACA/TTAACCATGATATCTCAATCAAATATATGGCTACA	TTAACCATGATATCTCAATCAAATATATGGCTACA/TTAACCATGATATCTCAATCAAATATATGGCTACA	TTAACCATGATATCTCAATCAAATATATGGCTACA/TTAACCATGATATCTCAATCAAATATATGGCTACA	TTAACCATGATATCTCAATCAAATATATGGCTACA/TTAACCATGATATCTCAATCAAATATATGGCTACA	TTAACCATGATATCTCAATCAAATATATGGCTACA/TTAACCATGATATCTCAATCAAATATATGGCTACA	TTAACCATGATATCTCAATCAAATATATGGCTACA/TTAACCATGATATCTCAATCAAATATATGGCTACA	TTAACCATGATATCTCAATCAAATATATGGCTACA/TTAACCATGATATCTCAATCAAATATATGGCTACA	TTAACCATGATATCTCAATCAAATATATGGCTACA/TTAACCATGATATCTCAATCAAATATATGGCTACA	TTAACCATGATATCTCAATCAAATATATGGCTACA/TTAACCATGATATCTCAATCAAATATATGGCTACA	TTAACCATGATATCTCAATCAAATATATGGCTACA/TTAACCATGATATCTCAATCAAATATATGGCTACA	TTAACCATGATATCTCAATCAAATATATGGCTACA/TTAACCATGATATCTCAATCAAATATATGGCTACA	TTAACCATGATATCTCAATCAAATATATGGCTACA/TTAACCATGATATCTCAATCAAATATATGGCTACA	TTAACCATGATATCTCAATCAAATATATGGCTACA/TTAACCATGATATCTCAATCAAATATATGGCTACA	TTAACCATGATATCTCAATCAAATATATGGCTACA/TTAACCATGATATCTCAATCAAATATATGGCTACA	TTAACCATGATATCTCAATCAAATATATGGCTACA/TTAACCATGATATCTCAATCAAATATATGGCTACA	TTAACCATGATATCTCAATCAAATATATGGCTACA/TTAACCATGATATCTCAATCAAATATATGGCTACA	TTAACCATGATATCTCAATCAAATATATGGCTACA/TTAACCATGATATCTCAATCAAATATATGGCTACA	TTAACCATGATATCTCAATCAAATATATGGCTACA/T	TTAACCATGATATCTCAATCAAATATATGGCTACA/TTAACCATGATATCTCAATCAAATATATGGCTACA	TTAACCATGATATCTCAATCAAATATATGGCTACA/TTAACCATGATATCTCAATCAAATATATGGCTACA	TTAACCATGATATCTCAATCAAATATATGGCTACA/TTAACCATGATATCTCAATCAAATATATGGCTACA	TTAACCATGATATCTCAATCAAATATATGGCTACA/TTAACCATGATATCTCAATCAAATATATGGCTACA	TTAACCATGATATCTCAATCAAATATATGGCTACA/TTAACCATGATATCTCAATCAAATATATGGCTACA	TTAACCATGATATCTCAATCAAATATATGGCTACA/TTAACCATGATATCTCAATCAAATATATGGCTACA	TTAACCATGATATCTCAATCAAATATATGGCTACA/TTAACCATGATATCTCAATCAAATATATGGCTACA	TTAACCATGATATCTCAATCAAATATATGGCTACA/TTAACCATGATATCTCAATCAAATATATGGCTACA	TTAACCATGATATCTCAATCAAATATATGGCTACA/TTAACCATGATATCTCAATCAAATATATGGCTACA	TTAACCATGATATCTCAATCAAATATATGGCTACA/TTAACCATGATATCTCAATCAAATATATGGCTACA	TTAACCATGATATCTCAATCAAATATATGGCTACA/TTAACCATGATATCTCAATCAAATATATGGCTACA	TTAACCATGATATCTCAATCAAATATATGGCTACA/T	TTAACCATGATATCTCAATCAAATATATGGCTACA/T	TTAACCATGATATCTCAATCAAATATATGGCTACA/TTAACCATGATATCTCAATCAAATATATGGCTACA	TTAACCATGATATCTCAATCAAATATATGGCTACA/TTAACCATGATATCTCAATCAAATATATGGCTACA	TTAACCATGATATCTCAATCAAATATATGGCTACA/TTAACCATGATATCTCAATCAAATATATGGCTACA
Tp_9375_2508	Tp_9375	2508	-	-	-	-	-	-	-	-	-	-	-	-	-	-	-	-	-	-	-	-	-	-	-	-	-	-	-	-	-	-	-	-	-	-	-	-	-	-	-	-	-	-	-	-	-	-	-
Tp_9375_2508	Tp_9375	2508	-	-	-	-	-	-	-	-	-	-	-	-	-	-	-	-	-	-	-	-	-	-	-	-	-	-	-	-	-	-	-	-	-	-	-	-	-	-	-	-	-	-	-	-	-	-	-
Tp_9375_2518	Tp_9375	2518	AAATAT/A	AAATAT/A	AAATAT/A	AAATAT/A	AAATAT/A	AAATAT/AAATAT	AAATAT/A	AAATAT/A	AAATAT/A	AAATAT/AAATAT	AAATAT/AAATAT	AAATAT/AAATAT	AAATAT/AAATAT	AAATAT/AAATAT	AAATAT/A	AAATAT/AAATAT	AAATAT/A	AAATAT/A	AAATAT/A	AAATAT/AAATAT	AAATAT/AAATAT	AAATAT/AAATAT	AAATAT/AAATAT	AAATAT/AAATAT	AAATAT/AAATAT	AAATAT/AAATAT	AAATAT/A	AAATAT/AAATAT	AAATAT/A	AAATAT/A	AAATAT/AAATAT	AAATAT/A	AAATAT/AAATAT	AAATAT/A	AAATAT/AAATAT	AAATAT/AAATAT	AAATAT/AAATAT	AAATAT/A	AAATAT/AAATAT	AAATAT/AAATAT	AAATAT/AAATAT	AAATAT/AAATAT	AAATAT/AAATAT	AAATAT/AAATAT	AAATAT/AAATAT	AAATAT/AAATAT	AAATAT/A
Tp_9375_2518	Tp_9375	2518	AAATAT/AAATAT	AAATAT/AAATAT	AAATAT/AAATAT	AAATAT/AAATAT	AAATAT/AAATAT	AAATAT/AAATAT	AAATAT/AAATAT	AAATAT/AAATAT	AAATAT/AAATAT	AAATAT/AAATAT	AAATAT/AAATAT	AAATAT/AAATAT	AAATAT/AAATAT	AAATAT/AAATAT	AAATAT/AAATAT	AAATAT/AAATAT	AAATAT/AAATAT	AAATAT/AAATAT	AAATAT/AAATAT	AAATAT/AAATAT	AAATAT/AAATAT	AAATAT/AAATAT	AAATAT/AAATAT	AAATAT/AAATAT	AAATAT/AAATAT	AAATAT/AAATAT	AAATAT/AAATAT	AAATAT/AAATAT	AAATAT/AAATAT	AAATAT/AAATAT	AAATAT/*	AAATAT/AAATAT	AAATAT/AAATAT	AAATAT/AAATAT	AAATAT/AAATAT	AAATAT/AAATAT	AAATAT/AAATAT	AAATAT/AAATAT	AAATAT/AAATAT	AAATAT/AAATAT	AAATAT/AAATAT	AAATAT/AAATAT	AAATAT/AAATAT	AAATAT/*	AAATAT/AAATAT	AAATAT/AAATAT	AAATAT/AAATAT
Tp_9375_2571	Tp_9375	2571	C/A	C/A	C/A	C/A	C/A	C/C	C/A	C/A	C/A	C/C	C/C	C/C	C/C	C/C	C/A	C/C	C/A	C/A	C/A	C/C	C/C	C/C	C/C	C/C	C/C	C/C	C/A	C/C	C/A	C/A	C/C	C/A	C/C	C/A	C/C	C/C	C/C	C/A	C/C	C/C	C/C	C/C	C/C	C/C	C/C	C/C	C/A
Tp_9375_2636	Tp_9375	2636	C/C	C/CATAT	C/C	C/CATAT	C/CATAT	C/C	C/C	C/CATAT	C/CATAT	C/C	C/C	C/C	C/C	C/C	C/CATAT	C/C	C|CATAT	C/C	C/C	C/C	C/C	C/C	C/C	C/C	C/C	C/C	C/C	C/C	C/CATAT	C/CATAT	C/C	C/CATAT	C/C	C/C	C/C	C/C	C/C	C/C	C/C	C/C	C/C	C/C	C/C	C/C	C/C	C/C	C/C
Tp_9375_2638	Tp_9375	2638	T/T	T/T	T/G	T/T	T/T	T|G	T/T	T|G	T/T	G|G	T/T	T|G	T/T	T|G	T/T	T/T	T/T	T|G	T|G	T/T	T/T	T|G	T|G	T|G	T/T	T/T	T/T	T/T	T/T	T/T	T/T	T/T	T|G	T|G	T/T	T/T	T/T	T/T	T/T	T|G	T/T	T|G	T/T	T|G	T/T	T/T	T/T
Tp_9375_2642	Tp_9375	2642	G/G	G/G	G/T	G/G	G/G	G|T	G/G	G|T	G/G	T|T	G/G	G|T	G/G	G|T	G/G	G/G	G/G	G|T	G|T	G/G	G/G	G|T	G|T	G|T	G/G	G/G	G/G	G/G	G/G	G/G	G/G	G/G	G|T	G|T	G/G	G/G	G/G	G/G	G/G	G|T	G/G	G|T	G/G	G|T	G/G	G/G	G/G
Tp_9375_2648	Tp_9375	2648	A/A	A/A	A/A	A/A	A/A	A/A	A/A	A/A	A/A	A/A	A/A	A/A	A/A	A/A	A/A	A/C	A/A	A/A	A/A	A/A	A/A	A/A	A/A	A/A	A/A	A/A	A/A	A/A	A/A	A/A	A/A	A/A	A/A	A/A	A/A	A/A	A/A	A/A	A/A	A/A	A/A	A/A	A/A	A/A	A/A	A/A	A/A
Tp_9375_2666	Tp_9375	2666	T/T	T/T	T/T	T/T	T/T	T/T	T/T	T/T	T/T	T/T	T/T	T/T	T/T	T/T	T/T	T/T	T/T	T/T	T/T	T/T	T/T	T/T	T/T	T/T	T|G	T/T	T/T	T/T	T/T	T/T	T/G	T/T	T/T	T/T	T/T	T/T	T/T	T/T	T/T	T/T	T/G	T/T	T/T	T/T	T/T	T/T	T/T
Tp_9375_2667	Tp_9375	2667	CAT/C	C/C	C/C	C/C	C/C	C/C	CAT/C	C/C	C/C	C/C	CAT/C	C/C	CAT/C	C/C	CAT/C	CAT/C	C|C	CAT/C	C/C	CAT/C	CAT/C	CAT/C	C/C	C/C	CAT|C	CAT/CAT	C/C	C/C	C/C	C/C	CAT/C	C/C	C/C	C/C	CAT/C	CAT/CAT	C/C	CAT/CAT	CAT/C	CAT/C	C/C	C/C	CAT/C	CAT/C	CAT/C	CAT/C	CAT/C
Tp_9375_2709	Tp_9375	2709	T/T	T/T	T/T	T/T	T/T	T/T	A/T	T/T	T/T	T/T	T/T	T/T	A/T	T/T	A/T	T/T	T|T	A/T	T/T	A/T	A/T	A/T	T/T	T/T	A/T	A/A	T/T	T/T	T/T	T/T	T/T	T/T	T/T	T/T	A/T	A/T	T/T	A/T	T/T	A/T	T/T	T/T	T/T	T/T	A/T	T/T	T/T
Tp_9375_2713	Tp_9375	2713	C/C	C/C	C/C	C/C	C/C	C/C	C/C	C/C	C/C	C/C	C/C	C/C	C/C	C/C	C/C	C/C	C/C	C/C	C/C	C/C	C/C	C/C	C/C	C/C	C/C	C/T	C/C	C/C	C/C	C/C	C/C	C/C	C/C	C/C	C/C	C/C	C/C	C/C	C/C	C/C	C/C	C/C	C/C	C/C	C/C	C/C	C/C
Tp_9375_2736	Tp_9375	2736	T/T	T/A	T/T	T/A	T/A	T/A	T/T	T/T	T/A	T/T	T/A	T/A	T/A	T/A	T/T	T/T	T|A	T/T	T/T	T/A	T/A	T/T	T/A	T/A	T/T	T/T	T/A	T/A	T/A	T/A	T/T	T/A	T/T	T/T	T/A	T/T	A/A	T/T	T/A	T/T	T/A	T/A	T/A	T/T	T/A	T/A	T/T
Tp_9375_2757	Tp_9375	2757	C/C	C/C	C/C	C/C	C/C	C/C	C/C	C/C	C/C	C/C	C/C	C/C	C/C	C/C	C/C	C/C	C/C	C/C	C/C	C/C	C/C	C/C	C/C	C/C	C/CTCA	C/C	C/C	C/C	C/C	C/C	C/CTCA	C/C	C/C	C/C	C/C	C/C	C/C	C/C	C/C	C/C	C/CTCA	C/C	C/C	C/C	C/C	C/C	C/C
Tp_9375_2838	Tp_9375	2838	G/C	G/C	G/C	G/C	G/C	G/G	G/C	G/C	G/C	G/G	G/G	G/G	G/G	G/G	G/C	G/G	G/C	G/C	G/C	G/G	G/G	G/G	G/G	G/G	G/C	G/G	G/C	G/G	G/C	G/C	G/C	G/C	G/G	G/C	G/G	G/G	G/G	G/C	G/G	G/G	G/C	G/G	G/G	G/G	G/G	G/G	G/C
Tp_9375_2875	Tp_9375	2875	C/C	C/C	C/C	C/C	C/C	C/C	C/C	C/C	C/C	C/C	C/C	C/C	C/C	C/C	C/C	C/C	C/C	C/C	C/C	C/C	C/C	C/C	C/C	C/C	C/C	C/C	C/C	C/C	C/C	C/C	C/C	C/C	C/C	C/C	C/C	C/C	C/C	C/C	C/A	C/C	C/C	C/C	C/C	C/C	C/C	C/C	C/C
Tp_9375_2888	Tp_9375	2888	A/A	A/A	A/A	A/A	A/A	A/A	A/A	A/A	A/A	A/A	A/G	A/A	A/A	A/A	A/A	A/G	A/A	A/G	A/A	A/A	A/A	A/A	A/A	A/A	A/A	A/A	A/A	A/A	A/A	A/A	A/A	A/A	A/A	A/A	A/A	A/G	A/A	A/A	A/A	A/A	A/A	A/A	A/A	A/A	A/A	A/G	A/A
Tp_9375_2891	Tp_9375	2891	A/G	A/A	A/A	A/A	A/A	A/A	A/A	A/A	A/A	A/A	A/A	A/A	A/A	A/A	A/A	A/A	A/A	A/A	A/A	A/A	A/A	A/A	A/A	A/A	A/A	A/A	A/A	A/A	A/A	A/A	A/G	A/A	A/A	A/A	A/A	A/A	A/A	A/A	A/A	A/A	A/A	A/A	A/G	A/G	A/A	A/A	A/G
Tp_9375_2910	Tp_9375	2910	A/A	A/A	A/A	A/A	A/A	A/A	A/A	A/A	A/A	A/A	A/A	A/A	A/A	A/A	A/T	A/A	A/A	A/T	A/A	A/T	A/T	A/T	A/A	A/A	A/A	T/T	A/A	A/A	A/A	A/A	A/A	A/A	A/A	A/A	A/A	A/A	A/A	A/A	A/A	A/T	A/A	A/A	A/A	A/A	A/A	A/A	A/A
Tp_9375_2935	Tp_9375	2935	C/C	C/C	C|T	C/C	C/C	C|T	C/T	C|T	C/C	T|T	C/C	C|T	C/C	C|T	C/C	C/C	C/C	C|T	C|T	C/C	C/C	C/T	C/T	C|T	C/C	C/C	C/C	C/C	C/T	C/C	C/C	C/C	C|T	C|T	C/T	C/C	C/C	C/C	C/C	C/T	C/C	C|T	C/C	C|T	C/T	C/C	C/C
Tp_9375_2937	Tp_9375	2937	A/T	A/A	A|T	A|T	A|T	A/A	A|T	A|T	A|T	A/A	A/A	A/A	A/A	A/A	T/T	A/A	A|T	A/T	A|T	A|T	A|T	A|T	A/A	A/A	A|T	T|T	A|T	A/A	A|T	A|T	A|T	A/T	A/A	A|T	A/A	A/A	A/A	A|T	A/A	A|T	A/T	A/A	A/A	A/A	A/A	A/A	A|T
Tp_9375_2947	Tp_9375	2947	T/T	T/T	T|C	T/T	T/T	T|C	T/T	T|C	T/T	C|C	T/T	T|C	T/T	T|C	T/T	T/T	T/T	T|C	T|C	T/T	T/T	T/T	T/T	T|C	T/T	T/T	T/T	T/T	T/T	T/T	T/T	T/T	T|C	T|C	T/T	T/T	T/T	T/T	T/T	T/T	T/T	T|C	T/T	T|C	T/T	T/T	T/T
Tp_9375_2948	Tp_9375	2948	C/C	C/C	C/C	C/C	C/C	C/C	C/C	C/C	C/C	C/C	C/C	C/C	C/C	C/C	C/CACTGCCA	C/C	C/C	C/CACTGCCA	C/C	C|CACTGCCA	C|CACTGCCA	C|CACTGCCA	C/C	C/C	C|C	CACTGCCA|CACTGCCA	C/C	C/C	C/C	C/C	C|C	C/C	C/C	C/C	C/C	C/C	C/C	C/C	C/C	C|CACTGCCA	C/C	C/C	C/C	C/C	C/C	C/C	C/C
Tp_9375_2948	Tp_9375	2948	C/C	C/C	C/C	C/C	C/C	C/C	C/C	C/C	C/C	C/C	C/C	C/C	C/C	C/C	C/C	C/C	C/C	C/C	C/C	C|C	C|C	C|C	C/C	C/C	C|CATTGCCA	C|C	C/C	C/C	C/C	C/C	C|CATTGCCA	C/C	C/C	C/C	C/C	C/C	C/C	C/C	C/C	C|C	C/CATTGCCA	C/C	C/C	C/C	C/C	C/C	C/C
Tp_9375_2951	Tp_9375	2951	T/TGCCAATTGCCATTGATAGAATAGAATATTGCAGTCATTAAGAATAATTATATGTGTAATTATTCTTAATGACTGCAATATTCTATTCTATCA	T/T	T|TGCCAATTGCCATTGATAGAATAGAATATTGCAGTCATTAAGAATAATTATATGTGTAATTATTCTTAATGACTGCAATATTCTATTCTATCA	T|TGCCAATTGCCATTGATAGAATAGAATATTGCAGTCATTAAGAATAATTATATGTGTAATTATTCTTAATGACTGCAATATTCTATTCTATCA	T|TGCCAATTGCCATTGATAGAATAGAATATTGCAGTCATTAAGAATAATTATATGTGTAATTATTCTTAATGACTGCAATATTCTATTCTATCA	T/T	T|TGCCAATTGCCATTGATAGAATAGAATATTGCAGTCATTAAGAATAATTATATGTGTAATTATTCTTAATGACTGCAATATTCTATTCTATCA	T|TGCCAATTGCCATTGATAGAATAGAATATTGCAGTCATTAAGAATAATTATATGTGTAATTATTCTTAATGACTGCAATATTCTATTCTATCA	T|TGCCAATTGCCATTGATAGAATAGAATATTGCAGTCATTAAGAATAATTATATGTGTAATTATTCTTAATGACTGCAATATTCTATTCTATCA	T/T	T/T	T/T	T/T	T/T	T/TGCCAATTGCCATTGATAGAATAGAATATTGCAGTCATTAAGAATAATTATATGTGTAATTATTCTTAATGACTGCAATATTCTATTCTATCA	T/T	T|TGCCAATTGCCATTGATAGAATAGAATATTGCAGTCATTAAGAATAATTATATGTGTAATTATTCTTAATGACTGCAATATTCTATTCTATCA	T/TGCCAATTGCCATTGATAGAATAGAATATTGCAGTCATTAAGAATAATTATATGTGTAATTATTCTTAATGACTGCAATATTCTATTCTATCA	T|TGCCAATTGCCATTGATAGAATAGAATATTGCAGTCATTAAGAATAATTATATGTGTAATTATTCTTAATGACTGCAATATTCTATTCTATCA	T/T	T/T	T/T	T/T	T/T	T/T	T/T	T|TGCCAATTGCCATTGATAGAATAGAATATTGCAGTCATTAAGAATAATTATATGTGTAATTATTCTTAATGACTGCAATATTCTATTCTATCA	T/T	T|TGCCAATTGCCATTGATAGAATAGAATATTGCAGTCATTAAGAATAATTATATGTGTAATTATTCTTAATGACTGCAATATTCTATTCTATCA	T|TGCCAATTGCCATTGATAGAATAGAATATTGCAGTCATTAAGAATAATTATATGTGTAATTATTCTTAATGACTGCAATATTCTATTCTATCA	T/T	T/TGCCAATTGCCATTGATAGAATAGAATATTGCAGTCATTAAGAATAATTATATGTGTAATTATTCTTAATGACTGCAATATTCTATTCTATCA	T/T	T|TGCCAATTGCCATTGATAGAATAGAATATTGCAGTCATTAAGAATAATTATATGTGTAATTATTCTTAATGACTGCAATATTCTATTCTATCA	T/T	T/T	T/T	T|TGCCAATTGCCATTGATAGAATAGAATATTGCAGTCATTAAGAATAATTATATGTGTAATTATTCTTAATGACTGCAATATTCTATTCTATCA	T/T	T/T	T/T	T/T	T/T	T/T	T/T	T/T	T|TGCCAATTGCCATTGATAGAATAGAATATTGCAGTCATTAAGAATAATTATATGTGTAATTATTCTTAATGACTGCAATATTCTATTCTATCA
Tp_9375_2999	Tp_9375	2999	C/C	C/C	C/C	C/C	C/C	C/C	C/C	C/C	C/C	C/C	C/C	C/C	C/G	C/C	C/C	C/C	C/C	C/C	C/C	C/C	C/C	C/C	C/C	C/C	C/G	C/C	C/C	C/C	C/C	C/C	C/C	C/C	C/C	C/C	C/C	C/G	C/C	C/C	C/C	C/C	C/C	C/C	C/C	C/C	C/C	C/C	C/C
Tp_9375_3005	Tp_9375	3005	T/T	T/T	T/C	T/T	T/T	T/C	T/T	T/C	T/T	C/C	T/T	T/C	T/T	T/C	T/T	T/T	T/T	T/C	T/C	T/T	T/T	T/T	T/T	T/C	T/T	T/T	T/T	T/T	T/T	T/T	T/T	T/T	T/C	T/C	T/T	T/T	T/T	T/T	T/T	T/T	T/T	T/C	T/T	T/C	T/T	T/T	T/T
Tp_9375_3024	Tp_9375	3024	T|C	T/T	T|C	T|C	T|C	T/T	T|C	T|C	T|C	T/T	T/T	T/T	T/T	T/T	C|C	T/T	T|C	T|C	T|C	T|C	T|C	T|C	T/T	T/T	T|C	C|C	T|C	T/T	T|C	T|C	T|C	T|C	T/T	T|C	T/T	T/T	T/T	T|C	T/T	T|C	T|C	T/T	T/T	T/T	T/T	T/T	T|C
Tp_9375_3027	Tp_9375	3027	T|A	T/T	T|A	T|A	T|A	T/T	T|A	T|A	T|A	T/T	T/T	T/T	T/T	T/T	A|A	T/T	T|A	T|A	T|A	T|A	T|A	T|A	T/T	T/T	T|A	A|A	T|A	T/T	T|A	T|A	T|A	T|A	T/T	T|A	T/T	T/T	T/T	T|A	T/T	T|A	T|A	T/T	T/T	T/T	T/T	T/T	T|A
Tp_9375_3036	Tp_9375	3036	A/A	A/A	A/A	A/A	A/A	A/A	A/A	A/A	A/A	A/A	A/A	A/A	A/A	A/A	A/A	A/A	A/A	A/A	A/A	A/A	A/A	A/A	A/A	A/A	A/A	A/A	A/A	A/A	A/T	A/A	A/A	A/A	A/A	A/A	A/A	A/A	A/A	A|T	A/A	A/A	A/A	A/A	A/A	A/A	A/A	A/A	A/A
Tp_9375_3040	Tp_9375	3040	A/A	A/A	A/A	A/A	A/A	A/A	A/A	A/A	A/A	A/A	A/A	A/A	A/A	A/A	A/A	A/A	A/A	A/A	A/A	A/A	A/A	A/A	A/A	A/A	A/A	A/A	A/A	A/G	A/A	A/A	A/A	A/A	A/G	A/A	A/A	A/A	A/A	A/A	A/A	A/A	A/A	A/A	A/A	A/A	A/A	A/A	A/A
Tp_9375_3051	Tp_9375	3051	G|A	G/G	G|A	G|A	G|A	G/G	G|A	G/A	G|A	G/G	G/G	G/G	G/G	G/G	A|A	G/G	G|A	G|A	G|A	G|A	G|A	G|A	G/G	G/G	G|A	A|A	G|A	G/G	G|A	G|A	G|A	G|A	G/G	G|A	G/G	G/G	G/G	G|A	G/G	G|A	G|A	G/G	G/G	G/G	G/G	G/G	G|A
Tp_9375_3093	Tp_9375	3093	G/G	G/G	G/G	G/G	G/G	G/G	G/G	G/G	G/G	G/G	G/T	G/G	G/G	G/G	G/G	G/T	G/G	G/T	G/G	G/G	G/G	G/G	G/G	G/G	G/G	G/G	G/G	G/G	G/G	G/G	G/G	G/G	G/G	G/G	G/G	G/T	G/G	G/G	G/T	G/G	G/G	G/G	G/G	G/G	G/G	G/T	G/G
Tp_9375_3125	Tp_9375	3125	TAAAG/TAAAG	TAAAG/TAAAG	TAAAG/T	TAAAG/TAAAG	TAAAG/TAAAG	TAAAG/T	TAAAG/TAAAG	TAAAG|T	TAAAG/TAAAG	T/T	TAAAG/TAAAG	TAAAG/T	TAAAG/TAAAG	TAAAG/T	TAAAG/TAAAG	TAAAG/T	TAAAG/TAAAG	TAAAG/T	TAAAG/T	TAAAG/TAAAG	TAAAG/TAAAG	TAAAG/TAAAG	TAAAG/TAAAG	TAAAG/T	TAAAG/TAAAG	TAAAG/TAAAG	TAAAG/TAAAG	TAAAG/TAAAG	TAAAG/TAAAG	TAAAG/TAAAG	TAAAG/TAAAG	TAAAG/TAAAG	TAAAG/T	TAAAG|T	TAAAG/TAAAG	TAAAG/TAAAG	TAAAG/TAAAG	TAAAG/TAAAG	TAAAG/TAAAG	TAAAG/TAAAG	TAAAG/TAAAG	TAAAG/T	TAAAG/TAAAG	TAAAG/T	TAAAG/TAAAG	TAAAG/TAAAG	TAAAG/TAAAG
Tp_9375_3144	Tp_9375	3144	C/C	C/C	C/C	C/C	C/C	C/C	C/T	C/C	C/C	C/C	C/C	C/C	C/C	C/C	C/C	C/C	C/C	C/C	C/C	C/C	C/C	C/C	C/C	C/C	C/C	C/C	C/C	C/C	C/C	C/C	C/C	C/C	C/C	C/C	C/C	C/C	C/C	C/C	C/C	C/C	C/C	C/C	C/C	C/C	C/T	C/C	C/C
Tp_9375_3144	Tp_9375	3144	C/C	C/C	C/C	C/C	C/C	C/C	C/C	C/C	C/C	C/C	C/C	C/C	C/C	C/C	C/C	C/C	C/C	C/C	C/C	C/C	C/C	C/C	C/C	C/C	C/C	C/C	C/C	C/C	C/A	C/C	C/C	C/C	C/C	C/C	C/C	C/C	C/C	C/C	C/C	C/C	C/C	C/C	C/C	C/C	C/C	C/C	C/C
Tp_9375_3151	Tp_9375	3151	T/T	T/T	T/A	T/T	T/T	T/A	T/T	T|A	T/T	A/A	T/T	T/A	T/T	T/T	T/T	T/T	T/T	T/A	T/T	T/T	T/T	T/T	T/T	T/A	T/T	T/T	T/T	T/T	T/T	T/T	T/T	T/T	T/A	T|A	T/T	T/T	T/T	T/T	T/T	T/T	T/T	T/A	T/T	T/A	T/T	T/T	T/T
Tp_9375_3178	Tp_9375	3178	G/G	G/G	G/G	G/G	G/G	G/G	G/G	G/G	G/G	G/G	G/T	G/G	G/T	G/G	G/G	G|T	G/G	G/T	G/G	G/G	G/G	G/G	G/G	G/G	G/T	G/G	G/G	G/G	G/G	G/G	G/G	G/G	G/T	G/G	G/G	T|T	G/G	G/G	G/T	G/G	G/G	G/G	G/G	G/G	G/G	G/T	G/G
Tp_9375_3194	Tp_9375	3194	-	-	-	-	-	-	-	-	-	-	-	-	-	-	-	-	-	-	-	-	-	-	-	-	-	-	-	-	-	-	-	-	-	-	-	-	-	-	-	-	-	-	-	-	-	-	-
Tp_9375_3194	Tp_9375	3194	-	-	-	-	-	-	-	-	-	-	-	-	-	-	-	-	-	-	-	-	-	-	-	-	-	-	-	-	-	-	-	-	-	-	-	-	-	-	-	-	-	-	-	-	-	-	-
Tp_9375_3194	Tp_9375	3194	-	-	-	-	-	-	-	-	-	-	-	-	-	-	-	-	-	-	-	-	-	-	-	-	-	-	-	-	-	-	-	-	-	-	-	-	-	-	-	-	-	-	-	-	-	-	-
Tp_9375_3225	Tp_9375	3225	T/T	T/T	T/T	T/T	T/T	T/T	T/T	T/T	T/T	T/T	T/T	T/T	T/T	T/T	T/T	T/T	T/T	T/T	T/T	T/T	T/T	T/T	T/T	T/T	T/A	T/T	T/T	T/T	T/T	T/T	T/A	T/T	T/A	T/T	T/T	T/T	T/T	T/T	T/T	T/T	T/A	T/T	T/T	T/T	T/T	T/T	T/T
Tp_9375_3234	Tp_9375	3234	G/G	G/G	G/G	G/G	G/G	G/G	G/G	G/G	G/G	G/G	G/G	G/G	G/G	G/G	G/G	G/G	G/G	G/G	G/G	G/G	G/G	G/G	G/G	G/G	G/G	G/G	G/G	G/G	G/A	G/G	G/G	G/G	G/G	G/G	G/G	G/G	G/G	G/A	G/G	G/G	G/G	G/G	G/G	G/G	G/G	G/G	G/G
Tp_9375_3255	Tp_9375	3255	C/C	C/C	C/C	C/C	C/C	C/C	C/C	C/C	C/C	C/C	C/C	C/C	C/C	C/C	C/C	C/C	C/C	C/C	C/C	C/C	C/C	C/C	C/C	C/C	C/C	C/C	C/C	C/C	C/C	C/C	C/C	C/C	C/C	C/C	C/C	C/C	C/C	C/C	C/C	C/C	C/C	C/C	C/C	C/C	C/CGA	C/C	C/C
Tp_9375_3256	Tp_9375	3256	G/G	G/G	G/G	G/G	G/G	G/G	G/A	G/G	G/G	G/G	G/G	G/G	G/G	G/G	G/G	G/G	G/G	G/G	G/G	G/G	G/G	G/G	G/G	G/G	G/G	G/G	G/G	G/G	G/G	G/G	G/G	G/G	G/G	G/G	G/G	G/G	G/G	G/G	G/G	G/G	G/G	G/G	G/G	G/G	G/G	G/G	G/G
Tp_9375_3263	Tp_9375	3263	A/A	A/A	A/A	A/A	A/A	A/A	A/A	A/A	A/A	A/A	A/A	A/A	A/A	A/A	A/A	A/A	A/A	A/A	A/A	A/A	A/A	A/A	A/A	A/A	A/A	A/A	A/A	A/A	A/A	A/A	A/A	A/A	A/A	A/A	A/G	A/A	A/A	A/A	A/A	A/A	A/A	A/A	A/A	A/A	A/A	A/A	A/A
Tp_9375_3302	Tp_9375	3302	C/C	C/C	C/C	C/C	C/C	C/C	C/C	C/C	C/C	C/C	C/C	C/C	C|T	C/C	C/C	C/C	C/C	C/C	C/C	C/C	C/C	C/C	C/C	C/C	C/T	C/C	C/C	C/C	C/C	C/C	C/C	C/C	C/C	C/C	C|T	C/T	C/C	C/C	C|T	C/C	C/C	C/C	C/C	C/C	C/C	C/C	C/C
Tp_9375_3303	Tp_9375	3303	G/G	G/G	G/C	G/G	G/G	G/C	G/G	G/C	G/G	C/C	G/G	G/C	G/G	G/C	G/G	G/C	G/G	G/C	G/C	G/G	G/G	G/G	G/G	G/C	G/G	G/G	G/G	G/G	G/G	G/G	G/G	G/G	G/C	G/C	G/G	G/G	G/G	G/G	G/G	G/G	G/G	G/C	G/G	G/C	G/G	G/G	G/G
Tp_9375_3310	Tp_9375	3310	GCAAAGACCC/GCAAAGACCC	GCAAAGACCC/GCAAAGACCC	GCAAAGACCC/GCAAAGACCC	GCAAAGACCC/GCAAAGACCC	GCAAAGACCC/GCAAAGACCC	GCAAAGACCC/GCAAAGACCC	GCAAAGACCC/GCAAAGACCC	GCAAAGACCC/GCAAAGACCC	GCAAAGACCC/GCAAAGACCC	GCAAAGACCC/GCAAAGACCC	GCAAAGACCC/GCAAAGACCC	GCAAAGACCC/GCAAAGACCC	GCAAAGACCC|G	GCAAAGACCC/GCAAAGACCC	GCAAAGACCC/GCAAAGACCC	GCAAAGACCC/GCAAAGACCC	GCAAAGACCC/GCAAAGACCC	GCAAAGACCC/GCAAAGACCC	GCAAAGACCC/GCAAAGACCC	GCAAAGACCC/GCAAAGACCC	GCAAAGACCC/GCAAAGACCC	GCAAAGACCC/GCAAAGACCC	GCAAAGACCC/GCAAAGACCC	GCAAAGACCC/GCAAAGACCC	GCAAAGACCC/G	GCAAAGACCC/GCAAAGACCC	GCAAAGACCC/GCAAAGACCC	GCAAAGACCC/GCAAAGACCC	GCAAAGACCC/GCAAAGACCC	GCAAAGACCC/GCAAAGACCC	GCAAAGACCC/GCAAAGACCC	GCAAAGACCC/GCAAAGACCC	GCAAAGACCC/GCAAAGACCC	GCAAAGACCC/GCAAAGACCC	GCAAAGACCC|G	GCAAAGACCC/G	GCAAAGACCC/GCAAAGACCC	GCAAAGACCC/GCAAAGACCC	GCAAAGACCC|G	GCAAAGACCC/GCAAAGACCC	GCAAAGACCC/GCAAAGACCC	GCAAAGACCC/GCAAAGACCC	GCAAAGACCC/GCAAAGACCC	GCAAAGACCC/GCAAAGACCC	GCAAAGACCC/GCAAAGACCC	GCAAAGACCC/GCAAAGACCC	GCAAAGACCC/GCAAAGACCC
Tp_9375_3338	Tp_9375	3338	G/G	G/G	G/G	G/G	G/G	G/G	G/G	G/G	G/G	G/G	G/G	G/G	G/G	G/G	G/C	G/G	G/G	G/C	G/G	G/C	G/C	G/C	G/G	G/G	G/G	G/C	G/G	G/G	G/G	G/G	G/G	G/G	G/G	G/G	G/G	G/G	G/G	G/G	G/G	G/C	G/G	G/G	G/G	G/G	G/G	G/G	G/G
Tp_9375_3348	Tp_9375	3348	A/A	A/A	A/A	A/A	A/A	A/A	A/A	A/A	A/A	A/A	A/A	A/A	A/A	A/A	A/A	A/A	A/A	A/A	A/A	A/A	A/A	A/A	A/A	A/A	A/A	A/A	A/A	A/A	A|G	A/A	A/A	A/A	A/A	A/A	A/A	A/A	A/A	A/A	A/A	A/A	A/A	A/A	A/A	A/A	A/A	A/A	A/A
Tp_9375_3353	Tp_9375	3353	G/G	G/G	G/G	G/G	G/G	G/G	G/G	G/G	G/G	G/G	G/G	G/G	G/G	G/G	G/G	G/G	G/G	G/G	G/G	G/G	G/G	G/G	G/G	G/G	G/G	G/G	G/G	G/G	G|T	G/G	G/G	G/G	G/G	G/G	G/G	G/G	G/G	G/G	G/G	G/G	G/G	G/G	G/G	G/G	G/G	G/G	G/G
Tp_9375_3359	Tp_9375	3359	T/T	T/T	T/T	T/T	T/T	T/T	T/A	T/T	T/T	T/T	T/T	T/T	T/T	T/T	T/T	T/T	T/T	T/T	T/T	T/T	T/T	T/T	T/T	T/T	T/T	T/T	T/T	T/T	T/T	T/T	T/T	T/T	T/T	T/T	T/T	T/T	T/T	T/T	T/T	T/T	T/T	T/T	T/T	T/T	T/T	T/T	T/T
Tp_9375_3389	Tp_9375	3389	A/A	A/A	A/A	A/A	A/A	A/A	A/A	A/A	A/A	A/A	A/A	A/A	A/A	A/A	A/A	A/A	A/A	A/A	A/A	A/A	A/A	A/A	A/A	A/A	A/A	A/A	A/A	A/A	A/C	A/A	A/A	A/A	A/A	A/A	A/A	A/A	A/A	A/A	A/A	A/A	A/A	A/A	A/A	A/A	A/A	A/A	A/A
Tp_9375_3392	Tp_9375	3392	G/G	G/G	G/G	G/G	G/G	G/G	G/G	G/G	G/G	G/G	G/G	G|G	G/G	G/G	G/G	G/G	G/G	G/G	G/G	G/A	G/G	G/G	G/G	G/G	G/G	G/G	G/G	G/G	G/G	G/G	G/G	G/G	G/G	G/G	G/A	G/G	G/G	G/G	G/G	G/G	G/G	G/G	G/G	G/G	G/G	G/G	G/G
Tp_9375_3393	Tp_9375	3393	T/T	T/T	T/T	T/T	T/T	T/T	T/T	T/T	T/T	T/T	T/T	T/T	T/T	T/T	T/T	T/T	T/T	T/T	T/T	T/T	T/T	T/T	T/T	T/T	T/T	T/T	T/T	T/T	T/T	T/T	T/T	T/T	T/T	T/T	T/T	T/T	T/T	T/T	T|TCCATGGTAA	T/T	T/T	T/T	T/T	T/T	T/T	T/T	T/T
Tp_9375_3397	Tp_9375	3397	TCC/TCC	TCC/TCC	TCC/TCC	TCC/TCC	TCC/TCC	TCC/TCC	TCC/TCC	TCC/TCC	TCC/TCC	TCC/TCC	TCC/TCC	TCC/TCC	TCC/TCC	TCC/TCC	TCC/TCC	TCC/TCC	TCC/TCC	TCC/TCC	TCC/TCC	TCC/TCC	TCC/TCC	TCC/TCC	TCC/TCC	TCC/TCC	TCC/TCC	TCC/TCC	TCC|TCC	TCC/TCC	TCC/TCC	TCC/TCC	TCC/TCC	TCC/TCC	TCC/TCC	TCC/TCC	TCC/TCC	TCC/TCC	TCC/TCC	TCC/TCC	TCC|T	TCC/TCC	TCC/TCC	TCC/TCC	TCC/TCC	TCC/TCC	TCC|TCC	TCC/TCC	TCC/TCC
Tp_9375_3401	Tp_9375	3401	A/A	A/A	A/A	A/A	A/A	A/A	A/A	A/A	A/A	A/A	A/A	A/A	A/A	A/A	A/A	A/A	A/A	A/A	A/A	A/A	A/A	A/A	A/A	A/A	A/A	A/A	A/A	A/A	A/A	A/A	A/A	A/A	A/A	A/A	A/A	A/A	A/A	A/A	A|AT	A/A	A/A	A/A	A/A	A/A	A/A	A/A	A/A
Tp_9375_3403	Tp_9375	3403	G/G	G/G	G/G	G/G	G/G	G/G	G/G	G/G	G/G	G/G	G/G	G/G	G/G	G/G	G/G	G/G	G/G	G/G	G/G	G/G	G/G	G/G	G/G	G/G	G/G	G/G	G/G	G/G	G/G	G/G	G/G	G/G	G/G	G/G	G/G	G/G	G/G	G/G	G|GAAAGGAATACAAGCTGATGGTAGTGCTGTCCAACTACC	G/G	G/G	G/G	G/G	G/G	G/G	G/G	G/G
Tp_9375_3407	Tp_9375	3407	G/G	G/G	G/G	G/G	G/G	G/G	G/G	G/G	G/G	G/G	G/G	G/A	G/G	G/G	G/G	G/G	G/G	G/G	G/G	G/A	G/G	G/G	G/G	G/G	G/G	G/G	G|A	G/G	G/G	G/G	G/G	G/G	G/G	G/G	G/G	G/G	G/G	G/G	G/G	G/G	G/G	G/G	G/G	G/G	G|G	G/G	G/G
Tp_9375_3424	Tp_9375	3424	T/T	T/T	T/T	T/T	T/T	T/T	T/T	T/T	T/T	T/T	T/T	T/C	T/T	T/T	T/T	T/T	T/T	T/T	T/T	T/T	T/T	T/T	T/T	T/T	T/T	T/T	T/T	T/T	T/T	T/T	T/T	T/T	T/T	T/T	T/T	T/T	T/T	T/T	T/T	T/T	T/T	T/T	T/T	T/T	T/T	T/T	T/T
Tp_9375_3433	Tp_9375	3433	CTCT/CTCT	CTCT/CTCT	CTCT/CTCT	CTCT/CTCT	CTCT/CTCT	CTCT/CTCT	CTCT/CTCT	CTCT/CTCT	CTCT/CTCT	CTCT/CTCT	CTCT/CTCT	C/C	CTCT/CTCT	CTCT/CTCT	CTCT/CTCT	CTCT/CTCT	CTCT/CTCT	CTCT/CTCT	CTCT/CTCT	CTCT/CTCT	CTCT/CTCT	CTCT/C	CTCT/C	CTCT/CTCT	CTCT/CTCT	CTCT/CTCT	CTCT/CTCT	CTCT/CTCT	CTCT/CTCT	CTCT/CTCT	CTCT/CTCT	CTCT/CTCT	CTCT/CTCT	CTCT/CTCT	CTCT/CTCT	CTCT/CTCT	CTCT/CTCT	CTCT/CTCT	CTCT/CTCT	CTCT/C	CTCT/CTCT	CTCT/CTCT	CTCT/CTCT	CTCT/CTCT	CTCT/CTCT	CTCT/CTCT	CTCT/CTCT
Tp_9375_3437	Tp_9375	3437	T/T	T/T	T/T	T/T	T/T	T/T	T/T	T/T	T/T	T/T	T/T	T/G	T/T	T/T	T/T	T/T	T/T	T/T	T/T	T/T	T/T	T/T	T/T	T/T	T/T	T/T	T/T	T/T	T/T	T/T	T/T	T/T	T/T	T/T	T/T	T/T	T/T	T/T	T/T	T/T	T/T	T/T	T/T	T/T	T/T	T/T	T/T
Tp_9375_3455	Tp_9375	3455	A/A	A/A	A/A	A/A	A/A	A/A	A/A	A/A	A/A	A/A	A/A	A/A	A/A	A/A	A/A	A/A	A/A	A/A	A/A	A/A	A/A	A/A	A/A	A/A	A/A	A/A	A/A	A/A	A/T	A/A	A/A	A/A	A/A	A/A	A/A	A/A	A/A	A/A	A/A	A/A	A/A	A/A	A/A	A/A	A/A	A/A	A/A
Tp_9375_3462	Tp_9375	3462	G/C	G/G	G/C	G/G	G/G	G/G	G/C	G/G	G/G	G/G	G/G	G/G	G/G	G/G	G/G	G/G	G/G	G/C	G/C	G/G	G/G	G/G	G/G	G/G	G/G	G/G	G/C	G/G	G/G	G/G	G/G	G/G	G/G	G/G	G/G	G/G	G/G	G/G	G/G	G/G	G/G	G/G	G/G	G/G	G/G	G/G	G/C
Tp_9375_3496	Tp_9375	3496	T/T	T/T	T/T	T/T	T/T	T/T	T/T	T/T	T/T	T/T	T/T	T/T	T/T	T/T	T/T	T/T	T/T	T/T	T/T	T/T	T/T	T/T	T/T	T/T	T/T	T/T	T/T	T/T	T/A	T/T	T/T	T/T	T/T	T/T	T/A	T/T	T/T	T/T	T/T	T/T	T/T	T/T	T/T	T/T	T/T	T/T	T/T
Tp_9375_3559	Tp_9375	3559	ATAACAAAAAGAGGCTTG/ATAACAAAAAGAGGCTTG	ATAACAAAAAGAGGCTTG/ATAACAAAAAGAGGCTTG	ATAACAAAAAGAGGCTTG/ATAACAAAAAGAGGCTTG	ATAACAAAAAGAGGCTTG/ATAACAAAAAGAGGCTTG	ATAACAAAAAGAGGCTTG/ATAACAAAAAGAGGCTTG	ATAACAAAAAGAGGCTTG/ATAACAAAAAGAGGCTTG	ATAACAAAAAGAGGCTTG/ATAACAAAAAGAGGCTTG	ATAACAAAAAGAGGCTTG/ATAACAAAAAGAGGCTTG	ATAACAAAAAGAGGCTTG/ATAACAAAAAGAGGCTTG	ATAACAAAAAGAGGCTTG/ATAACAAAAAGAGGCTTG	ATAACAAAAAGAGGCTTG/ATAACAAAAAGAGGCTTG	ATAACAAAAAGAGGCTTG/ATAACAAAAAGAGGCTTG	ATAACAAAAAGAGGCTTG/ATAACAAAAAGAGGCTTG	ATAACAAAAAGAGGCTTG/ATAACAAAAAGAGGCTTG	ATAACAAAAAGAGGCTTG/A	ATAACAAAAAGAGGCTTG/ATAACAAAAAGAGGCTTG	ATAACAAAAAGAGGCTTG/ATAACAAAAAGAGGCTTG	ATAACAAAAAGAGGCTTG/A	ATAACAAAAAGAGGCTTG/ATAACAAAAAGAGGCTTG	ATAACAAAAAGAGGCTTG/A	ATAACAAAAAGAGGCTTG/A	ATAACAAAAAGAGGCTTG/A	ATAACAAAAAGAGGCTTG/ATAACAAAAAGAGGCTTG	ATAACAAAAAGAGGCTTG/ATAACAAAAAGAGGCTTG	ATAACAAAAAGAGGCTTG/ATAACAAAAAGAGGCTTG	A/A	ATAACAAAAAGAGGCTTG/ATAACAAAAAGAGGCTTG	ATAACAAAAAGAGGCTTG/ATAACAAAAAGAGGCTTG	ATAACAAAAAGAGGCTTG/ATAACAAAAAGAGGCTTG	ATAACAAAAAGAGGCTTG/ATAACAAAAAGAGGCTTG	ATAACAAAAAGAGGCTTG/ATAACAAAAAGAGGCTTG	ATAACAAAAAGAGGCTTG/ATAACAAAAAGAGGCTTG	ATAACAAAAAGAGGCTTG/ATAACAAAAAGAGGCTTG	ATAACAAAAAGAGGCTTG/ATAACAAAAAGAGGCTTG	ATAACAAAAAGAGGCTTG/ATAACAAAAAGAGGCTTG	ATAACAAAAAGAGGCTTG/ATAACAAAAAGAGGCTTG	ATAACAAAAAGAGGCTTG/ATAACAAAAAGAGGCTTG	ATAACAAAAAGAGGCTTG/ATAACAAAAAGAGGCTTG	ATAACAAAAAGAGGCTTG/ATAACAAAAAGAGGCTTG	ATAACAAAAAGAGGCTTG/A	ATAACAAAAAGAGGCTTG/ATAACAAAAAGAGGCTTG	ATAACAAAAAGAGGCTTG/ATAACAAAAAGAGGCTTG	ATAACAAAAAGAGGCTTG/ATAACAAAAAGAGGCTTG	ATAACAAAAAGAGGCTTG/ATAACAAAAAGAGGCTTG	ATAACAAAAAGAGGCTTG/ATAACAAAAAGAGGCTTG	ATAACAAAAAGAGGCTTG/ATAACAAAAAGAGGCTTG	ATAACAAAAAGAGGCTTG/ATAACAAAAAGAGGCTTG
Tp_9375_3597	Tp_9375	3597	C/C	C/C	C/C	C/C	C/C	C/C	C/C	C/C	C/C	C/C	C/C	C/C	C/C	C/C	C/C	C/C	C/C	C/C	C/C	C/C	C/C	C/A	C/C	C/C	C/C	C/C	C/C	C/C	C/C	C/C	C/C	C/C	C/C	C/C	C/C	C/C	C/C	C/C	C/C	C/A	C/C	C/C	C/C	C/C	C/C	C/C	C/C
Tp_9375_3610	Tp_9375	3610	G/G	G/G	G/G	G/G	G/G	G/G	G/G	G/G	G/G	G/G	G/G	G/G	G/G	G/G	G/G	G/G	G/G	G/G	G/G	G/G	G/G	G/C	G/G	G/G	G/G	G/G	G/G	G/G	G/G	G/G	G/G	G/G	G/G	G/G	G/G	G/G	G/G	G/G	G/G	G/C	G/G	G/G	G/G	G/G	G/G	G/G	G/G
Tp_9375_3620	Tp_9375	3620	A/A	A/G	A/A	A/A	A/A	A/A	A/A	A/A	A/G	A/A	A/A	A/A	A/A	A/A	A/G	A/A	A/G	A/A	A/A	A/A	A/A	A/A	A/A	A/A	A/A	A/A	A/A	A/A	A/A	A/G	A/A	A|G	A/A	A/A	A/A	A/A	A/A	A/G	A/A	A/A	A/A	A/A	A/A	A/A	A/A	A/A	A/A
Tp_9375_3624	Tp_9375	3624	A/A	A/G	A/A	A/G	A/G	A/G	A/A	A/A	A/G	A/A	A/G	A/G	A/G	A/G	A/A	A/A	A/G	A/A	A/A	A/G	A/G	A/A	A/G	A/G	A/A	A/A	A/G	A/G	A/A	A/G	A/A	A|G	A/A	A/G	A/G	A/A	G/G	A/A	A/G	A/A	A/G	A/G	A/G	A/A	A/G	A/G	A/A
Tp_9375_3641	Tp_9375	3641	G/G	G/G	G/G	G/G	G/G	G/G	G/G	G/G	G/G	G/G	G/G	G/G	G/G	G/G	G/A	G/G	G/G	G/A	G/G	G/A	G/A	G/A	G/G	G/G	G/G	A/A	G/G	G/G	G/G	G/G	G/G	G/G	G/G	G/G	G/G	G/G	G/G	G/G	G/G	G/A	G/G	G/G	G/G	G/G	G/G	G/G	G/G
Tp_9375_3645	Tp_9375	3645	T/A	T/T	T/T	T/T	T/T	T/T	T/A	T/T	T/T	T/T	T/T	T/T	T/T	T/T	T/T	T/T	T/T	T/T	T/T	T/T	T/T	T/T	T/T	T/T	T/T	T/T	T/T	T/A	T/T	T/T	T/A	T/T	T/A	T/T	T/T	T/T	T/T	T/T	T/T	T/T	T/T	T/T	T/A	T/A	T/A	T/T	T/A
Tp_9375_3699	Tp_9375	3699	T/T	T/T	T/T	T/T	T/T	T/T	T/T	T/T	T/T	T/T	T/T	T/T	T/T	T/T	T/T	T/T	T/T	T/T	T/T	T/T	T/T	T/T	T/T	T/T	T/T	T/T	T/T	T/T	T/C	T/T	T/T	T/T	T/T	T/T	T/T	T/T	T/T	T/T	T/T	T/T	T/T	T/T	T/T	T/T	T/T	T/T	T/T
Tp_9375_3717	Tp_9375	3717	T/T	T/T	T/T	T/T	T/T	T/T	T/T	T/T	T/T	T/T	T/T	T/T	T/T	T/T	T/T	T/T	T/T	T/T	T/T	T/T	T/T	T/C	T/T	T/T	T/T	T/T	T/T	T/T	T/T	T/T	T/T	T/T	T/T	T/T	T/T	T/T	T/T	T/T	T/T	T/C	T/T	T/T	T/T	T/T	T/T	T/T	T/T
Tp_9375_3732	Tp_9375	3732	A/A	A/A	A/A	A/A	A/A	A/A	A/A	A/A	A/A	A/A	A/A	A/A	A/A	A/A	A/A	A/A	A/A	A/A	A/A	A/A	A/A	A/A	A/A	A/A	A/A	A/A	A/A	A/A	A/A	A/A	A/A	A/A	A/A	A/A	A/T	A/A	A/A	A/A	A/A	A/A	A/A	A/A	A/A	A/A	A/A	A/A	A/A
Tp_9375_3734	Tp_9375	3734	C/A	A/A	C/C	C/A	C/A	C/A	C/A	C/C	A/A	C/C	A/A	C/A	C/A	A/A	C/A	C/A	A/A	C/A	C/A	C/A	C/A	C/C	C/A	C/A	C/A	C/C	C/A	A/A	C/A	A/A	A/A	A/A	C/A	C/A	C/A	C/A	A/A	C/A	C/A	C/C	A/A	C/A	A/A	A|A	A/A	A/A	C/A
Tp_9375_3744	Tp_9375	3744	C/C	C/C	C/C	C/C	C/C	C/C	C/C	C/C	C/C	C/C	C/C	C/C	C/C	C/C	C/C	C/C	C/C	C/C	C/C	C/C	C/C	C/C	C/C	C/C	C/C	C/C	C/C	C/C	C/C	C/C	C/C	C/C	C/C	C/C	C/C	C/C	C/C	C/C	C/C	C/C	C/C	C/C	C/C	C|T	C/C	C/C	C/C
Tp_9375_3765	Tp_9375	3765	G/G	G/G	G/A	G/G	G/G	G/A	G/G	G/A	G/G	A/A	G/G	G/A	G/G	G/G	G/G	G/G	G/G	G/A	G/G	G/G	G/G	G/G	G/A	G/A	G/G	G/G	G/G	G/G	G/G	G/G	G/G	G/G	G/A	G/A	G/G	G/G	G/G	G/G	G/G	G/G	G/G	G/A	G/G	G/G	G/G	G/G	G/G
Tp_9375_3873	Tp_9375	3873	T/C	T/C	T/C	T/T	T/T	T/C	T/T	T/C	T/C	C/C	T/C	T/C	T/T	T/C	C/C	C/C	T/C	T/C	T/C	T/C	T/C	T/C	T/C	T/C	T/C	C/C	T/T	T/C	T/C	T/C	C/C	T/C	C/C	T/C	T/C	T/C	T/T	T/C	T/T	T/C	T/C	T/C	T/C	C/C	T/C	T/C	T/C
Tp_9375_3890	Tp_9375	3890	A/A	A/A	A/A	A/C	A/C	A/A	A/A	A/C	A/A	A/A	A/A	A/A	A/A	A/A	A/A	A/A	A/A	A/A	A/A	A/A	A/A	A/A	A/A	A/A	A/A	A/A	A/A	A/A	A/A	A/A	A/A	A/A	A/A	A/A	A/A	A/A	A/A	A/A	A/A	A/A	A/A	A/A	A/A	A/A	A/A	A/A	A/A
Tp_9375_3902	Tp_9375	3902	G/G	G/G	G/G	G/G	G/G	G/G	G/G	G/G	G/G	G/G	G/G	G/G	G/G	G/G	G/G	G/G	G/G	G/G	G/G	G/G	G/G	G/G	G/G	G/G	G/G	G/G	G/G	G/G	G/A	G/G	G/G	G/G	G/G	G/G	G/G	G/G	G/G	G/G	G/G	G/G	G/G	G/G	G/G	G/G	G/G	G/G	G/G
Tp_9375_3912	Tp_9375	3912	C/C	A/C	C/C	A/A	A/A	A|C	A/C	A/C	A/C	C|C	A/C	A|C	A/A	A/C	C/C	C/C	A/C	C/C	C/C	A/C	A/C	C/C	A|C	A|C	A/C	C/C	A/C	A/C	A|C	A/C	C/C	A/C	C/C	C/C	A/C	A/C	A/A	A/C	A/A	C/C	A/C	A/C	A/C	C/C	A/C	A/C	C/C
Tp_9375_3919	Tp_9375	3919	A/A	A/A	A|T	A/A	A/A	A|T	A/A	A/T	A/A	T|T	A/A	A|T	A/A	A/A	A/A	A/A	A/A	A|T	A/A	A/A	A/A	A/A	A|T	A|T	A/A	A/A	A/A	A/A	A|T	A/A	A/A	A/A	A|T	A/T	A/A	A/A	A/A	A/A	A/A	A/A	A/A	A|T	A/A	A/A	A/A	A/A	A/A
Tp_9375_3936	Tp_9375	3936	AG/AG	AG/AG	AG|A	AG/AG	AG/AG	AG|A	AG/AG	AG|A	AG/AG	A|A	AG/AG	AG|A	AG/AG	AG/AG	AG/AG	AG/AG	AG/AG	AG|A	AG/AG	AG/AG	AG/AG	AG/AG	AG|A	AG|A	AG/AG	AG/AG	AG/AG	AG/AG	AG|A	AG/AG	AG/AG	AG/AG	AG|A	AG|A	AG/AG	AG/AG	AG/AG	AG/AG	AG/AG	AG/AG	AG/AG	AG|A	AG/AG	AG/AG	AG/AG	AG/AG	AG/AG
Tp_9375_3938	Tp_9375	3938	TTAC/TTAC	TTAC/TTAC	TTAC|T	TTAC/TTAC	TTAC/TTAC	TTAC|T	TTAC/TTAC	TTAC|T	TTAC/TTAC	T|T	TTAC/TTAC	TTAC|T	TTAC/TTAC	TTAC/TTAC	TTAC/TTAC	TTAC/TTAC	TTAC/TTAC	TTAC|T	TTAC/TTAC	TTAC/TTAC	TTAC/TTAC	TTAC/TTAC	TTAC|T	TTAC|T	TTAC/TTAC	TTAC/TTAC	TTAC/TTAC	TTAC/TTAC	TTAC|T	TTAC/TTAC	TTAC/TTAC	TTAC/TTAC	TTAC|T	TTAC|T	TTAC/TTAC	TTAC/TTAC	TTAC/TTAC	TTAC/TTAC	TTAC/TTAC	TTAC/TTAC	TTAC/TTAC	TTAC|T	TTAC/TTAC	TTAC/TTAC	TTAC/TTAC	TTAC/TTAC	TTAC/TTAC
Tp_9375_3943	Tp_9375	3943	TATA/TATA	TATA/T	TATA/TATA	TATA/T	TATA/T	TATA/T	TATA/TATA	TATA/TATA	TATA/T	TATA/TATA	TATA/T	TATA/TATA	TATA/TATA	TATA/TATA	TATA/TATA	TATA/TATA	TATA/T	TATA/TATA	TATA/TATA	TATA/TATA	TATA/TATA	TATA/TATA	TATA/T	TATA|T	TATA/TATA	TATA/TATA	TATA/T	TATA/TATA	TATA/TATA	TATA/T	TATA/TATA	TATA/T	TATA/TATA	TATA/TATA	TATA/TATA	TATA/TATA	TATA/T	TATA/TATA	TATA/TATA	TATA/TATA	TATA/T	TATA/T	TATA/TATA	TATA/TATA	TATA/TATA	TATA/T	TATA/TATA
Tp_9375_3946	Tp_9375	3946	-	-	-	-	-	-	-	-	-	-	-	-	-	-	-	-	-	-	-	-	-	-	-	-	-	-	-	-	-	-	-	-	-	-	-	-	-	-	-	-	-	-	-	-	-	-	-
Tp_9375_3946	Tp_9375	3946	-	-	-	-	-	-	-	-	-	-	-	-	-	-	-	-	-	-	-	-	-	-	-	-	-	-	-	-	-	-	-	-	-	-	-	-	-	-	-	-	-	-	-	-	-	-	-
Tp_9375_3966	Tp_9375	3966	C/C	C/C	C|C	C/C	C/C	C/C	C/C	C|C	C/C	C|C	C/C	C/C	C/C	C/C	C/C	C/C	C/C	C|C	C/C	C/C	C/C	C/C	-	C/C	C/C	C/C	C/C	C/C	C/C	C/C	C/C	C/C	C|C	C|C	C/C	C/C	C/C	C/C	C/C	C/C	C/C	C/C	C/C	C/T	C/C	C/C	C/C
Tp_9375_3966	Tp_9375	3966	C/C	C/*	C|*	C/C	C/C	*/*	C/C	C|*	C/C	*|*	C/C	C/C	C/C	C/C	C/C	C/C	C/C	C|*	C/C	C/C	C/C	C/C	-	*/*	C/C	C/C	C/C	C/C	C/*	C/C	C/C	C/C	C|*	C|*	C/C	C/C	C/C	C/C	C/C	C/C	C/C	C/C	C/C	C/C	C/C	C/C	C/C
Tp_9375_3969	Tp_9375	3969	C/C	C/C	C|C	C/C	C/C	C/C	C/C	C|C	C/C	C|C	C/C	C/C	C/C	C/C	C/C	C/C	C/C	C|C	C/C	C/C	C/C	C/C	-	C/C	C/C	C/C	C/C	C/C	C/C	C/C	C/C	C/C	C|C	C|C	C/C	C/C	C/C	C/A	C/C	C/C	C/C	C/C	C/C	C/C	C/C	C/C	C/C
Tp_9375_3969	Tp_9375	3969	C/C	C/*	C|*	C/C	C/C	*/*	C/C	C|*	C/C	*|*	C/C	C/C	C/C	C/C	C/C	C/C	C/C	C|*	C/C	C/C	C/C	C/C	-	*/*	C/C	C/C	C/C	C/C	C/*	C/C	C/C	C/C	C|*	C|*	C/C	C/C	C/C	C/C	C/C	C/C	C/C	C/C	C/C	C/C	C/C	C/C	C/C
Tp_9375_3970	Tp_9375	3970	-	-	-	-	-	-	-	-	-	-	-	-	-	-	-	-	-	-	-	-	-	-	-	-	-	-	-	-	-	-	-	-	-	-	-	-	-	-	-	-	-	-	-	-	-	-	-
Tp_9375_3970	Tp_9375	3970	-	-	-	-	-	-	-	-	-	-	-	-	-	-	-	-	-	-	-	-	-	-	-	-	-	-	-	-	-	-	-	-	-	-	-	-	-	-	-	-	-	-	-	-	-	-	-
Tp_9375_3974	Tp_9375	3974	-	-	-	-	-	-	-	-	-	-	-	-	-	-	-	-	-	-	-	-	-	-	-	-	-	-	-	-	-	-	-	-	-	-	-	-	-	-	-	-	-	-	-	-	-	-	-
Tp_9375_3974	Tp_9375	3974	-	-	-	-	-	-	-	-	-	-	-	-	-	-	-	-	-	-	-	-	-	-	-	-	-	-	-	-	-	-	-	-	-	-	-	-	-	-	-	-	-	-	-	-	-	-	-
Tp_9375_3985	Tp_9375	3985	G/G	A/A	A/G	A/A	A/A	A/A	A/G	A/A	A/A	A/A	A/A	A/A	A/A	A/A	A/G	A/A	A/A	A/G	A|G	A|G	A/G	G/G	A/A	A/A	A/A	G/G	A/G	A/G	A/A	A/A	A|G	A/A	A/G	A/G	A/A	A/A	A/A	A/A	A/A	G|G	A/A	A/A	A|G	A|G	A/A	A/A	G/G
Tp_9375_3986	Tp_9375	3986	C/C	C/C	C|G	C/C	C/C	C|G	C/C	C|G	C/C	G|G	C/C	C|G	C/C	C/C	C/C	C/C	C/C	C|G	C/C	C/C	C/C	C/C	C|G	C|G	C/C	C/C	C/C	C/C	C|G	C/C	C/C	C/C	C|G	C|G	C/C	C/C	C/C	C/C	C/C	C/C	C/C	C|G	C/C	C/C	C/C	C/C	C/C
Tp_9375_4025	Tp_9375	4025	G/G	G/G	G/G	G/G	G/G	G/G	G/G	G/G	G/G	G/G	G/A	G/G	G/G	G/G	G/G	G/A	G/G	G/A	G/G	G/G	G/G	G/G	G/G	G/G	G/G	G/G	G/G	G/G	G/G	G/G	G/G	G/G	G/G	G/G	G/G	G/A	G/G	G/G	G/G	G/G	G/G	G/G	G/G	G/G	G/G	G/A	G/G
Tp_9375_4039	Tp_9375	4039	AGT/AGT	AGT/AGT	AGT/A	AGT/AGT	AGT/AGT	AGT/A	AGT/AGT	AGT/A	AGT/AGT	A/A	AGT/AGT	AGT/A	AGT/AGT	AGT/AGT	AGT/AGT	AGT/AGT	AGT/AGT	AGT/A	AGT/AGT	AGT/AGT	AGT/AGT	AGT/AGT	AGT/A	AGT/A	AGT/AGT	AGT/AGT	AGT/AGT	AGT/AGT	AGT/AGT	AGT/AGT	AGT/AGT	AGT/AGT	AGT/A	AGT/A	AGT/AGT	AGT/AGT	AGT/AGT	AGT/AGT	AGT/AGT	AGT/AGT	AGT/AGT	AGT/A	AGT/AGT	AGT/AGT	AGT/AGT	AGT/AGT	AGT/AGT
Tp_9375_4058	Tp_9375	4058	T/T	T/T	T/T	T/T	T/T	T/T	T/T	T/T	T/T	T/T	T/T	T/T	T/T	T/T	T/A	T/T	T/T	T|A	T/T	T/A	T/A	T/A	T/T	T/T	T/T	A/A	T/T	T/T	T/T	T/T	T/T	T/T	T/T	T/T	T/T	T/T	T/T	T/T	T/T	T|A	T/T	T/T	T/T	T/T	T/T	T/T	T/T
Tp_9375_4061	Tp_9375	4061	T/A	T/T	T/A	T/T	T/T	T/T	A/A	T/T	T/T	T/T	T/T	T/T	T/T	T/T	T/T	T/A	T/T	T/A	T/A	T/T	T/T	T/A	T/T	T/T	T/A	T/T	T/A	T/T	T/T	T/T	T/A	T/T	T/T	T/A	T/T	T/T	T/T	T/A	T/A	T/A	T/A	T/T	T/T	T/T	T/T	T/T	T/A
Tp_9375_4065	Tp_9375	4065	T/C	T/T	T/T	T/T	T/T	T/T	T/T	T/T	T/T	T/T	T/T	T/T	T/T	T/T	T/T	T/T	T/T	T/T	T/T	T/T	T/T	T/T	T/T	T/T	T/T	T/T	T/T	T/T	T/T	T/T	T/C	T/T	T/T	T/T	T/T	T/T	T/T	T/T	T/T	T/T	T/T	T/T	T/C	T/C	T/T	T/T	T/C
Tp_9375_4066	Tp_9375	4066	C/C	C/C	C/C	C/C	C/C	C/C	C/C	C/C	C/C	C/C	C/C	C/C	C/A	C/C	C/C	C/C	C/C	C/C	C/C	C/C	C/C	C/C	C/C	C/C	C/A	C/C	C/C	C/C	C/C	C/C	C/C	C/C	C/C	C/C	C/C	C/A	C/C	C/C	C/C	C/C	C/C	C/C	C/C	C/C	C/C	C/C	C/C
Tp_9375_4073	Tp_9375	4073	C/C	C/C	C/C	C/C	C/C	C/C	C/C	C/C	C/C	C/C	C/C	C/C	C/C	C/C	C|T	C/C	C/C	C|T	C/C	C|T	C|T	C|T	C/C	C/C	C/C	T|T	C/C	C/C	C/C	C/C	C/C	C/C	C/C	C/C	C/C	C/C	C/C	C/C	C/C	C|T	C/C	C/C	C/C	C/C	C/C	C/C	C/C
Tp_9375_4075	Tp_9375	4075	C/C	C/CT	C/C	C/C	C/C	C/C	C/C	C/C	C/CT	C/C	C/C	C/C	C/C	C/C	C/CT	C/C	C/CT	C/C	C/C	C/C	C/C	C/C	C/C	C/C	C/C	C/C	C/C	C/C	C/C	C/CT	C/C	C/CT	C/C	C/C	C/C	C/C	C/C	C/C	C/C	C/C	C/C	C/C	C/C	C/C	C/C	C/C	C/C
Tp_9375_4078	Tp_9375	4078	C/C	C/C	C/C	C/C	C/C	C/C	C/C	C/C	C/C	C/C	C/C	C/C	C/C	C/C	C|T	C/C	C/C	C|T	C/C	C|T	C|T	C|T	C/C	C/C	C/C	T|T	C/C	C/C	C/C	C/C	C/C	C/C	C/C	C/C	C/C	C/C	C/C	C/C	C/C	C|T	C/C	C/C	C/C	C/C	C/C	C/C	C/C
Tp_9375_4091	Tp_9375	4091	A/A	A/A	A/A	A/A	A/A	A/A	A/A	A/A	A/A	A/A	A/A	A/A	A/A	A/A	A/A	A/A	A/A	A/A	A/A	A/A	A/A	A/A	A/A	A/A	A/A	A/A	A/A	A/A	A/A	A/A	A/A	A/A	A/A	A/G	A/A	A/A	A/A	A/A	A/A	A/A	A/A	A/A	A/A	A/A	A/A	A/A	A/A
Tp_9375_4107	Tp_9375	4107	A/A	A/T	A/A	A/T	A/T	A/T	A/A	A/A	A/T	A/A	A/T	A/T	A/T	A/T	A/A	A/T	A/T	A/A	A/A	A/T	A/T	A/A	A/T	A/T	A/T	A/A	A/T	A/T	A/A	A/T	A/T	A/T	A/T	A/A	A/T	A/A	T/T	A/A	T/T	A/A	T/T	A/T	A/T	A/A	A/T	A/T	A/A
Tp_9375_4122	Tp_9375	4122	T/T	T/T	T/T	T/G	T/G	T/T	T/T	T/G	T/T	T/T	T/T	T/T	T/T	T/T	T/T	T/T	T/T	T/T	T/T	T/T	T/T	T/T	T/T	T/T	T/T	T/T	T/T	T/T	T/T	T/T	T/T	T/T	T/T	T/T	T/T	T/T	T/T	T/T	T/T	T/T	T/T	T/T	T/T	T/T	T/T	T/T	T/T
Tp_9375_4137	Tp_9375	4137	A/A	A/A	A/A	A/A	A/A	A/A	A/A	A/A	A/A	A/A	A/A	A/A	A/A	A/A	A/A	A/A	A/A	A/A	A/A	A/A	A/A	A/A	A/A	A/A	A/A	A/A	A/A	A/A	A/A	A/A	A/A	A/A	A/A	A/A	A/C	A/A	A/A	A/A	A/A	A/A	A/A	A/A	A/A	A/A	A/A	A/A	A/A
Tp_9375_4173	Tp_9375	4173	T/A	T/T	T/T	T/T	T/T	T/T	T/T	T/T	T/T	T/T	T/T	T/T	T/T	T/T	T/T	T/T	T/T	T/T	T/T	T/T	T/T	T/T	T/T	T/T	T/T	T/T	T/T	T/A	T/T	T/T	T/A	T/T	T/A	T/T	T/T	T/T	T/T	T/T	T/T	T/T	T/T	T/T	T/A	T/A	T/T	T/T	T/A
Tp_9375_4183	Tp_9375	4183	TA/TA	TA/T	TA/TA	TA/TA	TA/TA	TA/TA	TA/TA	TA/TA	TA/T	TA/TA	TA/TA	TA/TA	TA/TA	TA/TA	TA/T	TA/TA	TA/T	TA/TA	TA/TA	TA/TA	TA/TA	TA/TA	TA/TA	TA/TA	TA/TA	TA/TA	TA/TA	TA/TA	TA/TA	TA/T	TA/TA	TA/T	TA/TA	TA/TA	TA/TA	TA/TA	TA/TA	TA/TA	TA/TA	TA/TA	TA/TA	TA/TA	TA/TA	TA/TA	TA/TA	TA/TA	TA/TA
Tp_9375_4201	Tp_9375	4201	C/C	C/C	C/C	C/C	C/C	C/C	C/C	C/C	C/C	C/C	C/C	C/C	C/C	C/C	C/C	C/C	C/C	C/C	C/C	C/C	C/C	C/C	C/C	C/C	C/C	C/C	C/C	C/C	C/C	C/C	C/C	C/C	C/A	C/C	C/C	C/C	C/C	C/C	C/C	C/C	C/C	C/C	C/C	C/C	C/C	C/C	C/C
Tp_9375_4209	Tp_9375	4209	G/G	G/G	G/A	G/G	G/G	G/A	G/G	G|A	G/G	A/A	G/G	G/A	G/G	G/G	G/G	G/G	G/G	G/A	G/G	G/G	G/G	G/G	G/A	G|A	G/G	G/G	G/G	G/G	G/G	G/G	G/G	G/G	G/G	G/A	G/G	G/G	G/G	G/G	G/G	G/G	G/G	G|A	G/G	G/G	G/G	G/G	G/G
Tp_9375_4219	Tp_9375	4219	C/C	C/C	C/C	C/C	C/C	C/C	C/C	C/C	C/C	C/C	C/C	C/C	C/C	C/C	C/C	C/C	C/C	C/C	C/C	C/C	C/C	C/C	C/C	C/C	C/C	C/C	C/C	C/C	C/C	C/C	C/C	C/C	C/A	C/C	C/C	C/C	C/C	C/C	C/C	C/C	C/C	C/C	C/C	C/C	C/C	C/C	C/C
Tp_9375_4227	Tp_9375	4227	T/C	T/T	T/C	T/T	T/T	T/C	T/T	T|C	T/T	C/C	T/T	T/C	T/T	T/T	T/T	T/T	T/T	T/C	T/T	T/T	T/T	T/T	T/C	T|C	T/T	T/T	T/T	T/C	T/T	T/T	T/C	T/T	T/C	T/C	T/C	T/T	T/T	T/T	T/T	T/T	T/T	T|C	T/C	C/C	T/T	T/T	T/C
Tp_9375_4239	Tp_9375	4239	G/G	G/G	G/G	G/G	G/G	G/G	G/G	G/G	G/G	G/G	G/G	G/G	G/G	G/G	G/G	G/G	G/G	G/G	G/G	G/G	G/G	G/A	G/G	G/G	G/G	G/G	G/G	G/G	G/G	G/G	G/G	G/G	G/G	G/G	G/G	G/G	G/G	A/A	G/G	G/A	G/G	G/G	G/G	G/G	G/A	G/G	G/G
Tp_9375_4241	Tp_9375	4241	A/A	A/A	A/A	A/A	A/A	A/A	A/G	A/A	A/A	A/A	A/A	A/A	A/A	A/A	A/A	A/A	A/A	A/A	A/A	A/A	A/A	A/A	A/A	A/A	A/A	A/A	A/A	A/A	A/A	A/A	A/A	A/A	A/A	A/A	A/A	A/A	A/A	A/A	A/A	A/A	A/A	A/A	A/A	A/A	A/A	A/A	A/A
Tp_9375_4263	Tp_9375	4263	C/C	C/C	C/C	C/C	C/C	C/C	C/C	C/C	C/CT	C/C	C/C	C/C	C/C	C/C	C/CT	C/C	C/CT	C/C	C/C	C/C	C/C	C/C	C/C	C/C	C/C	C/C	C/C	C/C	C/C	C/CT	C/C	C/CT	C/C	C/C	C/C	C/C	C/C	CT/CT	C/C	C/C	C/C	C/C	C/C	C/C	C/CT	C/C	C/C
Tp_9375_4263	Tp_9375	4263	C/C	C/C	C/C	C/C	C/C	C/C	C/C	C/C	C/C	C/C	C/C	C/C	C/C	C/C	C/C	C/C	C/C	C/C	C/C	C/C	C/C	C/CTT	C/C	C/C	C/C	C/C	C/C	C/C	C/C	C/C	C/C	C/C	C/C	C/C	C/C	C/C	C/C	C/C	C/C	C/CTT	C/C	C/C	C/C	C/C	C/C	C/C	C/C
Tp_9375_4277	Tp_9375	4277	T/T	T/T	T/T	T/T	T/T	T/T	T/T	T/T	T/T	T/T	T/T	T/T	T/T	T/T	T/T	T/T	T/T	T/T	T/T	T/T	T/T	T/T	T/T	T/T	T/T	T/T	T/T	T/T	T/T	T/T	T/T	T/T	T/C	T/T	T/T	T/T	T/T	T/T	T/T	T/T	T/T	T/T	T/T	T/T	T/T	T/T	T/T
Tp_9375_4285	Tp_9375	4285	ATAT/ATAT	ATAT/ATAT	ATAT/ATAT	ATAT/ATAT	ATAT/ATAT	ATAT/ATAT	ATAT/ATAT	ATAT/ATAT	ATAT/ATAT	ATAT/ATAT	ATAT/A	ATAT/ATAT	ATAT/ATAT	ATAT/ATAT	ATAT/ATAT	ATAT/A	ATAT/ATAT	ATAT/A	ATAT/ATAT	ATAT/ATAT	ATAT/ATAT	ATAT/ATAT	ATAT/ATAT	ATAT/ATAT	ATAT/ATAT	ATAT/ATAT	ATAT/ATAT	ATAT/ATAT	ATAT/A	ATAT/ATAT	ATAT/ATAT	ATAT/ATAT	ATAT/ATAT	ATAT/ATAT	ATAT/ATAT	ATAT/A	ATAT/ATAT	ATAT/ATAT	ATAT/ATAT	ATAT/ATAT	ATAT/ATAT	ATAT/ATAT	ATAT/ATAT	ATAT/ATAT	ATAT/ATAT	ATAT/A	ATAT/ATAT
Tp_9375_4291	Tp_9375	4291	T/T	T/T	T/T	T/T	T/T	T/T	T/T	T/T	T/G	T/T	T/T	T/T	T/T	T/T	T/G	T/T	T/G	T/T	T/T	T/T	T/T	T/T	T/T	T/T	T/T	T/T	T/T	T/T	T/T	T/G	T/T	T/G	T/T	T/T	T/T	T/T	T/T	G/G	T/T	T/T	T/T	T/T	T/T	T/T	T/G	T/T	T/T
Tp_9375_4300	Tp_9375	4300	C/C	C/C	C/C	C/CGA	C/CGA	C/C	C/C	C/CGA	C/C	C/C	C/C	C/C	C/C	C/C	C/C	C/C	C/C	C/C	C/C	C/C	C/C	C/C	C/C	C/C	C/C	C/C	C/C	C/C	C/C	C/C	C/C	C/C	C/C	C/C	C/C	C/C	C/C	C/C	C/C	C/C	C/C	C/C	C/C	C/C	C/C	C/C	C/C
Tp_9375_4336	Tp_9375	4336	T/G	T/T	T/T	T/T	T/T	T/T	T/T	T/T	T/T	T/T	T/T	T/T	T/T	T/T	T/T	T/T	T/T	T/T	T/T	T/T	T/T	T/T	T/T	T/T	T/T	T/T	T/T	T/G	T/T	T/T	T/G	T/T	T/G	T/T	T/T	T/T	T/T	T/T	T/T	T/T	T/T	T/T	T/G	T/G	T/T	T/T	T/G
Tp_9375_4344	Tp_9375	4344	C/C	C/C	C/C	C/C	C/C	C/C	C/C	C/C	C/C	C/C	C/C	C/C	C/C	C/C	C/C	C/C	C/C	C/C	C/C	C/C	C/C	C/C	C/C	C/C	C/C	C/C	C/C	C/C	C/C	C/C	C/C	C/C	C/T	C/C	C/C	C/C	C/C	C/C	C/C	C/C	C/C	C/C	C/C	C/C	C/C	C/C	C/C
Tp_9375_4359	Tp_9375	4359	C/C	C/T	C/C	C/T	C/T	C/T	C/C	C/C	C/T	C/C	C/T	C/T	C/T	C/T	C/C	C/C	C/T	C/C	C/C	C/T	C/T	C/C	C/T	C/T	C/C	C/C	C/T	C/T	C/C	C/T	C/C	C/T	C/C	C/C	C/T	C/C	T/T	C/C	C/T	C/C	C/T	C/T	C/T	C/C	C/T	C/T	C/C
Tp_9375_4379	Tp_9375	4379	T/T	T/T	T/T	T/T	T/T	T/T	T/T	T/T	T/T	T/T	T/T	T/T	T/T	T/T	T/T	T/T	T/T	T/T	T/T	T/T	T/T	T/T	T/T	T/T	T/C	T/T	T/T	T/T	T/T	T/T	T/C	T/T	T/T	T/T	T/T	T/T	T/T	T/T	T/T	T/T	T/C	T/T	T/T	T/T	T/T	T/T	T/T
Tp_9375_4402	Tp_9375	4402	AAGT|A	AAGT/AAGT	AAGT|A	AAGT/AAGT	AAGT/AAGT	AAGT/AAGT	AAGT|A	AAGT/AAGT	AAGT/AAGT	AAGT/AAGT	AAGT/AAGT	AAGT/AAGT	AAGT/AAGT	AAGT/AAGT	AAGT/AAGT	AAGT/AAGT	AAGT/AAGT	AAGT|A	AAGT|A	AAGT/AAGT	AAGT/AAGT	AAGT/AAGT	AAGT/AAGT	AAGT/AAGT	AAGT/AAGT	AAGT/AAGT	AAGT|A	AAGT/AAGT	AAGT/AAGT	AAGT/AAGT	AAGT/AAGT	AAGT/AAGT	AAGT/AAGT	AAGT/AAGT	AAGT/AAGT	AAGT/AAGT	AAGT/AAGT	AAGT/AAGT	AAGT/AAGT	AAGT/AAGT	AAGT/AAGT	AAGT/AAGT	AAGT/AAGT	AAGT/AAGT	AAGT/AAGT	AAGT/AAGT	AAGT|A
Tp_9375_4407	Tp_9375	4407	CA|C	CA/CA	CA|C	CA/CA	CA/CA	CA/CA	CA|C	CA/CA	CA/CA	CA/CA	CA/CA	CA/CA	CA/CA	CA/CA	CA/CA	CA/CA	CA/CA	CA|C	CA|C	CA/CA	CA/CA	CA/CA	CA/CA	CA/CA	CA/CA	CA/CA	CA|C	CA/CA	CA/CA	CA/CA	CA/CA	CA/CA	CA/CA	CA/CA	CA/CA	CA/CA	CA/CA	CA/CA	CA/CA	CA/CA	CA/CA	CA/CA	CA/CA	CA/CA	CA/CA	CA/CA	CA|C
Tp_9375_4422	Tp_9375	4422	AAAAAGATGCTAAAAAATAATGGACACAAGAGCAATACTTATTACACAGCCAGAGATACAAGAGACGGTAAAAAG/AAAAAGATGCTAAAAAATAATGGACACAAGAGCAATACTTATTACACAGCCAGAGATACAAGAGACGGTAAAAAG	AAAAAGATGCTAAAAAATAATGGACACAAGAGCAATACTTATTACACAGCCAGAGATACAAGAGACGGTAAAAAG/AAAAAGATGCTAAAAAATAATGGACACAAGAGCAATACTTATTACACAGCCAGAGATACAAGAGACGGTAAAAAG	AAAAAGATGCTAAAAAATAATGGACACAAGAGCAATACTTATTACACAGCCAGAGATACAAGAGACGGTAAAAAG/AAAAAGATGCTAAAAAATAATGGACACAAGAGCAATACTTATTACACAGCCAGAGATACAAGAGACGGTAAAAAG	AAAAAGATGCTAAAAAATAATGGACACAAGAGCAATACTTATTACACAGCCAGAGATACAAGAGACGGTAAAAAG/AAAAAGATGCTAAAAAATAATGGACACAAGAGCAATACTTATTACACAGCCAGAGATACAAGAGACGGTAAAAAG	AAAAAGATGCTAAAAAATAATGGACACAAGAGCAATACTTATTACACAGCCAGAGATACAAGAGACGGTAAAAAG/AAAAAGATGCTAAAAAATAATGGACACAAGAGCAATACTTATTACACAGCCAGAGATACAAGAGACGGTAAAAAG	AAAAAGATGCTAAAAAATAATGGACACAAGAGCAATACTTATTACACAGCCAGAGATACAAGAGACGGTAAAAAG/AAAAAGATGCTAAAAAATAATGGACACAAGAGCAATACTTATTACACAGCCAGAGATACAAGAGACGGTAAAAAG	AAAAAGATGCTAAAAAATAATGGACACAAGAGCAATACTTATTACACAGCCAGAGATACAAGAGACGGTAAAAAG/AAAAAGATGCTAAAAAATAATGGACACAAGAGCAATACTTATTACACAGCCAGAGATACAAGAGACGGTAAAAAG	AAAAAGATGCTAAAAAATAATGGACACAAGAGCAATACTTATTACACAGCCAGAGATACAAGAGACGGTAAAAAG/AAAAAGATGCTAAAAAATAATGGACACAAGAGCAATACTTATTACACAGCCAGAGATACAAGAGACGGTAAAAAG	AAAAAGATGCTAAAAAATAATGGACACAAGAGCAATACTTATTACACAGCCAGAGATACAAGAGACGGTAAAAAG/AAAAAGATGCTAAAAAATAATGGACACAAGAGCAATACTTATTACACAGCCAGAGATACAAGAGACGGTAAAAAG	AAAAAGATGCTAAAAAATAATGGACACAAGAGCAATACTTATTACACAGCCAGAGATACAAGAGACGGTAAAAAG/AAAAAGATGCTAAAAAATAATGGACACAAGAGCAATACTTATTACACAGCCAGAGATACAAGAGACGGTAAAAAG	AAAAAGATGCTAAAAAATAATGGACACAAGAGCAATACTTATTACACAGCCAGAGATACAAGAGACGGTAAAAAG/AAAAAGATGCTAAAAAATAATGGACACAAGAGCAATACTTATTACACAGCCAGAGATACAAGAGACGGTAAAAAG	AAAAAGATGCTAAAAAATAATGGACACAAGAGCAATACTTATTACACAGCCAGAGATACAAGAGACGGTAAAAAG/AAAAAGATGCTAAAAAATAATGGACACAAGAGCAATACTTATTACACAGCCAGAGATACAAGAGACGGTAAAAAG	AAAAAGATGCTAAAAAATAATGGACACAAGAGCAATACTTATTACACAGCCAGAGATACAAGAGACGGTAAAAAG/AAAAAGATGCTAAAAAATAATGGACACAAGAGCAATACTTATTACACAGCCAGAGATACAAGAGACGGTAAAAAG	AAAAAGATGCTAAAAAATAATGGACACAAGAGCAATACTTATTACACAGCCAGAGATACAAGAGACGGTAAAAAG/AAAAAGATGCTAAAAAATAATGGACACAAGAGCAATACTTATTACACAGCCAGAGATACAAGAGACGGTAAAAAG	AAAAAGATGCTAAAAAATAATGGACACAAGAGCAATACTTATTACACAGCCAGAGATACAAGAGACGGTAAAAAG/AAAAAGATGCTAAAAAATAATGGACACAAGAGCAATACTTATTACACAGCCAGAGATACAAGAGACGGTAAAAAG	AAAAAGATGCTAAAAAATAATGGACACAAGAGCAATACTTATTACACAGCCAGAGATACAAGAGACGGTAAAAAG/AAAAAGATGCTAAAAAATAATGGACACAAGAGCAATACTTATTACACAGCCAGAGATACAAGAGACGGTAAAAAG	AAAAAGATGCTAAAAAATAATGGACACAAGAGCAATACTTATTACACAGCCAGAGATACAAGAGACGGTAAAAAG/AAAAAGATGCTAAAAAATAATGGACACAAGAGCAATACTTATTACACAGCCAGAGATACAAGAGACGGTAAAAAG	AAAAAGATGCTAAAAAATAATGGACACAAGAGCAATACTTATTACACAGCCAGAGATACAAGAGACGGTAAAAAG/AAAAAGATGCTAAAAAATAATGGACACAAGAGCAATACTTATTACACAGCCAGAGATACAAGAGACGGTAAAAAG	AAAAAGATGCTAAAAAATAATGGACACAAGAGCAATACTTATTACACAGCCAGAGATACAAGAGACGGTAAAAAG/AAAAAGATGCTAAAAAATAATGGACACAAGAGCAATACTTATTACACAGCCAGAGATACAAGAGACGGTAAAAAG	AAAAAGATGCTAAAAAATAATGGACACAAGAGCAATACTTATTACACAGCCAGAGATACAAGAGACGGTAAAAAG/AAAAAGATGCTAAAAAATAATGGACACAAGAGCAATACTTATTACACAGCCAGAGATACAAGAGACGGTAAAAAG	AAAAAGATGCTAAAAAATAATGGACACAAGAGCAATACTTATTACACAGCCAGAGATACAAGAGACGGTAAAAAG/AAAAAGATGCTAAAAAATAATGGACACAAGAGCAATACTTATTACACAGCCAGAGATACAAGAGACGGTAAAAAG	AAAAAGATGCTAAAAAATAATGGACACAAGAGCAATACTTATTACACAGCCAGAGATACAAGAGACGGTAAAAAG/AAAAAGATGCTAAAAAATAATGGACACAAGAGCAATACTTATTACACAGCCAGAGATACAAGAGACGGTAAAAAG	AAAAAGATGCTAAAAAATAATGGACACAAGAGCAATACTTATTACACAGCCAGAGATACAAGAGACGGTAAAAAG/AAAAAGATGCTAAAAAATAATGGACACAAGAGCAATACTTATTACACAGCCAGAGATACAAGAGACGGTAAAAAG	AAAAAGATGCTAAAAAATAATGGACACAAGAGCAATACTTATTACACAGCCAGAGATACAAGAGACGGTAAAAAG/AAAAAGATGCTAAAAAATAATGGACACAAGAGCAATACTTATTACACAGCCAGAGATACAAGAGACGGTAAAAAG	AAAAAGATGCTAAAAAATAATGGACACAAGAGCAATACTTATTACACAGCCAGAGATACAAGAGACGGTAAAAAG/AAAAAGATGCTAAAAAATAATGGACACAAGAGCAATACTTATTACACAGCCAGAGATACAAGAGACGGTAAAAAG	AAAAAGATGCTAAAAAATAATGGACACAAGAGCAATACTTATTACACAGCCAGAGATACAAGAGACGGTAAAAAG/AAAAAGATGCTAAAAAATAATGGACACAAGAGCAATACTTATTACACAGCCAGAGATACAAGAGACGGTAAAAAG	AAAAAGATGCTAAAAAATAATGGACACAAGAGCAATACTTATTACACAGCCAGAGATACAAGAGACGGTAAAAAG/AAAAAGATGCTAAAAAATAATGGACACAAGAGCAATACTTATTACACAGCCAGAGATACAAGAGACGGTAAAAAG	AAAAAGATGCTAAAAAATAATGGACACAAGAGCAATACTTATTACACAGCCAGAGATACAAGAGACGGTAAAAAG/AAAAAGATGCTAAAAAATAATGGACACAAGAGCAATACTTATTACACAGCCAGAGATACAAGAGACGGTAAAAAG	AAAAAGATGCTAAAAAATAATGGACACAAGAGCAATACTTATTACACAGCCAGAGATACAAGAGACGGTAAAAAG/A	AAAAAGATGCTAAAAAATAATGGACACAAGAGCAATACTTATTACACAGCCAGAGATACAAGAGACGGTAAAAAG/AAAAAGATGCTAAAAAATAATGGACACAAGAGCAATACTTATTACACAGCCAGAGATACAAGAGACGGTAAAAAG	AAAAAGATGCTAAAAAATAATGGACACAAGAGCAATACTTATTACACAGCCAGAGATACAAGAGACGGTAAAAAG/AAAAAGATGCTAAAAAATAATGGACACAAGAGCAATACTTATTACACAGCCAGAGATACAAGAGACGGTAAAAAG	AAAAAGATGCTAAAAAATAATGGACACAAGAGCAATACTTATTACACAGCCAGAGATACAAGAGACGGTAAAAAG/AAAAAGATGCTAAAAAATAATGGACACAAGAGCAATACTTATTACACAGCCAGAGATACAAGAGACGGTAAAAAG	AAAAAGATGCTAAAAAATAATGGACACAAGAGCAATACTTATTACACAGCCAGAGATACAAGAGACGGTAAAAAG/AAAAAGATGCTAAAAAATAATGGACACAAGAGCAATACTTATTACACAGCCAGAGATACAAGAGACGGTAAAAAG	AAAAAGATGCTAAAAAATAATGGACACAAGAGCAATACTTATTACACAGCCAGAGATACAAGAGACGGTAAAAAG/AAAAAGATGCTAAAAAATAATGGACACAAGAGCAATACTTATTACACAGCCAGAGATACAAGAGACGGTAAAAAG	AAAAAGATGCTAAAAAATAATGGACACAAGAGCAATACTTATTACACAGCCAGAGATACAAGAGACGGTAAAAAG/AAAAAGATGCTAAAAAATAATGGACACAAGAGCAATACTTATTACACAGCCAGAGATACAAGAGACGGTAAAAAG	AAAAAGATGCTAAAAAATAATGGACACAAGAGCAATACTTATTACACAGCCAGAGATACAAGAGACGGTAAAAAG/AAAAAGATGCTAAAAAATAATGGACACAAGAGCAATACTTATTACACAGCCAGAGATACAAGAGACGGTAAAAAG	AAAAAGATGCTAAAAAATAATGGACACAAGAGCAATACTTATTACACAGCCAGAGATACAAGAGACGGTAAAAAG/AAAAAGATGCTAAAAAATAATGGACACAAGAGCAATACTTATTACACAGCCAGAGATACAAGAGACGGTAAAAAG	AAAAAGATGCTAAAAAATAATGGACACAAGAGCAATACTTATTACACAGCCAGAGATACAAGAGACGGTAAAAAG/AAAAAGATGCTAAAAAATAATGGACACAAGAGCAATACTTATTACACAGCCAGAGATACAAGAGACGGTAAAAAG	AAAAAGATGCTAAAAAATAATGGACACAAGAGCAATACTTATTACACAGCCAGAGATACAAGAGACGGTAAAAAG/AAAAAGATGCTAAAAAATAATGGACACAAGAGCAATACTTATTACACAGCCAGAGATACAAGAGACGGTAAAAAG	AAAAAGATGCTAAAAAATAATGGACACAAGAGCAATACTTATTACACAGCCAGAGATACAAGAGACGGTAAAAAG/AAAAAGATGCTAAAAAATAATGGACACAAGAGCAATACTTATTACACAGCCAGAGATACAAGAGACGGTAAAAAG	AAAAAGATGCTAAAAAATAATGGACACAAGAGCAATACTTATTACACAGCCAGAGATACAAGAGACGGTAAAAAG/AAAAAGATGCTAAAAAATAATGGACACAAGAGCAATACTTATTACACAGCCAGAGATACAAGAGACGGTAAAAAG	AAAAAGATGCTAAAAAATAATGGACACAAGAGCAATACTTATTACACAGCCAGAGATACAAGAGACGGTAAAAAG/AAAAAGATGCTAAAAAATAATGGACACAAGAGCAATACTTATTACACAGCCAGAGATACAAGAGACGGTAAAAAG	AAAAAGATGCTAAAAAATAATGGACACAAGAGCAATACTTATTACACAGCCAGAGATACAAGAGACGGTAAAAAG/AAAAAGATGCTAAAAAATAATGGACACAAGAGCAATACTTATTACACAGCCAGAGATACAAGAGACGGTAAAAAG	AAAAAGATGCTAAAAAATAATGGACACAAGAGCAATACTTATTACACAGCCAGAGATACAAGAGACGGTAAAAAG/AAAAAGATGCTAAAAAATAATGGACACAAGAGCAATACTTATTACACAGCCAGAGATACAAGAGACGGTAAAAAG	AAAAAGATGCTAAAAAATAATGGACACAAGAGCAATACTTATTACACAGCCAGAGATACAAGAGACGGTAAAAAG/AAAAAGATGCTAAAAAATAATGGACACAAGAGCAATACTTATTACACAGCCAGAGATACAAGAGACGGTAAAAAG	AAAAAGATGCTAAAAAATAATGGACACAAGAGCAATACTTATTACACAGCCAGAGATACAAGAGACGGTAAAAAG/AAAAAGATGCTAAAAAATAATGGACACAAGAGCAATACTTATTACACAGCCAGAGATACAAGAGACGGTAAAAAG	AAAAAGATGCTAAAAAATAATGGACACAAGAGCAATACTTATTACACAGCCAGAGATACAAGAGACGGTAAAAAG/AAAAAGATGCTAAAAAATAATGGACACAAGAGCAATACTTATTACACAGCCAGAGATACAAGAGACGGTAAAAAG
Tp_9375_4435	Tp_9375	4435	A/A	A/A	A/A	A/A	A/A	A/A	A/A	A/A	A/A	A/A	A/C	A/A	A/A	A/A	A/A	A/C	A/A	A/C	A/A	A/A	A/A	A/A	A/A	A/A	A/A	A/A	A/A	A/A	A/A	A/A	A/A	A/A	A/A	A/A	A/A	A/C	A/A	A/A	A/A	A/A	A/A	A/A	A/A	A/A	A/A	A/C	A/A
Tp_9375_4435	Tp_9375	4435	A/A	A/A	A/A	A/A	A/A	A/A	A/A	A/A	A/A	A/A	A/A	A/A	A/A	A/A	A/A	A/A	A/A	A/A	A/A	A/A	A/A	A/A	A/A	A/A	A/A	A/A	A/A	A/A	A/*	A/A	A/A	A/A	A/A	A/A	A/A	A/A	A/A	A/A	A/A	A/A	A/A	A/A	A/A	A/A	A/A	A/A	A/A
Tp_9375_4470	Tp_9375	4470	G/G	G/G	G/G	G/A	G/A	G/G	G/G	G/A	G/G	G/G	G/G	G/G	G/G	G/G	G/G	G/G	G/G	G/G	G/G	G/G	G/G	G/G	G/G	G/G	G/G	G/G	G/G	G/G	G/G	G/G	G/G	G/G	G/G	G/G	G/G	G/G	G/G	G/A	G/G	G/G	G/G	G/G	G/G	G/A	G/G	G/G	G/G
Tp_9375_4470	Tp_9375	4470	G/G	G/G	G/G	G/G	G/G	G/G	G/G	G/G	G/G	G/G	G/G	G/G	G/G	G/G	G/G	G/G	G/G	G/G	G/G	G/G	G/G	G/G	G/G	G/G	G/G	G/G	G/G	G/G	G/*	G/G	G/G	G/G	G/G	G/G	G/G	G/G	G/G	G/G	G/G	G/G	G/G	G/G	G/G	G/G	G/G	G/G	G/G
Tp_9375_4475	Tp_9375	4475	A/A	A/A	A/A	A/A	A/A	A/A	A/A	A/A	A/A	A/A	A/A	A/A	A/A	A/A	A/A	A/A	A/A	A/A	A/A	A/A	A/A	A/A	A/A	A/A	A/A	A/A	A/A	A/A	A/A	A/A	A/A	A/A	A/A	A/A	A/A	A/A	A/A	A/G	A/A	A/A	A/A	A/A	A/A	A/A	A/A	A/A	A/A
Tp_9375_4475	Tp_9375	4475	A/A	A/A	A/A	A/A	A/A	A/A	A/A	A/A	A/A	A/A	A/A	A/A	A/A	A/A	A/A	A/A	A/A	A/A	A/A	A/A	A/A	A/A	A/A	A/A	A/A	A/A	A/A	A/A	A/*	A/A	A/A	A/A	A/A	A/A	A/A	A/A	A/A	A/A	A/A	A/A	A/A	A/A	A/A	A/A	A/A	A/A	A/A
Tp_9375_4488	Tp_9375	4488	G/G	G/G	G/G	G/G	G/G	G/G	G/G	G/G	G/G	G/G	G/G	G/G	G/G	G/G	G/G	G/G	G/G	G/G	G/G	G/G	G/G	G/G	G/G	G/G	G/G	G/G	G/G	G/A	G/G	G/G	G/G	G/G	G/A	G/G	G/G	G/G	G/G	G/G	G/G	G/G	G/G	G/G	G/G	G/G	G/G	G/G	G/G
Tp_9375_4488	Tp_9375	4488	G/G	G/G	G/G	G/G	G/G	G/G	G/G	G/G	G/G	G/G	G/G	G/G	G/G	G/G	G/G	G/G	G/G	G/G	G/G	G/G	G/G	G/G	G/G	G/G	G/G	G/G	G/G	G/G	G/*	G/G	G/G	G/G	G/G	G/G	G/G	G/G	G/G	G/G	G/G	G/G	G/G	G/G	G/G	G/G	G/G	G/G	G/G
Tp_9375_4489	Tp_9375	4489	G/G	G/G	G/G	G/G	G/G	G/G	G/G	G/G	G/G	G/G	G/G	G/G	G/G	G/G	G/G	G/G	G/G	G/G	G/G	G/G	G/G	G/G	G/G	G/G	G/G	G/G	G/G	G/G	G/G	G/G	G/G	G/G	G/A	G/G	G/G	G/G	G/G	G/G	G/G	G/G	G/G	G/G	G/G	G/G	G/G	G/G	G/G
Tp_9375_4489	Tp_9375	4489	G/G	G/G	G/G	G/G	G/G	G/G	G/G	G/G	G/G	G/G	G/G	G/G	G/G	G/G	G/G	G/G	G/G	G/G	G/G	G/G	G/G	G/G	G/G	G/G	G/G	G/G	G/G	G/G	G/*	G/G	G/G	G/G	G/G	G/G	G/G	G/G	G/G	G/G	G/G	G/G	G/G	G/G	G/G	G/G	G/G	G/G	G/G
Tp_9375_4503	Tp_9375	4503	G/G	G/G	G/G	G/G	G/G	G/G	G/G	G/G	G/G	G/G	G/G	G/G	G/G	G/G	G/G	G/G	G/G	G/G	G/G	G/G	G/G	G/G	G/G	G/G	G/G	G/G	G/G	G/G	G/G	G/G	G/G	G/G	G/G	G/G	G/G	G/G	G/G	G/T	G/G	G/G	G/G	G/G	G/G	G/G	G/G	G/G	G/G
Tp_9375_4544	Tp_9375	4544	A/A	A/ACAT	A/A	A/A	A/A	A/A	A/A	A/A	A/ACAT	A/A	A/A	A/A	A/A	A/A	A/ACAT	A/A	A/ACAT	A/A	A/A	A/A	A/A	A/A	A/A	A/A	A/A	A/A	A/A	A/A	A/A	A/ACAT	A/A	A/ACAT	A/A	A/A	A/ACAT	A/A	A/A	A/A	A/A	A/A	A/A	A/A	A/A	A/A	A/A	A/A	A/A
Tp_9375_4558	Tp_9375	4558	A/G	A/A	A/G	A/A	A/A	A/A	G/G	A/A	A/A	A/A	A/A	A/A	A/G	A/A	A/G	A/A	A/A	A/G	A/G	A/G	A/G	G/G	A/A	A/A	G/G	G/G	A/G	A/A	A/G	A/A	A/G	A/A	A/G	A/A	A/A	A/G	A/A	A/A	A/A	G/G	A/G	A/A	A/A	A/A	A/G	A/A	A/G
Tp_9375_4636	Tp_9375	4636	A/A	-	A/A	-	-	A/A	-	-	-	-	A/A	-	-	-	-	-	-	-	-	A/A	-	-	A/A	-	-	-	A/A	A/A	-	-	C/C	-	-	-	-	-	A/A	-	A/A	-	-	A/A	-	A/A	A/A	A/A	A/A
Tp_9375_4639	Tp_9375	4639	T/T	T/T	T/T	T/T	-	T/T	T/T	T/T	-	T/T	T/T	-	T/T	-	-	-	-	-	T/T	T/T	-	-	T/T	-	-	T/T	T/T	G/G	T/T	-	T/T	-	T/T	T/T	-	T/T	T/T	-	T/T	-	-	-	-	T/T	T/T	T/T	T/T
Tp_9375_4693	Tp_9375	4693	A/A	A/A	-	A/A	-	-	A/A	A/A	A/G	-	A/A	A/A	-	-	A/G	-	A/A	-	A/A	-	A/A	A/A	A/A	A/A	A/A	A/A	-	-	A/A	A/G	A/A	G/G	A/A	A/A	A/G	A/A	A/A	-	A/A	A/A	-	-	-	A/A	A/A	A/A	A/A
Tp_9375_4801	Tp_9375	4801	G/G	G/G	G/G	G/G	G/G	G/G	G/A	G/G	G/G	G/G	G/G	G/G	G/G	G/G	G/G	G/G	G/G	G/G	G/G	G/G	G/G	G/G	G/G	G/G	G/G	G/G	G/G	G/G	G/G	G/G	G/G	G/G	G/G	G/G	G/G	G/G	G/G	G/G	G/G	G/G	G/G	G/G	G/G	G/G	G/A	G/G	G/G
Tp_9375_4801	Tp_9375	4801	G/G	G/G	G/G	G/G	G/G	G/G	G/G	G/G	G/G	G/G	G/G	G/G	G/G	G/G	G/G	G/G	G/G	G/C	G/G	G/G	G/G	G/G	G/G	G/G	G/G	G/G	G/G	G/G	G/G	G/G	G/G	G/G	G/G	G/G	G/G	G/G	G/G	G/G	G/G	G/G	G/G	G/G	G/G	G/G	G/G	G/G	G/G
Tp_9375_4802	Tp_9375	4802	C/C	C/C	C/C	C/C	C/C	C/C	C/C	C/C	C/C	C/C	C/C	C/C	C/C	C/C	C/C	C/C	C/C	C/T	C/C	C/C	C/C	C/C	C|T	C/C	C/C	C/C	C/C	C/C	C/C	C/C	C/C	C/C	C/C	C/C	C/C	C/C	C/C	C|C	C/C	C/C	C/C	C/C	C/C	C/C	C/C	C/C	C/C
Tp_9375_4802	Tp_9375	4802	C/C	C/C	C/C	C/C	C/C	C/C	C/C	C/C	C/C	C/C	C/C	C/C	C/C	C/C	C/C	C/C	C/C	C/C	C/C	C/C	C/C	C/C	C|C	C/C	C/C	C/C	C/C	C/C	C/C	C/C	C/C	C/C	C/C	C/C	C/C	C/C	C/C	C|A	C/C	C/C	C/C	C/C	C/C	C/C	C/C	C/C	C/C
Tp_9375_4803	Tp_9375	4803	G/G	G/G	G/G	G/G	G/G	G/G	G/G	G/G	G/G	G/G	G/G	G/G	G/G	G/G	G/G	G/G	G/G	G/T	G/G	G/G	G/G	G/G	G/G	G/G	G/G	G/G	G/G	G/G	G/G	G/G	G/G	G/G	G/G	G/G	G/G	G/G	G/G	G/G	G/G	G/G	G/G	G/G	G/G	G/G	G/G	G/G	G/G
Tp_9375_4810	Tp_9375	4810	A/A	A/A	A/A	A/A	A/A	A/A	A/A	A/A	A/A	A/A	A/A	A/A	A/A	A/A	A/A	A/A	A/A	A/T	A/A	A/A	A/A	A/A	A/A	A/A	A/A	A/A	A/A	A/A	A/A	A/A	A/A	A/A	A/A	A/A	A/A	A/A	A/A	A/A	A/A	A/A	A/A	A/A	A/A	A/A	A/A	A/A	A/A
Tp_9375_4816	Tp_9375	4816	G/G	G/G	G/G	G/G	G/G	G/G	G/G	G/G	G/G	G/G	G/G	-	G/G	G/G	G/G	G/G	G/G	G/A	G/G	G/G	G/G	G/G	G/G	-	-	G/G	G/G	G/G	G/G	G/G	G/G	G/G	-	G/G	G/G	G/G	G/G	G/G	G/G	G/G	G/G	G/G	G/G	G/G	G/G	G/G	-
Tp_9375_4818	Tp_9375	4818	C/C	C/C	C/C	C/C	C/C	C/C	C/C	C/C	C/C	C/C	C/C	C/C	C/C	C/C	C/C	C/C	C/C	C/A	C/C	C/C	C/C	C/C	C/C	C/C	C/C	C/C	C/C	C/C	C/C	C/C	C/C	C/C	C/C	C/C	C/C	C/C	C/C	C/C	C/C	C/C	C/C	C/C	C/C	C/C	C/C	C/C	C/C
Tp_9375_4819	Tp_9375	4819	A/A	A/A	A/A	A/A	A/A	A/A	A/A	A/A	A/A	A/A	A/A	A/A	A/A	A/A	A/A	A/A	A/A	A/T	A/A	A/A	A/A	A/A	A/A	A/A	A/A	A/A	A/A	A/A	A/A	A/A	A/A	A/A	A/A	A/A	A/A	A/A	A/A	A/A	A/A	A/A	A/A	A/A	A/A	A/A	A/A	A/A	A/A
Tp_9375_4834	Tp_9375	4834	G/G	G/G	G/G	G/G	G/G	-	G/G	-	G/G	-	-	-	-	-	-	G/G	-	G/A	G/G	-	G/G	-	G|A	-	-	-	G/G	-	G/G	-	G/G	G/G	G/G	-	G/G	-	G/A	G|A	-	-	G/A	G/G	-	-	G/G	G/G	-
Tp_9375_4843	Tp_9375	4843	A/A	A/A	A/A	A/A	A/A	A/A	A/A	A/A	A/A	A/A	A/A	A/A	A/A	-	A/A	A/A	A/A	A/A	A/A	A/A	A/A	A/A	A/G	A/A	A/A	A/A	A/A	A/A	A/A	A/A	A/A	A/A	A/A	A/A	A/A	A/A	A/G	A|G	A/A	A/A	A/G	A/A	A/A	A/A	A/A	A/A	A/A
Tp_9375_4849	Tp_9375	4849	C/C	C/C	C/C	C/C	C/C	C/C	C/C	C/C	C/C	C/C	C/C	C/C	C/C	C/C	C/C	C/C	C/C	C/T	C/C	C/C	C/C	C/C	C/C	C/C	C/C	C/C	C/C	C/C	C/C	C/C	C/C	C/C	C/C	C/C	C/C	C/C	C/C	C/C	C/C	C/C	C/C	C/C	C/C	C/C	C/C	C/C	C/C
Tp_9375_4851	Tp_9375	4851	C/C	C/C	C/C	C/C	C/C	C/C	C/C	C/C	C/C	C/C	C/C	C/C	C/C	C/C	C/C	C/C	C/C	C/C	C/C	C/C	C/C	C/C	C/C	C/C	C/C	C/C	C/C	C/C	C/C	C/C	C/C	C/C	C/C	C/C	C/C	C/C	C/T	C/C	C/C	C/C	C/C	C/C	C/C	C/C	C/C	C/C	C/C
Tp_9375_4852	Tp_9375	4852	G/G	G/G	G/G	G/G	G/G	G/G	G/G	G/G	G/G	G/G	G/G	G/G	G/G	G/G	G/G	G/G	G/G	G/A	G/G	G/G	G/G	G/G	G/G	G/G	G/G	G/G	G/G	G/G	G/G	G/G	G/G	G/G	G/G	G/G	G/G	G/G	G/G	G/G	G/G	G/G	G/G	G/G	G/G	G/G	G/G	G/G	G/G
Tp_9375_4855	Tp_9375	4855	C/C	C/C	C/C	C/C	C/C	C/C	C/C	C/C	C/C	C/C	C/C	C/C	C/C	C/C	C/C	C/C	C/C	C/T	C/C	C/C	C/C	C/C	C/C	C/C	C/C	C/C	C/C	C/C	C/C	C/C	C/C	C/C	C/C	C/C	C/C	C/C	C/C	C/C	C/C	C/C	C/C	C/C	C/C	C/C	C/C	C/C	C/C
Tp_9375_4856	Tp_9375	4856	A/A	A/A	A/A	A/A	A/A	A/A	A/A	A/A	A/A	A/A	A/A	A/A	A/A	A/A	A/A	A/A	A/A	A/T	A/A	A/A	A/A	A/A	A/A	A/A	A/A	A/A	A/A	A/A	A/A	A/A	A/A	A/A	A/A	A/A	A/A	A/A	A/A	A/A	A/A	A/A	A/A	A/A	A/A	A/A	A/A	A/A	A/A
Tp_9375_4863	Tp_9375	4863	T/T	T/T	T/T	T/T	T/T	T/T	T/T	T/T	T/T	T/T	T/T	T/T	T/T	T/T	T/T	T/T	T|C	T/C	T/T	T/T	T/T	T/T	T/T	T/T	T/T	T/T	T/T	T/T	T/T	T/T	T/T	T/T	T/T	T/T	T/T	T/T	T/T	T/T	T/T	T/T	T/T	T/T	T/T	T/T	T/T	T/T	T/T
Tp_9375_4864	Tp_9375	4864	G/G	G/G	G/G	G/G	G/G	G/G	G/G	G/G	G/G	G/G	G/G	G/G	G/G	G/G	G/G	G/G	G|T	G/T	G/G	G/G	G/G	G/G	G/G	G/G	G/G	G/G	G/G	G/G	G/G	G/G	G/G	G/G	G/G	G/G	G/G	G/G	G/G	G/G	G/G	G/G	G/G	G/G	G/G	G/G	G/G	G/G	G/G
Tp_9375_4867	Tp_9375	4867	A/A	A/A	A/A	A/A	A/A	A/A	A/A	A/A	A/A	A/A	A/A	A/A	A/A	A/A	A/A	A/A	A/A	A/T	A/A	A/A	A/A	A/A	A/A	A/A	A/A	A/A	A/A	A/A	A/A	A/A	A/A	A/A	A/A	A/A	A/A	A/A	A/A	A/A	A/A	A/A	A/A	A/A	A/A	A/A	A/A	A/A	A/A
Tp_9375_4879	Tp_9375	4879	C/C	C/C	C/C	C/C	C|T	C/C	C/C	C/C	C/C	C/C	C|T	C/C	C/C	C/C	C/C	C/T	C/C	C/T	C/C	C|T	C/C	C/C	C/C	C/C	C/C	C|T	C/C	C/C	C/C	C/C	C/C	C/C	C/C	C/C	C/C	C/C	C/C	C/C	C/C	C/C	C/C	C/C	C/C	C/C	C/C	C/C	C/C
Tp_9375_4885	Tp_9375	4885	T/T	T/T	T/T	T/T	T/T	T/T	T/T	T/T	T/T	T/T	T/T	T/T	T/T	T/T	T/T	T/T	T/T	T/A	T/T	T/T	T/T	T/T	T/T	T/T	T/T	T/T	T/T	T/T	T/T	T/T	T/T	T/T	T/T	T/T	T/T	T/T	T/T	T/T	T/T	T/T	T/T	T/T	T/T	T/T	T/T	T/T	T/T
Tp_9375_4888	Tp_9375	4888	A/A	A/A	A/A	A/A	A/A	A/A	A/A	A/A	A/A	A/A	A/A	A/A	A/A	A/A	A/A	A/A	A/A	A/T	A/A	A/A	A/A	A/A	A/A	A/A	A/A	A/A	A/A	A/A	A/A	A/A	A/A	A/A	A/A	A/A	A/A	A/A	A/A	A/A	A/A	A/A	A/A	A/A	A/A	A/A	A/A	A/A	A/A
Tp_9375_4897	Tp_9375	4897	C/C	C/C	C/C	C/C	C/C	C/C	C/C	C/C	C/C	C/C	C/C	C/C	C/C	C/C	C/C	C/C	C/C	C/T	C/C	C/C	C/C	C/C	C/C	C/C	C/C	C/C	C/C	C/C	C/C	C/C	C/C	C/C	C/C	C/C	C/C	C/C	C/C	C/C	C/C	C/C	C/C	C/C	C/C	C/C	C/C	C/C	C/C
Tp_9375_4903	Tp_9375	4903	A/A	A/A	A/A	A/A	A/A	A/A	A/A	A/A	A/A	A/A	A/A	A/A	A/A	A/A	A/A	A/A	A/A	A/G	A/A	A/A	A/A	A/A	A/A	A/A	A/A	A/A	A/A	A/A	A/A	A/A	A/A	A/A	A/A	A/A	A/A	A/A	A/A	A/A	A/A	A/A	A/A	A/A	A/A	A/A	A/A	A/A	A/A
Tp_9375_4909	Tp_9375	4909	A/A	A/A	A/A	A/A	A/A	A/A	A/A	A/A	A/A	A/A	A/A	A/A	A/A	A/A	A/A	A/A	A/A	A/G	A/A	A/A	A/A	A/A	A/A	A/A	A/A	A/A	A/A	A/A	A/A	A/A	A/A	A/A	A/A	A/A	A/A	A/A	A/A	A/A	A/A	A/A	A/A	A/A	A/A	A/A	A/A	A/A	A/A
Tp_9375_4915	Tp_9375	4915	C/C	C/C	C/C	C/C	C/C	C/C	C/C	C/C	C/C	C/C	C/C	C/C	C/C	C/C	C/C	C/C	C/C	C/T	C/C	C/C	C/C	C/C	C/C	C/C	C/C	C/C	C/C	C/C	C/C	C/C	C/C	C/C	C/C	C/C	C/C	C/C	C/C	C/C	C/C	C/C	C/C	C/C	C/C	C/C	C/C	C/C	C/C
Tp_9375_4918	Tp_9375	4918	G/G	G/G	G/G	G/G	G/G	G/G	G/G	G/G	G/G	G/G	G/G	G/A	G/G	G/G	G/G	G/G	G/G	G/G	G/G	G/G	G/G	G/G	G/G	G/G	G/G	G/G	G/G	G/G	G/G	G/G	G/G	G/G	G/G	G/G	G/G	G/G	G/G	G/G	G/G	G/G	G/G	G/G	G/G	G/G	G/G	G/G	G/G
Tp_9375_4921	Tp_9375	4921	A/A	A/A	A/A	A/A	A/A	A/A	A/A	A/A	A/A	A/A	A/A	A/A	A/A	A/A	A/A	A/A	A/A	A/T	A/A	A/A	A/A	A/A	A/A	A/A	A/A	A/A	A/A	A/A	A/A	A/A	A/A	A/A	A/A	A/A	A/A	A/A	A/A	A/A	A/A	A/A	A/A	A/A	A/A	A/A	A/A	A/A	A/A
Tp_9375_4958	Tp_9375	4958	C/C	C/C	C/C	C/C	C|C	CA/C	C/C	C|C	C/C	C/C	C|C	C/C	C|C	C/C	C/C	C/C	C|C	C/C	C/C	C|C	CA/C	CA/C	C|C	C/C	C/C	C|C	C/C	C/C	C/C	C/C	C/C	CA/C	C/C	C/C	C/C	CA/C	C/C	C/C	CA/C	CA/C	CA/C	CA/C	C/C	C/C	C/C	C/C	C/C
Tp_9375_4973	Tp_9375	4973	T/T	T/A	T/T	T/T	T/T	T/T	T/T	T/T	T/A	T/T	T/T	T/T	T/T	T/T	T/A	T/T	T|A	T/T	T/T	T/T	T/T	T/T	T/T	T/T	T/T	T/T	T/T	T/T	T/T	T/A	T/T	T/A	T/T	T/T	T/T	T/T	T/T	T/T	T/T	T/T	T/T	T/T	T/T	T/T	T/T	T/T	T/T
Tp_9375_4986	Tp_9375	4986	G/A	G/G	G/G	G/A	G|A	G/G	G/A	G|A	G/G	G/G	G/G	G/G	G|A	G/G	G/A	G/G	G/G	G/A	G/G	G|A	G/A	G/A	G/G	G/G	G/A	G|A	G/G	G/G	G/A	G/G	A/A	G/G	G/A	G/G	G/G	G/A	G/G	G/G	G/G	G/A	G/A	G/G	G/A	G/A	G/G	G/G	G/A
Tp_9375_4992	Tp_9375	4992	A/A	A/A	A/A	A/A	A/A	A/A	A/A	A/A	A/A	A/A	A/A	A/A	A/A	A/A	A/A	A/A	A/A	A/A	A/A	A|T	A/A	A/A	A/A	A/A	A/A	A/A	A/A	A/A	A/A	A/A	A/A	A/A	A/A	A/A	A/A	A/A	A/A	A/A	A/A	A/A	A/A	A/A	A/A	A/A	A/A	A/A	A/A
Tp_9375_5013	Tp_9375	5013	G/G	G/G	G/G	G/G	G/G	G/T	G/G	G|T	G/G	G/T	G|T	G/T	G/G	G/G	G/G	G/G	G/G	G/T	G/G	G/G	G/G	G/G	G|T	G/T	G/G	G/G	G/G	G/G	G/G	G/G	G/G	G/G	G/G	G/T	G/G	G/T	G/G	G/G	G/G	G/G	G/G	G/T	G/G	G/G	G/G	G/T	G/G
Tp_9375_5025	Tp_9375	5025	T/T	T/T	T/T	T/T	T|T	A/T	T/T	T|T	T/T	T/T	T|T	T/T	T|T	T/T	T/T	T/T	T|T	T/T	T/T	T|T	A/T	A/T	T|T	T/T	T/T	T|T	T/T	T/T	T/T	T/T	T/T	A/T	T/T	T/T	T/T	A/T	T/T	T/T	A/T	A/T	A/T	A/T	T/T	T/T	T/T	T/T	T/T
Tp_9375_5028	Tp_9375	5028	A/A	A/A	A/A	A/A	A/A	A/A	A/A	A/A	A/A	A/A	A/A	A/A	A/A	A/A	A/A	A/A	A/A	A/A	A/A	A/A	A/A	A/A	A|G	A/A	A/A	A/A	A/A	A/A	A/A	A/A	A/A	A/A	A/A	A/A	A/A	A/A	A/A	A/A	A/A	A/A	A/A	A/A	A/A	A/A	A/A	A/A	A/A
Tp_9375_5036	Tp_9375	5036	T/C	T/T	T/T	T/T	T/T	T/T	T/T	T/T	T/T	T/T	T/T	T/T	T/T	T/T	T/T	T/T	T/T	T/T	T/T	T/T	T/T	T/T	T/T	T/T	T/T	T/T	T/T	T/T	T/T	T/T	T/C	T/T	T/T	T/T	T/T	T/T	T/T	T/T	T/T	T/T	T/T	T/T	T/C	T/C	T/T	T/T	T/C
Tp_9375_5049	Tp_9375	5049	A/A	A/A	A/A	A/A	A/A	A/A	A/A	A/A	A/A	A/A	A/A	A/A	A/A	A/A	A/A	A/A	A/A	A/A	A/A	A/A	A/A	A/A	A/A	A/A	A/A	A/A	A/A	A/A	A/A	A/A	A/A	A/A	A/A	A/A	A/A	A/A	A/A	A/T	A/A	A/A	A/A	A/A	A/A	A/A	A/A	A/A	A/A
Tp_9375_5066	Tp_9375	5066	A/A	A/A	A/T	A/A	A/A	A/A	A/A	A/A	A/A	A/A	A/A	A/A	A/A	A/A	A/A	A/A	A/A	A/A	A/A	A/A	A/A	A/A	A/A	A/A	A/A	A/A	A/A	A/A	A/A	A/A	A/A	A/A	A/A	A/A	A/A	A/A	A/A	A/A	A/A	A/A	A/A	A/A	A/A	A/A	A/A	A/A	A/A
Tp_9375_5095	Tp_9375	5095	G/G	G/A	G/G	G/G	G/G	G/G	G/G	G/G	G/A	G/G	G/G	G/G	G/G	G/G	G/G	G/G	G/G	G/G	G/G	G/G	G/G	G/G	G/G	G/G	G/G	G/G	G/G	G/G	G/G	G/G	G/G	G/G	G/G	G/G	G/G	G/G	G/G	G/G	G/G	G/G	G/G	G/G	G/G	G/G	G/G	G/G	G/G
Tp_9375_5104	Tp_9375	5104	C/T	C/T	C/T	C/T	C/T	C/T	C/T	C/T	C/T	C/T	C/T	C/T	C/T	T/T	C/T	C/T	C/T	C/T	C/T	C/T	C/T	C/T	C/T	C/T	C/T	C/T	C/T	C/T	C/T	C/T	T/T	C/T	T/T	C/T	C/T	C/T	C/T	C/T	C/T	C/T	C/T	C/T	C/T	C/T	C/T	C/T	C/T
Tp_9375_5123	Tp_9375	5123	C/C	C/C	C/C	C/C	C/C	C/T	C/C	C/T	C/C	C/T	C/T	C/T	C/C	C/T	C/C	C/T	C/C	C/T	C/T	C/C	C/C	C/C	C/T	C/T	C/C	C/C	C/C	C/T	C/C	C/C	C/C	C/C	C/T	C/T	C/C	C/T	C/C	C/C	C/C	C/C	C/C	C/T	C/C	C/C	C/C	C/T	C/C
Tp_9375_5154	Tp_9375	5154	TG/TG	TG/T	TG/TG	TG/TG	TG/TG	TG/TG	TG/TG	TG/TG	TG/T	TG/TG	TG/TG	TG/TG	TG/TG	TG/TG	TG/T	TG/TG	TG/T	TG/TG	TG/TG	TG/TG	TG/TG	TG/TG	TG/TG	TG/TG	TG/TG	TG/TG	TG/TG	TG/TG	TG/TG	TG/T	TG/TG	TG/T	TG/TG	TG/TG	TG/TG	TG/TG	TG/TG	TG/TG	TG/TG	TG/TG	TG/TG	TG/TG	TG/TG	TG/TG	TG/TG	TG/TG	TG/TG
Tp_86_29	Tp_86	29	G/G	G/G	G/G	G/G	G/G	G/G	G/G	G/G	G/G	G/G	G/G	G/G	G/G	G/G	G/G	G/G	G/G	G/G	G/G	G/G	G/G	G/G	G/G	G/G	G/G	G/G	G/G	G/G	G/A	G/G	G/G	G/G	G/G	G/G	G/G	G/G	G/G	G/G	G/G	G/G	G/G	G/G	G/G	G/G	G/G	G/G	G/G
Tp_86_88	Tp_86	88	T/C	T/T	T/T	T/T	T/T	T/T	T/C	T/T	T/T	T/T	T/T	T/T	T/T	T/T	T/T	T/T	T/T	T/C	C/C	T/T	T/T	T/T	T/T	T/T	T/T	T/T	T/T	T/T	T/T	T/T	T/T	T/T	T/T	T/T	T/T	T/T	T/T	T/T	T/T	T/T	T/T	T/T	T/T	T/T	T/T	T/T	T/C
Tp_86_116	Tp_86	116	T/T	T/T	T/T	T/T	T/T	T/T	T/T	T/T	T/T	T/T	T/T	T/T	T/T	T/T	T/T	T/T	T/T	T/T	T/T	T/T	T/T	T/T	T/T	T/T	T/T	T/T	T/T	T/T	T/T	T/T	T/T	T/T	T/T	T/T	T/A	T/T	T/T	T/T	T/T	T/T	T/T	T/T	T/T	T/T	T/A	T/T	T/T
Tp_86_180	Tp_86	180	C/C	C/C	C/C	C/C	C/C	C/C	C/C	C/C	C/C	C/C	C/C	C/C	C/C	C/C	C/C	C/C	C/C	C/C	C/C	C/C	C/C	C/C	C/C	C/C	C/C	C/C	C/C	C/C	C/C	C/C	C/C	C/C	C/C	C/C	C/C	C/C	C/C	C/C	C|A	C/C	C/C	C/C	C/C	C/C	C/C	C/C	C/C
Tp_86_188	Tp_86	188	A/G	A/G	A/G	G/G	G/G	A/G	A/A	G/G	G/G	G/G	A/G	G/G	G/G	G/G	G/G	A/G	A/G	A/G	A/A	A/G	G/G	A/G	G/G	G/G	G/G	A/G	A/G	G/G	A/A	A/G	G/G	A/G	G/G	A/G	G/G	G/G	G/G	G/G	A|G	A/G	G/G	G/G	G/G	A/G	G/G	A/G	A/G
Tp_86_548	Tp_86	548	A/A	A/A	A/A	A/A	A/A	A/A	A/A	A/A	A/A	A/A	A/A	A/A	A/A	A/A	A/A	A/A	A/A	A/A	A/A	A/A	A/T	A/A	A/A	A/A	A/A	A/A	A/A	A/A	A/A	A/A	A/A	A/A	A/A	A/T	A/A	A/A	A/A	A/A	A/A	A/A	A/A	A/A	A/A	A/A	A/A	A/A	A/A
Tp_86_555	Tp_86	555	T/T	T/T	T/T	T/T	T/T	T/T	T/T	T/T	T/T	T/T	T/T	T/T	T/T	T/T	T/T	T/T	T/T	T/T	T/T	T/T	T/T	T/T	T/T	T/T	T/T	T/T	T/T	T/T	T/T	T/T	T/T	T/T	T/T	T/T	T/T	T/T	T/T	T/T	T/T	T/T	T/T	T/A	T/T	T/T	T/T	T/T	T/T
Tp_86_662	Tp_86	662	C/C	C/C	C/C	C/C	C/C	C/C	C/C	C/C	C/C	C/C	C/C	C/C	C/C	C/C	C/C	C/C	C/C	C/C	C/C	C/C	C/C	C/A	C/C	C/C	C/C	C/C	C/C	C/C	C/C	C/C	C/C	C/A	C/C	C/C	C/C	C/C	C/C	C/C	C/C	C/A	C/C	C/C	C/C	C/C	C/C	C/C	C/C
Tp_86_675	Tp_86	675	A/A	A/A	A/A	A/A	A/A	A/A	A/A	A/A	A/A	A/A	A/A	A/A	A/A	A/A	A/A	A/A	A/A	A/A	A/A	A/A	A/A	A/C	A/A	A/A	A/A	A/A	A/A	A/A	A/A	A/A	A/A	A/C	A/A	A/A	A/A	A/A	A/A	A/A	A/A	A/C	A/A	A/A	A/A	A/A	A/A	A/A	A/A
Tp_86_686	Tp_86	686	G/G	G/G	G/G	G/G	G/G	G/G	G/A	G/G	G/G	G/G	G/G	G/G	G/G	G/G	G/G	G/G	G/G	G/G	G/G	G/G	G/G	G/G	G/G	G/G	G/G	G/G	G/G	G/G	G/G	G/G	G/G	G/G	G/G	G/G	G/G	G/G	G/G	G/G	G/G	G/G	G/G	G/G	G/G	G/G	G/G	G/G	G/G
Tp_86_733	Tp_86	733	G/G	G/G	G/G	G/G	G/A	G/G	G/G	G/A	G/G	G/G	G/G	G/G	G/G	G/G	G/G	G/G	G/G	G/G	G/G	G/G	G/G	G/G	G/G	G/G	G/G	G/G	G/G	G/G	G/G	G/G	G/G	G/G	G/G	G/G	G/G	G/G	G/G	G/G	G/G	G/G	G/G	G/G	G/G	G/G	G/G	G/G	G/G
Tp_86_802	Tp_86	802	T/C	C/C	T/C	C/C	C/C	T/C	T/C	C/C	C/C	C/C	T/C	C/C	C/C	C/C	C/C	T/C	T/C	T/C	T/T	C/C	C/C	T/C	C/C	C/C	C/C	T/C	T/C	C/C	T/T	T/C	C/C	T/C	C/C	T/C	C/C	C/C	C/C	C/C	T/C	T/C	C/C	C/C	C/C	T/C	C/C	C/C	T/C
Tp_86_875	Tp_86	875	G/G	G/G	G/G	G/G	G/G	G/G	G/G	G/G	G/G	G/G	G/G	G/G	G/G	G/G	G/G	G/G	G/G	G/G	G/G	G/G	G/G	G/G	G/G	G/G	G/G	G/T	G/G	G/G	G/G	G/G	G/G	G/G	G/G	G/G	G/G	G/G	G/G	G/G	G/G	G/G	G/G	G/G	G/G	G/G	G/G	G/G	G/G
Tp_86_878	Tp_86	878	C/T	T/T	C/T	T/T	T/T	C/T	C/C	T/T	T/T	T/T	C/T	T/T	T/T	T/T	T/T	C/T	C/T	C/T	C/C	T/T	T/T	C/T	T/T	T/T	T/T	C/T	C/T	T/T	C/C	C/T	C/T	C/T	T/T	C/T	T/T	T/T	T/T	C/T	C/T	C/T	T/T	T/T	T/T	C/T	T/T	T/T	C/T
Tp_86_899	Tp_86	899	G/G	G/A	G/G	G/A	G/G	G/G	G/G	G/G	G/A	G/G	G/G	G/G	G/G	G/G	G/G	G/G	G/G	G/G	G/G	G/G	G/G	G/G	G/A	G/G	G/G	G/G	G/G	G/G	G/G	G/G	G/G	G/G	G/G	G/G	G/G	G/G	G/G	G/G	G/G	G/G	G/G	G/G	G/G	G/G	G/G	G/G	G/G
Tp_86_911	Tp_86	911	C/C	C/C	C/C	C/C	C/C	C/C	C/C	C/C	C/C	C/C	C/C	C/C	C/C	C/C	C/C	C/C	C/C	C/C	C/C	C/C	C/C	C/C	C/C	C/C	C/C	C/C	C/T	C/C	C/C	C/C	C/C	C/C	C/C	C/C	C/C	C/C	C/C	C/C	C/C	C/C	C/C	C/C	C/C	C/T	C/C	C/C	C/C
Tp_86_1057	Tp_86	1057	T/T	T/T	T/T	T/T	T/T	T/T	T/T	T/T	T/T	T/T	T/T	T/T	T/T	T/T	T/T	T/T	T/T	T/T	T/T	T/T	T/T	T/T	T/T	T/T	T/T	T/T	T/T	T/T	T/T	T/T	T/T	T/T	T/T	T/T	T/T	T/T	T/T	T/T	T/T	T/T	T/T	T/T	T/T	T/T	T/G	T/T	T/T
Tp_86_1105	Tp_86	1105	C/C	C/C	C/C	C/C	C/C	C/C	C/C	C/C	C/C	C/C	C/C	C/C	C/C	C/C	C/C	C/G	C/C	C/C	C/C	C/C	C/C	C/C	C/C	C/C	C/C	C/C	C/C	C/C	C/C	C/C	C/C	C/C	C/C	C/C	C/C	C/C	C/C	C/C	C/C	C/C	C/C	C/C	C/C	C/C	C/C	C/C	C/C
Tp_86_1144	Tp_86	1144	A/C	A/A	A/C	A/A	A/A	A/C	C/C	A/A	A/A	A/A	A/C	A/A	A/A	A/A	A/A	A/C	A/C	A/C	C/C	A/A	A/A	A/C	A/A	A/A	A/A	A/C	A/C	A/A	C/C	A/C	A/C	A/C	A/A	A/C	A/A	A/A	A/A	A/C	A/C	A/C	A/A	A/A	A/A	A/C	A/A	A/A	A/C
Tp_86_1186	Tp_86	1186	T/C	T/T	T/C	T/T	T/T	T/C	C/C	T/T	T/T	T/T	T/C	T/T	T/T	T/T	T/T	T/C	T/C	T/C	C/C	T/T	T/T	T/C	T/T	T/T	T/T	T/C	T/C	T/T	C/C	T/C	T/C	T/C	T/T	T/C	T/T	T/T	T/T	T/C	T/C	T/C	T/T	T/T	T/T	T/C	T/T	T/T	T/C
Tp_86_1210	Tp_86	1210	G/G	G/G	G/G	G/G	G/G	G/G	G/G	G/G	G/G	G/G	G/G	G/G	G/G	G/G	G/G	G/G	G/G	G/G	G/G	G/G	G/G	G/G	G/G	G/G	G/G	G/G	G/G	G/G	G/G	G/G	G/G	G/G	G/G	G/G	G/A	G/G	G/G	G/G	G/G	G/G	G/G	G/G	G/G	G/G	G/G	G/G	G/G
Tp_86_1211	Tp_86	1211	T/T	T/C	T/T	T/T	T/T	T/T	T/T	T/T	T/T	T/T	T/T	T/T	T/T	T/T	T/T	T/T	T/T	T/C	T/T	T/C	T/T	T/T	T/T	T/T	T/T	T/T	T/T	T/T	T/T	T/T	T/T	T/T	T/T	T/T	T/T	T/T	T/T	T/T	T/T	T/T	T/T	T/C	T/C	T/T	T/T	T/C	T/T
Tp_86_1222	Tp_86	1222	A/A	A/A	A/A	A/A	A/A	A/A	A/A	A/A	A/A	A/A	A/A	A/A	A/A	A/A	A/A	A/A	A/A	A/A	A/A	A/A	A/A	A/A	A/A	A/A	A/A	A/A	A/A	A/A	A/A	A/A	A/A	A/A	A/A	A/A	A/T	A/A	A/A	A/A	A/A	A/A	A/A	A/A	A/A	A/A	A/A	A/A	A/A
Tp_86_1247	Tp_86	1247	G/G	G/G	G/A	G/G	G/G	G/G	G/G	G/G	G/G	G/G	G/G	G/G	G/G	G/G	G/G	G/G	G/G	G/G	G/G	G/G	G/G	G/G	G/G	G/G	G/G	G/A	G/A	G/G	G/G	G/G	G/G	G/G	G/G	G/G	G/G	G/G	G/G	G/G	G/G	G/G	G/G	G/G	G/G	G/A	G/G	G/G	G/G
Tp_86_1280	Tp_86	1280	C/C	C/C	C/C	C/C	C/C	C/C	C/C	C/C	C/C	C/C	C/C	C/C	C/C	C/C	C/C	C/C	C/C	C/C	C/C	C/C	C/C	C/C	C/C	C/C	C/C	C/C	C/C	C/C	C/T	C/C	C/C	C/C	C/C	C/C	C/C	C/C	C/C	C/C	C/C	C/C	C/C	C/C	C/C	C/C	C/C	C/C	C/C
Tp_86_1292	Tp_86	1292	T/C	T/T	T/C	T/T	T/T	T/C	C/C	T/T	T/T	T/T	T/C	T/T	T/T	T/T	T/T	T/C	T/C	T/C	C/C	T/T	T/T	T/C	T/T	T/T	T/T	T/C	T/C	T/T	T/C	T/C	T/C	T/C	T/T	T/C	T/T	T/T	T/T	T/C	T/C	T/C	T/T	T/T	T/T	T/C	T/T	T/T	T/C
Tp_86_1376	Tp_86	1376	C/T	C/C	C/C	C/C	C/C	C/C	C/T	C/C	C/C	C/C	C/C	C/C	C/C	C/C	C/C	C/T	C/C	C/T	T/T	C/C	C/C	C/C	C/C	C/C	C/C	C/C	C/C	C/C	C/T	C/C	C/C	C/C	C/C	C/T	C/C	C/C	C/C	C/C	C/C	C/C	C/C	C/C	C/C	C/C	C/C	C/C	C/T
Tp_86_1498	Tp_86	1498	A/A	A/A	A/A	A/A	A/A	A/A	A/A	A/A	A/A	A/A	A/A	A/A	A/A	A/A	A/A	A/A	A/A	A/A	A/A	A/A	A/A	A/A	A/A	A/A	A/A	A/A	A/A	A/A	A/A	A/A	A/G	A/A	A/A	A/A	A/A	A/A	A/A	A/G	A/A	A/A	A/A	A/A	A/A	A/A	A/A	A/A	A/A
Tp_86_1568	Tp_86	1568	G/G	G/G	G/G	G/G	G/G	G/G	G/G	G/G	G/G	G/G	G/G	G/G	G/G	G/G	G/G	G/G	G/G	G/G	G/G	G/G	G/G	G/A	G/G	G/G	G/G	G/G	G/G	G/G	G/G	G/G	G/G	G/A	G/G	G/G	G/G	G/G	G/G	G/G	G/G	G/A	G/G	G/G	G/G	G/G	G/G	G/G	G/G
Tp_86_1597	Tp_86	1597	-	-	-	-	-	-	-	-	-	-	-	-	-	-	-	-	-	-	-	-	-	-	-	-	-	-	-	-	-	-	-	-	-	-	-	-	-	-	-	-	-	-	-	-	-	-	-
Tp_86_1597	Tp_86	1597	-	-	-	-	-	-	-	-	-	-	-	-	-	-	-	-	-	-	-	-	-	-	-	-	-	-	-	-	-	-	-	-	-	-	-	-	-	-	-	-	-	-	-	-	-	-	-
Tp_86_1602	Tp_86	1602	T/T	T/T	T/T	T/T	T/T	T/T	T/T	T/T	T/T	T/T	T/T	T/T	T/T	T/T	T/T	T/T	T/T	T/T	T/T	T/T	T/T	T/T	T/T	T/T	T/T	T/C	T/T	T/T	T/T	T/T	T/T	T/T	T/T	T/T	T/T	T/T	T/T	T/T	T/T	T/T	T/T	T/T	T/T	T/T	T/T	T/T	T/T
Tp_86_1672	Tp_86	1672	C/G	C/C	C/C	C/C	C/C	C/C	C/G	C/C	C/C	C/C	C/C	C/C	C/C	C/C	C/C	C/C	C/C	C/G	G/G	C/C	C/C	C/C	C/C	C/C	C/C	C/C	C/C	C/C	C/C	C/C	C/C	C/C	C/C	C/C	C/C	C/C	C/C	C/C	C/C	C/C	C/C	C/C	C/C	C/C	C/C	C/C	C/G
Tp_86_1672	Tp_86	1672	C/C	C/C	C/C	C/C	C/C	C/A	C/C	C/C	C/C	C/C	C/A	C/C	C/C	C/C	C/C	C/C	C/C	C/C	C/C	C/C	C/C	C/C	C/C	C/C	C/C	C/C	C/C	C/C	C/C	C/C	C/C	C/C	C/C	C/C	C/C	C/C	C/C	C/C	C/C	C/C	C/C	C/C	C/C	C/C	C/C	C/C	C/C
Tp_86_1823	Tp_86	1823	C/C	C/C	C/C	C/C	C/C	C/C	C/C	C/C	C/C	C/C	C/C	C/C	C/C	C/C	C/C	C/C	C/C	C/C	C/C	C/C	C/C	C/C	C/C	C/C	C/C	C/C	C/C	C/C	C/C	C/C	C/C	C/C	C/C	C/T	C/C	C/C	C/C	C/C	C/C	C/C	C/C	C/C	C/C	C/C	C/C	C/C	C/C
Tp_86_1886	Tp_86	1886	T/T	T/T	T/T	T/T	T/T	T/T	T/C	T/T	T/T	T/T	T/T	T/T	T/T	T/T	T/T	T/T	T/T	T/T	T/T	T/T	T/T	T/T	T/T	T/T	T/T	T/T	T/T	T/T	T/T	T/T	T/T	T/T	T/T	T/T	T/T	T/T	T/T	T/T	T/T	T/T	T/T	T/T	T/T	T/T	T/T	T/T	T/T
Tp_86_1969	Tp_86	1969	C/C	C/C	C/C	C/C	C/C	C/C	C/C	C/C	C/C	C/C	C/C	C/C	C/C	C/C	C/C	C/C	C/C	C/C	C/C	C/C	C/C	C/C	C/C	C/C	C/C	C/C	C/C	C/C	C/C	C/C	C/C	C/C	C/C	C/C	C/C	C/C	C/C	C/C	C/C	C/C	C/C	C/T	C/C	C/C	C/C	C/C	C/C
Tp_86_2013	Tp_86	2013	C/C	C/C	C/C	C/C	C/C	C/C	C/C	C/C	C/C	C/C	C/C	C/C	C/C	C/C	C/C	C/C	C/C	C/T	C/C	C/C	C/C	C/C	C/C	C/C	C/C	C/C	C/C	C/C	C/C	C/C	C/C	C/C	C/C	C/C	C/C	C/C	C/C	C/C	C/C	C/C	C/C	C/C	C/C	C/C	C/C	C/C	C/C
Tp_86_2018	Tp_86	2018	T|C	C|C	T|C	C|C	C|C	T|C	T/T	C|C	C|C	C|C	T|C	C|C	C|C	C|C	C|C	T/C	T|C	T|C	T/T	C|C	C/C	T|C	C|C	C|C	C|C	T/C	T|C	C|C	T/T	T/C	C/C	T|C	C|C	C/C	C|C	C/C	C|C	C/C	T|C	T|C	C|C	C|C	C|C	T|C	C|C	C|C	T|C
Tp_86_2024	Tp_86	2024	T|A	A|A	T|A	A|A	A|A	T|A	T/T	A|A	A|A	A|A	T|A	A|A	A|A	A|A	A|A	T/A	T|A	T|A	T/T	A|A	T/A	T|A	A|A	A|A	A|A	T/T	T|A	A|A	T/T	T/A	T/A	T|A	A|A	T/A	A|A	A/A	A|A	T/A	T|A	T|A	A|A	A|A	A|A	T|A	A|A	A|A	T|A
Tp_86_2058	Tp_86	2058	T/T	T/T	T/T	T/T	T/T	T/T	T/T	T/T	T/T	T/T	T/T	T/T	T/T	T/T	T/T	T/A	T/T	T/T	T/T	T/T	T/T	T/T	T/T	T/T	T/T	T/T	T/T	T/T	T/A	T/T	T/T	T/T	T/T	T/T	T/T	T/T	T/T	T/T	T/T	T/T	T/T	T/T	T/T	T/T	T/T	T/T	T/T
Tp_86_2069	Tp_86	2069	G/T	T/T	G/T	T/T	T/T	G/T	G/G	T/T	T/T	T/T	G/T	T/T	T/T	T/T	T/T	G/T	G/T	G/T	G/G	T/T	T/T	G/T	T/T	T/T	T/T	G/T	G/T	T/T	G/G	G/T	T/T	G/T	T/T	T/T	T/T	T/T	T/T	T/T	G/T	G/T	T/T	T/T	T/T	G/T	T/T	T/T	G/T
Tp_86_2159	Tp_86	2159	G/G	G/G	G/G	G/T	G/G	G/G	G/G	G/G	G/G	G/G	G/G	G/G	G/G	G/G	G/G	G/G	G/G	G/T	G/G	G/T	G/G	G/G	G/G	G/G	G/G	G/G	G/G	G/G	G/G	G/G	G/G	G/G	G/G	G/G	G/G	G/T	G/G	G/G	G/G	G/G	G/G	G/T	G/G	G/G	G/G	G/G	G/G
Tp_86_2188	Tp_86	2188	G/G	G/G	G/G	G/G	G/G	G/G	G/G	G/G	G/G	G/G	G/G	G/G	G/G	G/G	G/G	G/G	G/G	G/G	G/G	G/G	G/G	G/G	G/G	G/G	G/G	G/G	G/G	G/G	G/G	G/G	G/T	G/G	G/G	G/G	G/G	G/G	G/G	G/T	G/G	G/G	G/G	G/G	G/G	G/G	G/G	G/G	G/G
Tp_86_2264	Tp_86	2264	A/A	A/A	A/A	A/A	A/A	A/A	A/A	A/G	A/A	A/A	A/A	A/A	A/A	A/A	A/G	A/A	A/A	A/A	A/A	A/A	A/A	A/A	A/A	A/G	A/A	A/A	A/A	A/A	A/A	A/A	A/A	A/A	A/A	A/A	A/A	A/A	A/A	A/A	A/A	A/A	G/G	A/A	A/A	A/A	A/A	A/A	A/A
Tp_86_2270	Tp_86	2270	G/A	A/A	G/A	A/A	A/A	G/A	G/G	A/A	A/A	A/A	G/A	A/A	A/A	A/A	A/A	G/A	G/A	G/A	G/G	A/A	G/A	G/A	A/A	A/A	A/A	G/G	G/A	A/A	G/A	G/A	G/A	G/A	A/A	G/A	A/A	A/A	A/A	G/A	G/A	G/A	A/A	A/A	A/A	G/A	A/A	A/A	G/A
Tp_86_2313	Tp_86	2313	-	-	-	-	-	-	-	-	-	-	-	-	-	-	-	-	-	-	-	-	-	-	-	-	-	-	-	-	-	-	-	-	-	-	-	-	-	-	-	-	-	-	-	-	-	-	-
Tp_86_2313	Tp_86	2313	-	-	-	-	-	-	-	-	-	-	-	-	-	-	-	-	-	-	-	-	-	-	-	-	-	-	-	-	-	-	-	-	-	-	-	-	-	-	-	-	-	-	-	-	-	-	-
Tp_86_2313	Tp_86	2313	-	-	-	-	-	-	-	-	-	-	-	-	-	-	-	-	-	-	-	-	-	-	-	-	-	-	-	-	-	-	-	-	-	-	-	-	-	-	-	-	-	-	-	-	-	-	-
Tp_86_2313	Tp_86	2313	-	-	-	-	-	-	-	-	-	-	-	-	-	-	-	-	-	-	-	-	-	-	-	-	-	-	-	-	-	-	-	-	-	-	-	-	-	-	-	-	-	-	-	-	-	-	-
Tp_86_2313	Tp_86	2313	-	-	-	-	-	-	-	-	-	-	-	-	-	-	-	-	-	-	-	-	-	-	-	-	-	-	-	-	-	-	-	-	-	-	-	-	-	-	-	-	-	-	-	-	-	-	-
Tp_86_2313	Tp_86	2313	-	-	-	-	-	-	-	-	-	-	-	-	-	-	-	-	-	-	-	-	-	-	-	-	-	-	-	-	-	-	-	-	-	-	-	-	-	-	-	-	-	-	-	-	-	-	-
Tp_86_2356	Tp_86	2356	C/C	C/C	C/C	C/C	C/C	C/C	C/T	C/C	C/C	C/C	C/C	C/C	C/C	C/C	C/C	C/C	C/C	C/C	C/C	C/C	C/C	C/C	C/C	C/C	C/C	C/C	C/C	C/C	C/C	C/C	C/C	C/C	C/C	C/C	C/C	C/C	C/C	C/C	C/C	C/C	C/C	C/C	C/C	C/C	C/C	C/C	C/C
Tp_86_2358	Tp_86	2358	-	-	-	-	-	-	-	-	-	-	-	-	-	-	-	-	-	-	-	-	-	-	-	-	-	-	-	-	-	-	-	-	-	-	-	-	-	-	-	-	-	-	-	-	-	-	-
Tp_86_2358	Tp_86	2358	-	-	-	-	-	-	-	-	-	-	-	-	-	-	-	-	-	-	-	-	-	-	-	-	-	-	-	-	-	-	-	-	-	-	-	-	-	-	-	-	-	-	-	-	-	-	-
Tp_86_2358	Tp_86	2358	-	-	-	-	-	-	-	-	-	-	-	-	-	-	-	-	-	-	-	-	-	-	-	-	-	-	-	-	-	-	-	-	-	-	-	-	-	-	-	-	-	-	-	-	-	-	-
Tp_86_2358	Tp_86	2358	-	-	-	-	-	-	-	-	-	-	-	-	-	-	-	-	-	-	-	-	-	-	-	-	-	-	-	-	-	-	-	-	-	-	-	-	-	-	-	-	-	-	-	-	-	-	-
Tp_86_2360	Tp_86	2360	T/T	T/T	T/T	T/T	T/T	T/T	T/T	T/T	T/T	T/T	T/T	T/T	T/T	T/T	T/T	T/T	T/T	T/T	T/T	T/T	T/T	T/T	T/T	T/T	T/T	T/T	T/T	T/T	T/T	T/T	T/TTTA	T/T	T/T	T/T	T/T	T/T	T/T	T/TTTA	T/T	T/T	T/T	T/T	T/T	T/T	T/T	T/T	T/T
Tp_86_2376	Tp_86	2376	-	-	-	-	-	-	-	-	-	-	-	-	-	-	-	-	-	-	-	-	-	-	-	-	-	-	-	-	-	-	-	-	-	-	-	-	-	-	-	-	-	-	-	-	-	-	-
Tp_86_2376	Tp_86	2376	-	-	-	-	-	-	-	-	-	-	-	-	-	-	-	-	-	-	-	-	-	-	-	-	-	-	-	-	-	-	-	-	-	-	-	-	-	-	-	-	-	-	-	-	-	-	-
Tp_86_2376	Tp_86	2376	-	-	-	-	-	-	-	-	-	-	-	-	-	-	-	-	-	-	-	-	-	-	-	-	-	-	-	-	-	-	-	-	-	-	-	-	-	-	-	-	-	-	-	-	-	-	-
Tp_86_2376	Tp_86	2376	-	-	-	-	-	-	-	-	-	-	-	-	-	-	-	-	-	-	-	-	-	-	-	-	-	-	-	-	-	-	-	-	-	-	-	-	-	-	-	-	-	-	-	-	-	-	-
Tp_86_2376	Tp_86	2376	-	-	-	-	-	-	-	-	-	-	-	-	-	-	-	-	-	-	-	-	-	-	-	-	-	-	-	-	-	-	-	-	-	-	-	-	-	-	-	-	-	-	-	-	-	-	-
Tp_86_2376	Tp_86	2376	-	-	-	-	-	-	-	-	-	-	-	-	-	-	-	-	-	-	-	-	-	-	-	-	-	-	-	-	-	-	-	-	-	-	-	-	-	-	-	-	-	-	-	-	-	-	-
Tp_86_2390	Tp_86	2390	T/T	T/T	T/T	T/C	T/T	T/T	T/T	T/T	T/T	T/T	T/T	T/T	T/T	T/T	T/T	T/T	T/T	T/C	T/T	T/C	T/T	T/T	T/T	T/T	T/T	T/T	T/T	T/T	T/T	T/T	T/T	T/T	T/T	T/T	T/T	T/C	T/T	T/T	T/T	T/T	T/T	T/C	T/T	T/T	T/T	T/T	T/T
Tp_86_2393	Tp_86	2393	G/G	G/A	G/G	G/A	G/G	G/G	G/G	G/G	G/A	G/G	G/G	G/G	G/G	G/G	G/G	G/G	G/G	G/G	G/G	G/G	G/G	G/G	G/A	G/G	G/G	G/G	G/G	G/G	G/G	G/G	G/G	G/G	G/G	G/G	G/G	G/G	G/G	G/G	G/G	G/G	G/G	G/G	G/G	G/G	G/G	G/G	G/G
Tp_86_2396	Tp_86	2396	T/T	T/T	T/T	T/T	T/T	T/T	T/T	T/T	T/T	T/T	T/T	T/T	T/T	T/TGTGTGTG	T/T	T/T	T/T	T/T	T/T	T/T	T/T	T/T	T/T	T/T	T/T	T/T	T/T	T/T	T/T	T/T	T/T	T/T	T/T	T/T	T/T	T/T	T/T	T/T	T/T	T/T	T/T	T/T	T/T	T/T	T/T	T/T	T/T
Tp_86_2461	Tp_86	2461	A/A	A/A	A/G	A/A	A/A	A/A	A/A	A/A	A/A	A/A	A/A	A/A	A/A	A/A	A/A	A/A	A/A	A/A	A/A	A/A	A/A	A/A	A/A	A/A	A/A	A/G	A/G	A/A	A/A	A/A	A/A	A/A	A/A	A/A	A/A	A/A	A/A	A/A	A/A	A/A	A/A	A/A	A/A	A/G	A/A	A/A	A/A
Tp_86_2477	Tp_86	2477	G/G	G/G	G/G	G/G	G/G	G/G	G/G	G/G	G/G	G/G	G/G	G/G	G/G	G/G	G/G	G/G	G/G	G/G	G/G	G/G	G/G	G/G	G/G	G/G	G/G	G/G	G/G	G/G	G/G	G/G	G/G	G/G	G/G	G/T	G/G	G/G	G/G	G/G	G/G	G/G	G/G	G/G	G/G	G/G	G/G	G/G	G/G
Tp_86_2543	Tp_86	2543	A/A	A/A	A/A	A/A	A/G	A/G	A/A	A/A	A/A	A/A	A/G	A/G	A/G	A/A	A/A	A/A	A/A	A/A	A/A	A/A	A|G	A/A	A/A	A/A	A/G	A/A	A/A	A/A	A/A	A/A	A/G	A/G	A/G	A|G	A/G	A/A	A/G	A/A	A/A	A/A	A/A	A/A	A/A	A/G	A/A	A/A	A/A
Tp_86_2551	Tp_86	2551	C/C	C/C	C/C	C/C	C/C	C/C	C/C	C/C	C/C	C/C	C/C	C/C	C/C	C/C	C/C	C/C	C/C	C/C	C/C	C/C	C|T	C/C	C/C	C/C	C/C	C/T	C/C	C/C	C/C	C/C	C/C	C/C	C/C	C|T	C/C	C/C	C/C	C/C	C/C	C/C	C/C	C/C	C/C	C/C	C/C	C/C	C/C
Tp_86_2552	Tp_86	2552	TAAGATA/TAAGATA	TAAGATA/TAAGATA	TAAGATA/TAAGATA	TAAGATA/T	TAAGATA/TAAGATA	TAAGATA/TAAGATA	TAAGATA/TAAGATA	TAAGATA/TAAGATA	TAAGATA/TAAGATA	TAAGATA/TAAGATA	TAAGATA/TAAGATA	TAAGATA/TAAGATA	TAAGATA/TAAGATA	TAAGATA/TAAGATA	TAAGATA/TAAGATA	TAAGATA/TAAGATA	TAAGATA/TAAGATA	TAAGATA/T	T/T	TAAGATA/T	TAAGATA/TAAGATA	TAAGATA/TAAGATA	TAAGATA/T	TAAGATA/TAAGATA	TAAGATA/TAAGATA	TAAGATA/TAAGATA	TAAGATA/TAAGATA	TAAGATA/TAAGATA	TAAGATA/TAAGATA	TAAGATA/TAAGATA	TAAGATA/TAAGATA	TAAGATA/TAAGATA	TAAGATA/TAAGATA	TAAGATA/TAAGATA	TAAGATA/TAAGATA	TAAGATA/T	TAAGATA/TAAGATA	TAAGATA/TAAGATA	TAAGATA/TAAGATA	TAAGATA/TAAGATA	TAAGATA/TAAGATA	TAAGATA/T	TAAGATA/TAAGATA	TAAGATA/TAAGATA	TAAGATA/TAAGATA	TAAGATA/TAAGATA	TAAGATA/TAAGATA
Tp_86_2562	Tp_86	2562	G/G	G/G	G/G	G/G	G/G	G/G	G/G	G/G	G/G	G/G	G/G	G/G	G/G	G/G	G/G	G/G	G/G	G/G	-	G/G	G/G	G/G	G/G	G/G	G/G	G/G	G/G	G/G	G/G	G/G	G/A	G/G	G/G	G/G	G/G	G/G	G/G	G/A	G/G	G/G	G/G	G/G	G/G	G/G	G/G	G/G	G/G
Tp_86_2585	Tp_86	2585	GAA/GAA	GAA/GAA	GAA/GAA	GAA/GAA	GAA/GAA	GAA/GAA	GAA/GAA	GAA/GAA	GAA/GAA	GAA/GAA	GAA/GAA	GAA/GAA	GAA/GAA	GAA/GAA	GAA/GAA	GAA/GAA	GAA/GAA	GAA/GAA	-	GAA/GAA	GAA/GAA	GAA/GAA	GAA/G	GAA/GAA	GAA/GAA	GAA/GAA	GAA/GAA	GAA/GAA	GAA/GAA	GAA/GAA	GAA/GAA	GAA/GAA	GAA/GAA	GAA/GAA	GAA/GAA	GAA/GAA	GAA/GAA	GAA/GAA	GAA/GAA	GAA/GAA	GAA/GAA	GAA/GAA	GAA/GAA	GAA/GAA	GAA/GAA	GAA/GAA	GAA/GAA
Tp_86_2596	Tp_86	2596	G/G	GA/GA	GA/GA	GA/GA	GA/GA	GA/GA	GA/GA	GA/G	GA/GA	GA/G	GA/GA	GA/G	GA/G	GA/GA	GA/G	GA/GA	GA/GA	GA/GA	-	GA/GA	GA/GA	GA/GA	GA/GA	GA/G	GA/GA	GA/GA	GA/GA	G/G	GA/GA	GA/GA	GA/GA	GA/GA	GA/GA	GA/GA	GA/G	GA/G	GA/G	GA/GA	GA/GA	GA/GA	GA/G	GA/GA	GA/GA	GA/GA	GA/G	GA/G	GA/GA
Tp_86_2604	Tp_86	2604	A/A	A/A	A/A	A/A	A/A	A/A	A/A	A/A	A/A	A/A	A/A	A/A	A/A	A/A	A/A	A/A	A/A	A/A	A/A	A/A	A/A	A/A	A/A	A/A	A/A	A/A	A/A	A/A	A/A	A/A	A/T	A/A	A/A	A/A	A/A	A/A	A/A	A/T	A/A	A/A	A/A	A/A	A/A	A/A	A/A	A/A	A/A
Tp_86_2615	Tp_86	2615	C/C	C/C	C/C	C/C	C/C	C/C	C/C	C/C	C/C	C/C	C/C	C/C	C/C	C/C	C/C	C/C	C/C	C/C	C|G	C/C	C/C	C/C	C/C	C/C	C/C	C/C	C/C	C/C	C/C	C/C	C/C	C/C	C/C	C/C	C/C	C/C	C/C	C/C	C/C	C/C	C/C	C/C	C/C	C/C	C/C	C/C	C|C
Tp_86_2623	Tp_86	2623	C/C	C/C	C/C	C/C	C/C	C/C	C/C	C/C	C/C	C/C	C/C	C/C	C/C	C/C	C/C	C/C	C/C	C/C	C/C	C/C	C|A	C/C	C/C	C/C	C/C	C/C	C/C	C/C	C/C	C/C	C/C	C/C	C/C	C|A	C/C	C/C	C/C	C/C	C/C	C/C	C/C	C/C	C/C	C/C	C/C	C/C	C/C
Tp_86_2637	Tp_86	2637	T/G	T/T	T/G	T/T	T/T	T/G	G/G	T/T	T/T	T/T	T/G	T/T	T/T	T/T	T/T	T/G	T/G	T/T	G|G	T/T	T|G	G/G	T/T	T/G	T/T	G|G	T/G	T/T	T/G	T/G	T/T	T/G	T/T	T|G	T/T	T/T	T/T	T/T	T/G	G/G	T/T	T/T	T/T	T/G	T/T	T/T	T|G
Tp_86_2650	Tp_86	2650	T/T	T/T	T/T	T/T	T/T	T/T	T/T	T/T	T/T	T/T	T/T	T/T	T/T	T/T	T/T	T/T	T/T	T/T	T/T	T/T	T/T	T/T	T/T	T/T	T/T	T/T	T/T	T/T	T/T	T/T	T/G	T/T	T/T	T/T	T/T	T/T	T/T	T/G	T/T	T/T	T/T	T/T	T/T	T/T	T/T	T/T	T/T
Tp_86_2657	Tp_86	2657	GT/GT	GT/GT	GT/GT	GT/GT	GT/GT	GT/GT	GT/GT	GT/GT	GT/GT	GT/G	GT/GT	GT/G	GT|G	GT/GT	GT/GT	GT/G	GT/GT	GT/GT	GT/GT	GT/GT	GT/GT	GT/GT	GT/GT	GT/GT	GT/GT	GT/GT	GT/GT	GT/G	GT/GT	GT/GT	GT/GT	GT/GT	GT/GT	GT/GT	GT/GT	GT/G	GT/G	GT/GT	GT/GT	GT/GT	GT/GT	GT/GT	GT/GT	GT/GT	GT/GT	G/G	GT/GT
Tp_86_2657	Tp_86	2657	G/G	G/G	G/G	G/G	G/G	G/G	G/G	G/G	G/G	G/G	G/GT	G/G	G|G	G/GT	G/G	G/G	G/G	G/G	G/G	G/G	G/GT	G/G	G/G	G/G	G/GT	G/G	G/G	G/G	G/G	G/G	G/G	G/G	G/G	G/GT	G/G	G/G	G/G	G/G	G/G	G/G	G/G	G/G	G/G	G/G	G/G	G/G	G/GT
Tp_86_2657	Tp_86	2657	G/G	G/G	G/G	G/G	G/G	G/G	G/G	G/G	G/G	G/G	G/G	G/G	G|G	G/G	G/G	G/G	G/G	G/GTTTT	G/G	G/GTTTT	G/G	G/G	G/GTTTT	G/G	G/G	G/G	G/G	G/G	G/G	G/G	G/G	G/G	G/G	G/G	G/G	G/G	G/G	G/G	G/G	G/G	G/G	G/G	G/G	G/G	G/G	G/G	G/G
Tp_86_2657	Tp_86	2657	G/G	G/G	G/G	G/G	G/G	G/G	G/G	G/G	G/G	G/G	G/G	G/G	G|G	G/G	G/G	G/G	G/G	G/G	G/G	G/G	G/G	G/G	G/G	G/G	G/G	G/G	G/G	G/G	G/G	G/G	G/G	G/G	G/G	G/G	G/G	G/G	G/G	G/G	G/G	G/G	G/G	G/GTTTTT	G/G	G/G	G/G	G/G	G/G
Tp_86_2657	Tp_86	2657	G/G	G/GTTT	G/G	G/G	G/G	G/G	G/G	G/G	G/GTTT	G/G	G/G	G/G	G|G	G/G	G/G	G/G	G/G	G/G	G/G	G/G	G/G	G/G	G/G	G/G	G/G	G/G	G/G	G/G	G/G	G/G	G/G	G/G	G/G	G/G	G/G	G/G	G/G	G/G	G/G	G/G	G/G	G/G	G/G	G/G	G/G	G/G	G/G
Tp_86_2657	Tp_86	2657	G/G	G/G	G/G	G/G	G/G	G/G	G/G	G/G	G/G	G/G	G/G	G/G	G|G	G/G	G/G	G/G	G/G	G/G	G/G	G/G	G/G	G/G	G/G	G/G	G/G	G/G	G/G	G/G	G/G	G/G	G/G	G/G	G/G	G/G	G/G	G/G	G/G	G/G	G/G	G/G	G/G	G/G	G/GTTTTTT	G/G	G/G	G/G	G/G
Tp_86_2664	Tp_86	2664	T/T	T/T	T/T	T/T	T/T	T/T	T/T	T/T	T/T	T/T	T/T	T/T	T/T	T/T	T/T	T/T	T/T	T/T	T/T	T/TTTTTC	T/T	T/T	T/T	T/T	T/T	T/T	T/T	T/T	T/T	T/T	T/T	T/T	T/T	T/T	T/T	T/T	T/T	T/T	T/T	T/T	T/T	T/T	T/T	T/T	T/T	T/T	T/T
Tp_86_2665	Tp_86	2665	-	-	-	-	-	-	-	-	-	-	-	-	-	-	-	-	-	-	-	-	-	-	-	-	-	-	-	-	-	-	-	-	-	-	-	-	-	-	-	-	-	-	-	-	-	-	-
Tp_86_2665	Tp_86	2665	-	-	-	-	-	-	-	-	-	-	-	-	-	-	-	-	-	-	-	-	-	-	-	-	-	-	-	-	-	-	-	-	-	-	-	-	-	-	-	-	-	-	-	-	-	-	-
Tp_86_2670	Tp_86	2670	T/T	T/T	T/T	T|TTCTTA	T/T	T/T	T/T	T/T	T/T	T/T	T/T	T/T	T/T	T/T	T/T	T/T	T/T	T/TTCTTA	T/T	T/TTCTTA	T/T	T/T	T/T	T/T	T/T	T/T	T/T	T/T	T/T	T/T	T/T	T/T	T/T	T/T	T/T	T|TTCTTA	T/T	T/T	T/T	T/T	T/T	T/TTCTTA	T/T	T/T	T/T	T/T	T/T
Tp_86_2672	Tp_86	2672	-	-	-	-	-	-	-	-	-	-	-	-	-	-	-	-	-	-	-	-	-	-	-	-	-	-	-	-	-	-	-	-	-	-	-	-	-	-	-	-	-	-	-	-	-	-	-
Tp_86_2672	Tp_86	2672	-	-	-	-	-	-	-	-	-	-	-	-	-	-	-	-	-	-	-	-	-	-	-	-	-	-	-	-	-	-	-	-	-	-	-	-	-	-	-	-	-	-	-	-	-	-	-
Tp_86_2691	Tp_86	2691	-	-	-	-	-	-	-	-	-	-	-	-	-	-	-	-	-	-	-	-	-	-	-	-	-	-	-	-	-	-	-	-	-	-	-	-	-	-	-	-	-	-	-	-	-	-	-
Tp_86_2691	Tp_86	2691	-	-	-	-	-	-	-	-	-	-	-	-	-	-	-	-	-	-	-	-	-	-	-	-	-	-	-	-	-	-	-	-	-	-	-	-	-	-	-	-	-	-	-	-	-	-	-
Tp_86_2694	Tp_86	2694	G/G	G/G	G/G	G/G	G/G	G/G	G/G	G/G	G/G	G/G	G/G	G/G	G/G	G/G	G/G	G|A	G/G	G/G	G/G	G/G	G/G	G/G	G/G	G/G	G/G	G/G	G/G	G/G	G|A	G/G	G/G	G/G	G/G	G/G	G/G	G/G	G/G	G/G	G/G	G/G	G/G	G/G	G/G	G/G	G/G	G/G	G/G
Tp_86_2698	Tp_86	2698	T/T	T/T	T/T	T/T	T/T	T/T	T/T	T/T	T/T	T/T	T/T	T/T	T/T	T/T	T/T	T|G	T/T	T/T	T/T	T/T	T/T	T/T	T/T	T/T	T/T	T/T	T/T	T/T	T|G	T/T	T/T	T/T	T/T	T/T	T/T	T/T	T/T	T/T	T/T	T/T	T/T	T/T	T/T	T/T	T/T	T/T	T/T
Tp_86_2701	Tp_86	2701	G/G	G/G	G/G	G/G	G/G	G/G	G/A	G/G	G/G	G/G	G/G	G/G	G/G	G/G	G/G	G/G	G/G	G/G	G/G	G/G	G/G	G/G	G/G	G/G	G/G	G/G	G/G	G/G	G/G	G/G	G/G	G/G	G/G	G/G	G/G	G/G	G/G	G/G	G/G	G/G	G/G	G/G	G/G	G/G	G/G	G/G	G/G
Tp_86_2702	Tp_86	2702	G/G	G/G	G/G	G/G	G/G	G/G	G/G	G/G	G/G	G/G	G/G	G/G	G/G	G/G	G/G	G|A	G/G	G/G	G/G	G/G	G/G	G/G	G/G	G/G	G/G	G/G	G/G	G/G	G|A	G/G	G/G	G/G	G/G	G/G	G/G	G/G	G/G	G/G	G/G	G/G	G/G	G/G	G/G	G/G	G/G	G/G	G/G
Tp_86_2703	Tp_86	2703	TC|T	TC/TC	TC|T	TC/TC	TC/TC	TC/T	T|T	TC/TC	TC/TC	TC/TC	TC|T	TC/TC	TC/TC	TC/TC	TC/TC	TC/TC	TC/TC	TC|T	T|T	TC/TC	TC/TC	T|T	TC/TC	TC|T	TC/TC	TC|T	TC|T	TC/TC	TC/TC	TC/TC	TC/TC	TC|T	TC/TC	TC/TC	TC/TC	TC/TC	TC/TC	TC/TC	TC|T	T|T	TC/TC	TC/TC	TC/TC	TC/T	TC/TC	TC/TC	TC|T
Tp_86_2705	Tp_86	2705	A/A	A/A	A/A	A/A	A/A	A/A	A/A	A/A	A/A	A/A	A/A	A/A	A/A	A/A	A/A	A|G	A/A	A/A	A/A	A/A	A/A	A/A	A/A	A/A	A/A	A/A	A/A	A/A	A|G	A/A	A/A	A/A	A/A	A/A	A/A	A/A	A/A	A/A	A/A	A/A	A/A	A/A	A/A	A/A	A/A	A/A	A/A
Tp_86_2709	Tp_86	2709	G/G	G/G	G/G	G/G	G/G	G/G	G/G	G/G	G/G	G/G	G/G	G/G	G/G	G/G	G/G	G|C	G/G	G/G	G/G	G/G	G/G	G/G	G/G	G/G	G/G	G/G	G/G	G/G	G|C	G/G	G/G	G/G	G/G	G/G	G/G	G/G	G/G	G/G	G/G	G/G	G/G	G/G	G/G	G/G	G/G	G/G	G/G
Tp_86_2712	Tp_86	2712	-	-	-	-	-	-	-	-	-	-	-	-	-	-	-	-	-	-	-	-	-	-	-	-	-	-	-	-	-	-	-	-	-	-	-	-	-	-	-	-	-	-	-	-	-	-	-
Tp_86_2712	Tp_86	2712	-	-	-	-	-	-	-	-	-	-	-	-	-	-	-	-	-	-	-	-	-	-	-	-	-	-	-	-	-	-	-	-	-	-	-	-	-	-	-	-	-	-	-	-	-	-	-
Tp_86_2713	Tp_86	2713	G/G	G/G	G/G	G/G	G/G	G/G	G/G	G/G	G/G	G/G	G/G	G/G	G/G	G/G	G/G	G|T	G/G	G/G	G/G	G/G	G/G	G/G	G/G	G/G	G/G	G/G	G/G	G/G	G|T	G/G	G/G	G/G	G/G	G/G	G/G	G/G	G/G	G/G	G/G	G/G	G/G	G/G	G/G	G/G	G/G	G/G	G/G
Tp_86_2719	Tp_86	2719	C|C	C/C	C/C	C/C	C/C	C/C	C/C	C/C	C/C	C/C	C/C	C/C	C/C	C/C	C/C	C/C	C/C	C/C	C|C	C/A	C/C	C/C	C/C	C/C	C/C	C/C	C/C	C/C	C/C	C/C	C/C	C/C	C/C	C/C	C/C	C/C	C/C	C/C	C/C	C/C	C/C	C/A	C|A	C/C	C/C	C/C	C|C
Tp_86_2719	Tp_86	2719	C|T	C/C	C/C	C/C	C/C	C/C	C/T	C/C	C/C	C/C	C/C	C/C	C/C	C/C	C/C	C/C	C/C	C/T	T|T	C/C	C/C	C/C	C/C	C/C	C/C	C/C	C/C	C/C	C/C	C/C	C/C	C/C	C/C	C/C	C/C	C/C	C/C	C/C	C/C	C/C	C/C	C/C	C|C	C/C	C/C	C/C	C|T
Tp_86_2721	Tp_86	2721	AG/AG	AG/AG	AG/AG	AG/AG	AG/AG	AG/AG	AG/AG	AG/AG	AG/AG	AG/AG	AG/AG	AG/AG	AG/AG	AG/AG	AG/AG	AG/AG	AG|A	AG/AG	AG/AG	AG/AG	AG/AG	AG/AG	AG/AG	AG/AG	AG/AG	AG/AG	AG/AG	AG/AG	AG/AG	AG|A	AG/AG	AG/AG	AG/AG	AG/AG	AG/AG	AG/AG	AG/AG	AG/AG	AG/AG	AG/AG	AG|A	AG/AG	AG/AG	AG/AG	AG/AG	AG/AG	AG/AG
Tp_86_2725	Tp_86	2725	G|A	G/G	G|A	G/G	G/G	G/A	A|A	G/G	G/G	G/G	G|A	G/G	G/G	G/G	G/G	G/G	G/G	G|A	A|A	G/G	G/G	A|A	G/G	G|A	G/G	G|A	G|A	G/G	G/G	G/G	G/G	G|A	G/G	G/G	G/G	G/G	G/G	G/G	G|A	A|A	G/G	G/G	G/G	G/A	G/G	G/G	G|A
Tp_86_2728	Tp_86	2728	C/C	C/T	C/C	C/T	C/C	C/C	C/C	C/C	C/T	C/C	C/C	C/C	C/C	C/C	C/C	C/C	C/C	C|T	C/C	T|T	C/C	C/C	C/T	C/C	C/C	C|T	C|T	C/C	C|T	C/C	C/C	C/C	C/C	C/C	C/C	C|T	C/C	C/C	C/C	C/C	C/C	T|T	C|T	C/T	C/C	C/C	C/C
Tp_86_2729	Tp_86	2729	C/C	C/C	C/C	C/C	C/A	C/C	C/C	C|A	C/C	C/C	C/C	C/C	C/C	C/C	C/C	C/C	C|A	C/C	C/C	C/C	C/C	C/C	C/C	C/C	C/C	C/C	C/C	C/C	C/C	C|A	C/C	C/C	C/A	C/C	C/C	C/C	C/C	C/C	C/A	C/C	C|A	C/C	C/C	C/C	C/C	C/C	C/C
Tp_86_2731	Tp_86	2731	T|G	G|G	G/G	G|G	G|G	G/G	G|G	T|G	G|G	T|G	G|G	T|G	T|G	G|G	T|G	G|G	G|G	G|G	G|G	G|G	G|G	G|G	G|G	T|G	G|G	G|G	G|G	T/T	G/G	G|G	T|G	G|G	G|G	G|G	T|G	T|G	T|G	T/G	G|G	G|G	T|G	G|G	G|G	T/G	T|G	T/T	G|G
Tp_86_2732	Tp_86	2732	T/T	T/T	T/T	T/T	T/T	T/T	T/T	T/T	T/T	T/T	T/T	T/T	T/T	T/T	T/T	T|T	T/T	T/T	T/T	T/T	T/T	T/T	T/T	T/T	T/T	T/T	T/T	T/T	T|C	T/T	T/T	T/T	T/T	T/T	T/T	T/T	T/T	T/T	T/T	T/T	T/T	T/T	T/T	T/T	T/T	T/T	T/T
Tp_86_2735	Tp_86	2735	T/T	T/T	T/T	T/T	T/T	T/T	T/T	T/T	T/T	T/T	T/T	T/T	T/T	T/T	T/T	T|T	T/T	T/T	T/T	T/T	T/T	T/T	T/T	T/T	T/T	T/T	T/T	T/T	T|A	T/T	T/T	T/T	T/T	T/T	T/T	T/T	T/T	T/T	T/T	T/T	T/T	T/T	T/T	T/T	T/T	T/T	T/T
Tp_86_2737	Tp_86	2737	T/T	T/T	T/T	T/T	T/T	T/T	T/T	T/T	T/T	T/T	T/T	T/T	T/T	T/T	T/T	T|T	T/T	T/T	T/T	T/T	T/T	T/T	T/T	T/T	T/T	T/T	T/T	T/T	T|C	T/T	T/T	T/T	T/T	T/T	T/T	T/T	T/T	T/T	T/T	T/T	T/T	T/T	T/T	T/T	T/T	T/T	T/T
Tp_86_2738	Tp_86	2738	T|C	C|C	C|C	C|C	C|C	C/C	C|C	T|C	C|C	T|C	C|C	T|C	T|C	C|C	T|C	C|C	C|C	C|C	C|C	C|C	C|C	T|C	C|C	T|C	C|C	C|C	C|C	T/T	T|C	C|C	T|C	C|C	C|C	C|C	T|C	T|C	T|C	T/C	C|C	T|C	T|C	C|C	C|C	T/C	T|C	T/T	C|C
Tp_86_2739	Tp_86	2739	C/C	C/C	C/C	C/C	C/C	C/C	C/C	C/C	C/C	C/C	C/C	C/C	C/C	C/C	C|T	C/C	C/C	C/C	C/C	C/C	C/C	C/C	C/C	C/C	C/C	C/C	C/C	C/C	C/C	C/C	C/C	C/C	C/C	C/C	C/C	C/C	C/C	C/T	C/C	C/C	C/C	C/C	C|T	C/C	C/C	C/C	C/C
Tp_86_2743	Tp_86	2743	C/C	C|T	C|T	C|T	C/T	C/T	C/C	C/C	C|T	C/T	C/T	C|T	C|T	T|T	C|T	T|T	C/T	C/C	C/C	C/C	T|T	C/C	C|T	C/C	T|T	C|T	C|T	C/C	C|T	C/T	C|T	C/T	C/T	T|T	C|T	C/C	C|T	C/T	C/C	C/C	C/C	C/C	C|T	C/T	C|T	C/C	C|T
Tp_86_2746	Tp_86	2746	G/G	G/G	G/G	G/G	G/G	G/G	G/G	G/G	G/G	G/G	G/G	G/G	G/G	G/G	G/G	G|G	G/G	G/G	G/G	G/G	G/G	G/G	G/G	G/G	G/G	G/G	G/G	G/G	G|A	G/G	G/G	G/G	G/G	G/G	G/G	G/G	G/G	G/G	G/G	G/G	G/G	G/G	G/G	G/G	G/G	G/G	G/G
Tp_86_2747	Tp_86	2747	G|A	G/G	G|A	G/G	G/G	G/A	A|A	G/G	G/G	G/G	G|A	G/G	G/G	G/G	G/G	G|G	G/G	G|A	A|A	G/G	G/G	A|A	G/G	G|A	G/G	G|A	G|A	G/G	G|A	G/G	G/G	G|A	G/G	G/G	G/G	G/G	G/G	G/G	G|A	A|A	G/G	G/G	G/G	G/A	G/G	G/G	G|A
Tp_86_2752	Tp_86	2752	G|A	G/G	G/G	G/G	G/G	G/G	G/A	G/G	G/G	G/G	G/G	G/G	G/G	G/G	G/G	G/G	G/G	G|A	A|A	G/G	G/G	G/G	G/G	G/G	G/G	G/G	G/G	G/G	G/G	G/G	G/G	G/G	G/G	G/G	G/G	G/G	G/G	G/G	G/G	G/G	G/G	G/G	G/G	G/G	G/G	G/G	G|A
Tp_86_2753	Tp_86	2753	G/G	G/G	G/G	G/G	G/G	G/G	G/G	G/G	G/G	G/G	G/G	G/G	G/G	G/G	G/G	G/G	G/G	G/G	G/G	G/G	G/G	G/G	G/G	G/G	G/G	G/G	G/G	G/G	G|A	G/G	G/G	G/G	G/G	G/G	G/G	G/G	G/G	G/G	G/G	G/G	G/G	G/G	G/G	G/G	G/G	G/G	G/G
Tp_86_2754	Tp_86	2754	G/G	G/G	G/G	G/G	G/G	G/G	G/G	G/G	G/G	G/G	G/G	G/G	G/G	G/G	G/G	G|G	G/G	G/G	G/G	G/G	G/G	G/G	G/G	G/G	G/G	G/G	G/G	G/G	G|A	G/G	G/G	G/G	G/G	G/G	G/G	G/G	G/G	G/G	G/G	G/G	G/G	G/G	G/G	G/G	G/G	G/G	G/G
Tp_86_2762	Tp_86	2762	C/C	C/C	C/C	C/C	C/C	C/C	C/C	C/C	C/C	C/C	C/C	C/C	C/C	C/C	C/C	C|C	C/C	C/C	C/C	C/C	C|T	C/C	C/C	C/C	C/C	C/C	C/C	C/C	C|T	C/C	C/C	C/C	C/C	C|T	C/C	C/C	C/C	C/C	C/C	C/C	C/C	C/C	C/C	C/C	C/C	C/C	C/C
Tp_86_2763	Tp_86	2763	C/C	C/C	C/C	C/C	C/C	C/C	C/C	C/C	C/C	C/C	C/C	C/C	C/C	C/C	C/C	C/C	C/C	C/C	C/C	C/C	C/C	C|T	C/C	C/C	C/C	C/C	C/C	C/C	C/C	C/C	C/C	C|T	C/C	C/C	C/C	C/C	C/C	C/C	C/C	C|T	C/C	C/C	C/C	C/C	C/C	C/C	C/C
Tp_86_2765	Tp_86	2765	T/T	T|C	T|C	T|C	T/T	T/T	T/T	T/T	T|C	T/C	T/T	T/T	T/T	C|C	T|C	T|C	T/T	T/T	T/T	T/T	T/T	T/T	T|C	T/T	T/C	T/T	T|C	T/T	T/T	T/T	T/T	T/T	T/T	T/T	T/T	T/T	T/T	T/C	T/T	T/T	T/T	T/T	T|C	T/T	T|C	T/T	T|C
Tp_86_2766	Tp_86	2766	G/G	G/G	G/G	G/G	G/G	G/G	G/G	G/G	G/G	G/G	G/G	G/G	G/G	G/G	G/G	G|G	G/G	G/G	G/G	G/G	G/G	G/G	G/G	G/G	G/G	G/G	G/G	G/G	G|A	G/G	G/G	G/G	G/G	G/G	G/G	G/G	G/G	G/G	G/G	G/G	G/G	G/G	G/G	G/G	G/G	G/G	G/G
Tp_86_2767	Tp_86	2767	G/G	G/G	G/G	G/G	G/G	G/G	G/G	G/G	G/G	G/G	G/G	G/G	G/G	G/G	G/G	G|G	G/G	G/G	G/G	G/G	G/G	G/G	G/G	G/G	G/G	G/G	G/G	G/G	G|A	G/G	G/A	G/G	G/G	G/G	G/G	G/G	G/G	G/G	G/G	G/G	G/G	G/G	G/G	G/G	G/G	G/G	G/G
Tp_86_2769	Tp_86	2769	C/C	C/C	C/C	C/C	C/C	C/T	C/C	C/C	C/C	C/C	C|T	C/C	C/C	C/C	C/C	C|C	C|T	C/C	C/C	C/C	C/C	C/C	C/C	C/C	C/C	C/C	C/C	C/C	C|T	C|T	C/C	C/C	C/C	C/C	C/C	C/C	C/C	C/C	C/C	C/C	C/C	C/C	C/C	C/C	C/C	C/C	C/C
Tp_86_2770	Tp_86	2770	C/C	C/C	C/C	C/C	C/C	C/C	C/C	C/C	C/C	C/C	C/C	C/C	C|A	C/C	C/C	C/C	C/C	C/C	C/C	C/C	C/C	C/C	C/C	C/C	C/C	C/C	C/C	C/C	C/C	C/C	C/C	C/C	C/C	C/C	C/C	C/C	C/C	C/C	C/C	C/C	C/C	C/C	C/C	C/C	C/C	C/C	C/C
Tp_86_2773	Tp_86	2773	C/C	C/C	C/C	C/C	C/C	C/C	C/C	C/C	C/C	C/C	C/C	C/C	C/C	C/C	C/C	C/C	C/T	C/C	C/C	C/C	C/C	C/C	C/C	C/C	C/C	C/C	C/C	C/C	C/C	C/T	C/C	C/C	C/C	C/C	C/C	C/C	C/C	C/C	C/C	C/C	C/T	C/C	C/C	C/C	C/C	C/C	C/C
Tp_86_2774	Tp_86	2774	C/C	C/C	C/C	C/C	C/C	C/C	C/C	C/C	C/C	C/C	C/C	C/C	C/C	C/C	C/C	C/C	C/C	C/C	C/C	C/C	C/C	C/C	C/C	C|T	C/C	C/C	C/C	C/C	C/C	C/C	C/C	C/C	C/C	C/C	C/C	C/C	C/C	C/C	C/C	C/C	C/C	C/C	C/C	C/C	C/C	C/C	C/C
Tp_86_2777	Tp_86	2777	C|T	C/T	T/T	C|T	T/T	T/T	T|T	C/C	C|T	C/T	T/T	C/T	C|T	C|T	C|T	C|T	C/T	C|T	T|T	C/C	T|T	T|T	C|T	C|T	T/T	T|T	T/T	C/C	C|T	T/T	C/T	T/T	T/T	T|T	C/T	C/C	C/T	C/T	T|T	T|T	C/T	C/C	C|T	C/T	C|T	C/C	T|T
Tp_86_2790	Tp_86	2790	C/C	C/C	C/C	C/C	C/C	C/C	C/C	C|T	C/C	C/C	C/C	C/C	C/C	C/C	C|T	C/C	C/C	C/C	C/C	C/C	C/C	C/C	C/C	C/T	C/C	C/C	C/C	C/C	C/C	C/C	C/C	C/C	C/C	C/C	C/C	C/C	C/C	C/C	C|T	C/C	C|T	C/C	C/C	C/C	C/C	C/C	C/C
Tp_86_2796	Tp_86	2796	T|C	T/C	T|C	T/C	T/T	T/C	C|C	T|C	T/C	T/T	T|C	T/T	T/T	T/T	T/T	T|T	T/T	C/C	C|C	C/C	T/T	C|C	T/C	T|C	T/T	T|C	T|C	T/T	C/C	T/T	T|C	T|C	T/T	T/T	T/T	T/C	T/T	T/C	C|C	C|C	T/T	C/C	T/C	T/C	T/T	T/C	T|C
Tp_86_2797	Tp_86	2797	C/C	C/C	C/C	C/C	C/C	C/C	C/C	C/C	C/C	C/C	C/C	C/C	C/C	C/C	C/C	C/C	C|A	C/C	C/C	C/C	C/C	C/C	C/C	C/C	C/C	C/C	C/C	C/C	C/C	C|A	C/C	C/C	C/C	C/C	C/C	C/C	C/C	C/C	C/C	C/C	C/C	C/C	C/C	C/C	C/C	C/C	C/C
Tp_86_2799	Tp_86	2799	T|C	T/T	T|C	T/T	T/T	T/C	C|C	T|C	T/T	T/T	T|C	T/T	T/T	T/T	T/T	T|T	T/T	T|C	C|C	T/T	T/T	C|C	T/T	T|C	T/T	T|C	T|C	T/T	T|T	T/T	T/T	T|C	T/T	T/T	T/T	T/T	T/T	T/T	C|C	C|C	T/T	T/T	T/T	T/C	T/T	T/T	T|C
Tp_86_2799	Tp_86	2799	T|T	T/T	T|T	T/T	T/T	T/T	T|T	T|T	T/T	T/T	T|T	T/T	T/T	T/T	T/T	T|T	T/T	T|T	T|T	T/T	T/T	T|T	T/T	T|T	T/T	T|T	T|T	T/T	T|A	T/T	T/T	T|T	T/T	T/T	T/T	T/T	T/T	T/T	T|T	T|T	T/T	T/T	T/T	T/T	T/T	T/T	T|T
Tp_86_2804	Tp_86	2804	C/C	C/C	C/C	C/C	C/C	C/C	C/C	C/C	C/C	C/C	C/C	C/C	C/C	C/C	C/C	C/C	C/C	C/C	C/C	C/C	C/C	C/C	C/C	C/C	C/C	C/C	C/C	C/C	C|T	C/C	C/C	C/C	C/C	C/C	C/C	C/C	C/C	C/C	C/C	C/C	C/C	C/C	C/C	C/C	C/C	C/C	C/C
Tp_86_2805	Tp_86	2805	C/T	C/C	C/C	C/C	C/C	C/C	C/C	C|T	C/C	C/C	C/C	C|T	C/C	C/C	C|T	C/C	C|C	C/C	C/C	C/C	C/C	C/C	C/C	C/T	C/C	C|C	C/C	C/C	C/C	C|C	C/C	C/C	C/C	C/C	C|T	C/T	C/C	C/C	C/C	C/C	C|T	C/C	C/C	C/C	C|T	C/T	C/C
Tp_86_2805	Tp_86	2805	C/C	C/C	C/C	C/C	C/C	C/C	C/C	C|C	C/C	C/C	C/C	C|C	C/C	C/C	C|C	C/C	C|A	C/C	C/C	C/C	C/C	C/C	C/C	C/C	C/C	C|A	C/C	C/C	C/C	C|A	C/C	C/C	C/C	C/C	C|C	C/C	C/C	C/C	C/C	C/C	C|C	C/C	C/C	C/C	C|C	C/C	C/C
Tp_86_2808	Tp_86	2808	C/C	C/C	C/C	C/C	C/C	C/T	C/C	C|T	C/C	C/C	C|T	C/C	C/C	C/C	C/C	C/C	C/C	C/C	C/C	C/C	C/C	C/T	C/C	C/C	C/C	C/C	C/C	C/C	C/C	C/C	C/C	C|T	C/C	C/C	C/C	C/C	C/C	C/C	C|T	C/T	C/C	C/C	C/C	C/C	C/C	C/C	C/C
Tp_86_2809	Tp_86	2809	T|A	T/T	T/T	T/T	T/T	T/T	T/A	T/T	T/T	T/T	T/T	T/T	T/T	T/T	T/T	T/T	T/T	T|A	A|A	T/T	T/T	T/T	T/T	T/T	T/T	T/T	T/T	T/T	T/T	T/T	T/T	T/T	T/T	T/T	T/T	T/T	T/T	T/T	T/T	T/T	T/T	T/T	T/T	T/T	T/T	T/T	T|A
Tp_86_2812	Tp_86	2812	C/C	C/C	C/C	C/C	C/C	C/C	C/C	C/C	C/C	C/C	C/C	C/C	C/C	C/C	C/C	C/C	C/C	C/C	C/C	C/C	C/C	C/C	C/C	C/C	C/C	C/C	C/C	C/C	C|T	C/C	C/C	C/C	C/C	C/C	C/C	C/C	C/C	C/C	C/C	C/C	C/C	C/C	C/C	C/C	C/C	C/C	C/C
Tp_86_2813	Tp_86	2813	G/G	G/A	G/A	G/A	A/A	G/A	G/G	G/G	G/A	G/A	G|A	G|A	G/A	A/A	G/A	A/A	G|A	G/G	G/G	G/G	A|A	G/G	G/A	G/G	A/A	G|A	G/A	G/G	G/G	G|A	G/A	G/A	A/A	A|A	G|A	G/G	G/A	G/A	G/G	G/G	G/G	G/G	G/A	G/A	G|A	G/G	G/A
Tp_86_2817	Tp_86	2817	T|C	T/T	T|C	T/T	T/T	T/C	C|C	T|C	T/T	T/T	T|C	T/T	T/T	T/T	T/T	T/T	T/T	T|C	C|C	T/T	T/T	C|C	T/T	T|C	T/T	T|C	T|C	T/T	T|C	T/T	T/T	T|C	T/T	T/T	T/T	T/T	T/T	T/T	C|C	C|C	T/T	T/T	T/T	T/C	T/T	T/T	T|C
Tp_86_2821	Tp_86	2821	G/G	G/G	G/G	G/G	G/G	G/G	G/G	G/G	G/G	G/G	G/G	G/G	G/G	G/G	G/G	G/G	G/G	G/G	G/G	G/G	G/G	G/G	G/G	G/G	G/G	G/G	G/G	G/G	G/G	G/G	G|A	G/G	G/G	G/G	G/G	G/G	G/G	G/A	G/G	G/G	G/G	G/G	G/G	G/G	G/G	G/G	G/G
Tp_86_2822	Tp_86	2822	A/A	A/A	A/A	A/A	A/A	A/A	A/A	A/A	A/A	A/A	A/A	A/A	A/A	A/A	A/A	A/A	A/A	A/A	A/A	A/A	A/A	A/A	A/A	A/A	A/A	A/A	A/A	A/A	A|G	A/A	A/A	A/A	A/A	A/A	A/A	A/A	A/A	A/A	A/A	A/A	A/A	A/A	A/A	A/A	A/A	A/A	A/A
Tp_86_2829	Tp_86	2829	-	-	-	-	-	-	-	-	-	-	-	-	-	-	-	-	-	-	-	-	-	-	-	-	-	-	-	-	-	-	-	-	-	-	-	-	-	-	-	-	-	-	-	-	-	-	-
Tp_86_2829	Tp_86	2829	-	-	-	-	-	-	-	-	-	-	-	-	-	-	-	-	-	-	-	-	-	-	-	-	-	-	-	-	-	-	-	-	-	-	-	-	-	-	-	-	-	-	-	-	-	-	-
Tp_86_2830	Tp_86	2830	G/G	G/G	G/G	G/G	G/G	G/G	G/G	G|A	G/G	G/G	G/G	G/G	G/G	G/G	G/G	G/G	G/G	G/G	G/G	G/G	G/G	G/G	G/G	G/G	G/G	G/G	G/G	G/G	G/G	G/G	G/G	G/G	G/G	G/G	G/G	G/G	G/G	G/G	G|A	G/G	G/G	G/G	G/G	G/G	G/G	G/G	G/G
Tp_86_2836	Tp_86	2836	T/A	T/T	T/T	T/T	T/T	T/T	T/T	T/A	T/T	T/T	T/T	T|A	T/T	T/T	T/A	T/T	T/T	T/T	T/T	T/T	T/T	T/T	T/T	T/A	T/T	T/T	T/T	T/T	T/T	T/T	T/T	T/T	T/T	T/T	T|A	T/A	T/T	T/T	T/T	T/T	T/T	T/T	T/T	T/T	T/A	T/A	T/T
Tp_86_2839	Tp_86	2839	T/T	T/T	T/T	T/T	T/T	T/T	T/T	T/T	T/T	T/T	T/T	T/T	T/T	T/T	T/G	T/T	T/T	T/T	T/T	T/T	T/T	T/T	T/T	T/T	T/T	T/T	T/T	T/T	T/T	T/T	T/T	T/T	T/T	T/T	T/T	T/T	T/T	T/G	T/T	T/T	T/T	T/T	T/G	T/T	T/T	T/T	T/T
Tp_86_2855	Tp_86	2855	C|T	C/C	C|T	C/C	C|T	C|T	T|T	C|T	C/C	C/C	C|T	C/C	C/C	C/C	C/C	C/C	C/C	C|T	T|T	C/C	C/C	T|T	C|T	C/T	C/C	C|T	C|T	C/C	C/C	C/C	C/C	C|T	C|T	C/C	C/C	C/C	C/C	C/C	T|T	T|T	C/C	C/C	C/C	C|T	C/C	C/C	C|T
Tp_86_2856	Tp_86	2856	C/C	C/C	C/C	C/C	C/C	C/C	C/C	C/C	C/C	C/C	C/C	C/C	C/C	C/C	C/C	C/C	C/C	C/C	C/C	C/C	C/C	C/C	C/C	C/C	C/C	C/C	C/C	C/C	C/C	C/C	C/C	C/C	C/C	C/G	C/C	C/C	C/C	C/C	C/C	C/C	C/C	C/C	C/C	C/C	C/C	C/C	C/C
Tp_86_2865	Tp_86	2865	C/C	C/C	C/C	C/C	C/C	C/C	C/C	C/C	C/C	C/C	C/C	C/C	C/C	C/C	C/C	C/C	C/C	C/C	C/C	C/C	C/C	C/C	C/C	C/C	C/C	C/C	C/C	C/C	C/C	C/C	C/C	C/C	C/C	C/T	C/C	C/C	C/C	C/C	C/C	C/C	C/C	C/C	C/C	C/C	C/C	C/C	C/C
Tp_86_2869	Tp_86	2869	TTA/TTA	TTA/TTA	TTA/TTA	TTA/TTA	TTA/TTA	TTA/TTA	TTA/TTA	TTA|T	TTA/TTA	TTA/TTA	TTA/TTA	TTA/TTA	TTA/TTA	TTA/TTA	TTA|T	TTA/TTA	TTA/TTA	TTA/TTA	TTA/TTA	TTA/TTA	TTA/TTA	TTA/TTA	TTA/TTA	TTA|T	TTA/TTA	TTA/TTA	TTA/TTA	TTA/TTA	TTA/TTA	TTA/TTA	TTA/TTA	TTA/TTA	TTA/TTA	TTA/TTA	TTA/TTA	TTA/TTA	TTA/TTA	TTA/TTA	TTA/TTA	TTA/TTA	TTA|T	TTA/TTA	TTA/TTA	TTA/TTA	TTA/TTA	TTA/TTA	TTA/TTA
Tp_86_2870	Tp_86	2870	T/T	T/T	T/T	T/T	T/T	T/T	T/G	T|T	T/T	T/T	T/T	T/T	T/T	T/T	T|T	T/T	T/T	T/T	T/T	T/T	T/T	T/T	T/T	T|T	T/T	T/T	T/T	T/T	T/T	T/T	T/T	T/T	T/T	T/T	T/T	T/T	T/T	T/T	T/T	T/T	T|T	T/T	T/T	T/T	T/T	T/T	T/T
Tp_86_2870	Tp_86	2870	T/T	T/T	T/T	T/T	T/T	T/T	T/T	T|*	T/T	T/T	T/T	T/T	T/T	T/T	T|*	T/T	T/T	T/T	T/T	T/T	T/T	T/T	T/T	T|*	T/T	T/T	T/T	T/T	T/T	T/T	T/T	T/T	T/T	T/T	T/T	T/T	T/T	T/T	T/T	T/T	T|*	T/T	T/T	T/T	T/T	T/T	T/T
Tp_86_2875	Tp_86	2875	GAACGCCTGATTTTTTTAGGTTAATTGAATAACTATCGTATTT/GAACGCCTGATTTTTTTAGGTTAATTGAATAACTATCGTATTT	GAACGCCTGATTTTTTTAGGTTAATTGAATAACTATCGTATTT/GAACGCCTGATTTTTTTAGGTTAATTGAATAACTATCGTATTT	GAACGCCTGATTTTTTTAGGTTAATTGAATAACTATCGTATTT/GAACGCCTGATTTTTTTAGGTTAATTGAATAACTATCGTATTT	GAACGCCTGATTTTTTTAGGTTAATTGAATAACTATCGTATTT/GAACGCCTGATTTTTTTAGGTTAATTGAATAACTATCGTATTT	GAACGCCTGATTTTTTTAGGTTAATTGAATAACTATCGTATTT/GAACGCCTGATTTTTTTAGGTTAATTGAATAACTATCGTATTT	GAACGCCTGATTTTTTTAGGTTAATTGAATAACTATCGTATTT/GAACGCCTGATTTTTTTAGGTTAATTGAATAACTATCGTATTT	GAACGCCTGATTTTTTTAGGTTAATTGAATAACTATCGTATTT/GAACGCCTGATTTTTTTAGGTTAATTGAATAACTATCGTATTT	GAACGCCTGATTTTTTTAGGTTAATTGAATAACTATCGTATTT|G	GAACGCCTGATTTTTTTAGGTTAATTGAATAACTATCGTATTT/GAACGCCTGATTTTTTTAGGTTAATTGAATAACTATCGTATTT	GAACGCCTGATTTTTTTAGGTTAATTGAATAACTATCGTATTT/GAACGCCTGATTTTTTTAGGTTAATTGAATAACTATCGTATTT	GAACGCCTGATTTTTTTAGGTTAATTGAATAACTATCGTATTT/GAACGCCTGATTTTTTTAGGTTAATTGAATAACTATCGTATTT	GAACGCCTGATTTTTTTAGGTTAATTGAATAACTATCGTATTT/GAACGCCTGATTTTTTTAGGTTAATTGAATAACTATCGTATTT	GAACGCCTGATTTTTTTAGGTTAATTGAATAACTATCGTATTT/GAACGCCTGATTTTTTTAGGTTAATTGAATAACTATCGTATTT	GAACGCCTGATTTTTTTAGGTTAATTGAATAACTATCGTATTT/GAACGCCTGATTTTTTTAGGTTAATTGAATAACTATCGTATTT	GAACGCCTGATTTTTTTAGGTTAATTGAATAACTATCGTATTT|G	GAACGCCTGATTTTTTTAGGTTAATTGAATAACTATCGTATTT/GAACGCCTGATTTTTTTAGGTTAATTGAATAACTATCGTATTT	GAACGCCTGATTTTTTTAGGTTAATTGAATAACTATCGTATTT/GAACGCCTGATTTTTTTAGGTTAATTGAATAACTATCGTATTT	GAACGCCTGATTTTTTTAGGTTAATTGAATAACTATCGTATTT/GAACGCCTGATTTTTTTAGGTTAATTGAATAACTATCGTATTT	GAACGCCTGATTTTTTTAGGTTAATTGAATAACTATCGTATTT/GAACGCCTGATTTTTTTAGGTTAATTGAATAACTATCGTATTT	GAACGCCTGATTTTTTTAGGTTAATTGAATAACTATCGTATTT/GAACGCCTGATTTTTTTAGGTTAATTGAATAACTATCGTATTT	GAACGCCTGATTTTTTTAGGTTAATTGAATAACTATCGTATTT/GAACGCCTGATTTTTTTAGGTTAATTGAATAACTATCGTATTT	GAACGCCTGATTTTTTTAGGTTAATTGAATAACTATCGTATTT/GAACGCCTGATTTTTTTAGGTTAATTGAATAACTATCGTATTT	GAACGCCTGATTTTTTTAGGTTAATTGAATAACTATCGTATTT/GAACGCCTGATTTTTTTAGGTTAATTGAATAACTATCGTATTT	GAACGCCTGATTTTTTTAGGTTAATTGAATAACTATCGTATTT|G	GAACGCCTGATTTTTTTAGGTTAATTGAATAACTATCGTATTT/GAACGCCTGATTTTTTTAGGTTAATTGAATAACTATCGTATTT	GAACGCCTGATTTTTTTAGGTTAATTGAATAACTATCGTATTT/GAACGCCTGATTTTTTTAGGTTAATTGAATAACTATCGTATTT	GAACGCCTGATTTTTTTAGGTTAATTGAATAACTATCGTATTT/GAACGCCTGATTTTTTTAGGTTAATTGAATAACTATCGTATTT	GAACGCCTGATTTTTTTAGGTTAATTGAATAACTATCGTATTT/GAACGCCTGATTTTTTTAGGTTAATTGAATAACTATCGTATTT	GAACGCCTGATTTTTTTAGGTTAATTGAATAACTATCGTATTT/GAACGCCTGATTTTTTTAGGTTAATTGAATAACTATCGTATTT	GAACGCCTGATTTTTTTAGGTTAATTGAATAACTATCGTATTT/GAACGCCTGATTTTTTTAGGTTAATTGAATAACTATCGTATTT	GAACGCCTGATTTTTTTAGGTTAATTGAATAACTATCGTATTT/GAACGCCTGATTTTTTTAGGTTAATTGAATAACTATCGTATTT	GAACGCCTGATTTTTTTAGGTTAATTGAATAACTATCGTATTT/GAACGCCTGATTTTTTTAGGTTAATTGAATAACTATCGTATTT	GAACGCCTGATTTTTTTAGGTTAATTGAATAACTATCGTATTT/GAACGCCTGATTTTTTTAGGTTAATTGAATAACTATCGTATTT	GAACGCCTGATTTTTTTAGGTTAATTGAATAACTATCGTATTT/GAACGCCTGATTTTTTTAGGTTAATTGAATAACTATCGTATTT	GAACGCCTGATTTTTTTAGGTTAATTGAATAACTATCGTATTT/GAACGCCTGATTTTTTTAGGTTAATTGAATAACTATCGTATTT	GAACGCCTGATTTTTTTAGGTTAATTGAATAACTATCGTATTT/GAACGCCTGATTTTTTTAGGTTAATTGAATAACTATCGTATTT	GAACGCCTGATTTTTTTAGGTTAATTGAATAACTATCGTATTT/GAACGCCTGATTTTTTTAGGTTAATTGAATAACTATCGTATTT	GAACGCCTGATTTTTTTAGGTTAATTGAATAACTATCGTATTT/GAACGCCTGATTTTTTTAGGTTAATTGAATAACTATCGTATTT	GAACGCCTGATTTTTTTAGGTTAATTGAATAACTATCGTATTT/GAACGCCTGATTTTTTTAGGTTAATTGAATAACTATCGTATTT	GAACGCCTGATTTTTTTAGGTTAATTGAATAACTATCGTATTT/GAACGCCTGATTTTTTTAGGTTAATTGAATAACTATCGTATTT	GAACGCCTGATTTTTTTAGGTTAATTGAATAACTATCGTATTT|G	GAACGCCTGATTTTTTTAGGTTAATTGAATAACTATCGTATTT/GAACGCCTGATTTTTTTAGGTTAATTGAATAACTATCGTATTT	GAACGCCTGATTTTTTTAGGTTAATTGAATAACTATCGTATTT/GAACGCCTGATTTTTTTAGGTTAATTGAATAACTATCGTATTT	GAACGCCTGATTTTTTTAGGTTAATTGAATAACTATCGTATTT/GAACGCCTGATTTTTTTAGGTTAATTGAATAACTATCGTATTT	GAACGCCTGATTTTTTTAGGTTAATTGAATAACTATCGTATTT/GAACGCCTGATTTTTTTAGGTTAATTGAATAACTATCGTATTT	GAACGCCTGATTTTTTTAGGTTAATTGAATAACTATCGTATTT/GAACGCCTGATTTTTTTAGGTTAATTGAATAACTATCGTATTT	GAACGCCTGATTTTTTTAGGTTAATTGAATAACTATCGTATTT/GAACGCCTGATTTTTTTAGGTTAATTGAATAACTATCGTATTT
Tp_86_2878	Tp_86	2878	-	-	-	-	-	-	-	-	-	-	-	-	-	-	-	-	-	-	-	-	-	-	-	-	-	-	-	-	-	-	-	-	-	-	-	-	-	-	-	-	-	-	-	-	-	-	-
Tp_86_2878	Tp_86	2878	-	-	-	-	-	-	-	-	-	-	-	-	-	-	-	-	-	-	-	-	-	-	-	-	-	-	-	-	-	-	-	-	-	-	-	-	-	-	-	-	-	-	-	-	-	-	-
Tp_86_2880	Tp_86	2880	-	-	-	-	-	-	-	-	-	-	-	-	-	-	-	-	-	-	-	-	-	-	-	-	-	-	-	-	-	-	-	-	-	-	-	-	-	-	-	-	-	-	-	-	-	-	-
Tp_86_2880	Tp_86	2880	-	-	-	-	-	-	-	-	-	-	-	-	-	-	-	-	-	-	-	-	-	-	-	-	-	-	-	-	-	-	-	-	-	-	-	-	-	-	-	-	-	-	-	-	-	-	-
Tp_86_2885	Tp_86	2885	-	-	-	-	-	-	-	-	-	-	-	-	-	-	-	-	-	-	-	-	-	-	-	-	-	-	-	-	-	-	-	-	-	-	-	-	-	-	-	-	-	-	-	-	-	-	-
Tp_86_2885	Tp_86	2885	-	-	-	-	-	-	-	-	-	-	-	-	-	-	-	-	-	-	-	-	-	-	-	-	-	-	-	-	-	-	-	-	-	-	-	-	-	-	-	-	-	-	-	-	-	-	-
Tp_86_2887	Tp_86	2887	-	-	-	-	-	-	-	-	-	-	-	-	-	-	-	-	-	-	-	-	-	-	-	-	-	-	-	-	-	-	-	-	-	-	-	-	-	-	-	-	-	-	-	-	-	-	-
Tp_86_2887	Tp_86	2887	-	-	-	-	-	-	-	-	-	-	-	-	-	-	-	-	-	-	-	-	-	-	-	-	-	-	-	-	-	-	-	-	-	-	-	-	-	-	-	-	-	-	-	-	-	-	-
Tp_86_2893	Tp_86	2893	G/G	G/G	G|T	G/G	G/G	G/G	G/G	-	G/G	G|T	G/G	G/G	G/G	T|T	-	G/G	G/G	G/G	G/G	G/G	G/G	G/G	G/G	-	G|T	G/G	G|T	G/G	G/G	G/G	G/G	G/G	G/G	G/G	G/G	G/G	G/G	G/G	G/G	G/G	G/G	G/G	G/G	G/G	G|T	G/G	G|T
Tp_86_2893	Tp_86	2893	G/G	G/G	G|G	G/G	G/G	G/G	G/G	-	G/G	G|G	G/G	G/G	G/G	G|G	-	G/G	G/G	G/G	G/G	G/G	G/G	G/G	G/G	-	G|G	G/G	G|G	G/G	G/G	G/G	G/G	G/G	G/G	G/G	G/G	G/G	G/G	G/G	G/G	G/G	G/G	G/G	G/G	G/G	G|G	G/G	G|G
Tp_86_2901	Tp_86	2901	G/G	G/G	G/G	G/G	G/G	G/G	G/G	-	G/G	G/G	G/G	G/G	G/G	G/G	-	G/G	G/G	G/G	G/G	G/G	G/G	G|A	G/G	-	G/G	G/G	G/G	G/G	G/G	G/G	G/G	G|A	G/G	G/G	G/G	G/G	G/G	G/G	G/G	G|A	G/G	G/G	G/G	G/G	G/G	G/G	G/G
Tp_86_2901	Tp_86	2901	G/G	G/G	G/G	G/G	G/G	G/G	G/G	-	G/G	G/G	G/G	G/G	G/G	G/G	-	G/G	G/G	G/G	G/G	G/G	G/G	G|G	G/G	-	G/G	G/G	G/G	G/G	G/G	G/G	G/G	G|G	G/G	G/G	G/G	G/G	G/G	G/G	G/G	G|G	G/G	G/G	G/G	G/G	G/G	G/G	G/G
Tp_86_2907	Tp_86	2907	C/C	C/C	C/C	C/C	C/C	C|T	C/C	-	C/C	C/C	C|T	C/C	C/C	C/C	-	C/C	C/C	C/C	C/C	C/C	C/C	C/C	C/C	-	C/C	C/C	C/C	C/C	C/C	C/C	C/C	C/C	C/C	C/C	C/C	C/C	C/C	C/C	C/C	C/C	C/C	C/C	C/C	C/C	C/C	C/C	C/C
Tp_86_2907	Tp_86	2907	C/C	C/C	C/C	C/C	C/C	C|C	C/C	-	C/C	C/C	C|C	C/C	C/C	C/C	-	C/C	C/C	C/C	C/C	C/C	C/C	C/C	C/C	-	C/C	C/C	C/C	C/C	C/C	C/C	C/C	C/C	C/C	C/C	C/C	C/C	C/C	C/C	C/C	C/C	C/C	C/C	C/C	C/C	C/C	C/C	C/C
Tp_86_2911	Tp_86	2911	-	-	-	-	-	-	-	-	-	-	-	-	-	-	-	-	-	-	-	-	-	-	-	-	-	-	-	-	-	-	-	-	-	-	-	-	-	-	-	-	-	-	-	-	-	-	-
Tp_86_2911	Tp_86	2911	-	-	-	-	-	-	-	-	-	-	-	-	-	-	-	-	-	-	-	-	-	-	-	-	-	-	-	-	-	-	-	-	-	-	-	-	-	-	-	-	-	-	-	-	-	-	-
Tp_86_2911	Tp_86	2911	-	-	-	-	-	-	-	-	-	-	-	-	-	-	-	-	-	-	-	-	-	-	-	-	-	-	-	-	-	-	-	-	-	-	-	-	-	-	-	-	-	-	-	-	-	-	-
Tp_86_2911	Tp_86	2911	-	-	-	-	-	-	-	-	-	-	-	-	-	-	-	-	-	-	-	-	-	-	-	-	-	-	-	-	-	-	-	-	-	-	-	-	-	-	-	-	-	-	-	-	-	-	-
Tp_86_2919	Tp_86	2919	ATC/ATC	ATC/ATC	ATC/ATC	ATC/ATC	ATC/ATC	ATC/ATC	ATC/ATC	ATC/ATC	ATC/ATC	ATC/ATC	ATC/ATC	ATC/ATC	ATC/ATC	ATC/ATC	ATC/ATC	ATC/ATC	ATC/ATC	ATC/ATC	ATC/ATC	ATC/ATC	ATC/ATC	ATC/ATC	ATC/ATC	ATC/ATC	ATC/ATC	ATC|A	ATC|A	ATC/ATC	ATC/ATC	ATC/ATC	ATC/ATC	ATC/ATC	ATC/ATC	ATC/ATC	ATC/ATC	ATC/ATC	ATC/ATC	ATC/ATC	ATC/ATC	ATC/ATC	ATC/ATC	ATC/ATC	ATC/ATC	ATC|A	ATC/ATC	ATC/ATC	ATC/ATC
Tp_86_2923	Tp_86	2923	ATAATACATACCATAAATATCAGTTATTCAATC/ATAATACATACCATAAATATCAGTTATTCAATC	ATAATACATACCATAAATATCAGTTATTCAATC/ATAATACATACCATAAATATCAGTTATTCAATC	ATAATACATACCATAAATATCAGTTATTCAATC/ATAATACATACCATAAATATCAGTTATTCAATC	ATAATACATACCATAAATATCAGTTATTCAATC/ATAATACATACCATAAATATCAGTTATTCAATC	ATAATACATACCATAAATATCAGTTATTCAATC/ATAATACATACCATAAATATCAGTTATTCAATC	ATAATACATACCATAAATATCAGTTATTCAATC/ATAATACATACCATAAATATCAGTTATTCAATC	ATAATACATACCATAAATATCAGTTATTCAATC/ATAATACATACCATAAATATCAGTTATTCAATC	ATAATACATACCATAAATATCAGTTATTCAATC/ATAATACATACCATAAATATCAGTTATTCAATC	ATAATACATACCATAAATATCAGTTATTCAATC/ATAATACATACCATAAATATCAGTTATTCAATC	ATAATACATACCATAAATATCAGTTATTCAATC/ATAATACATACCATAAATATCAGTTATTCAATC	ATAATACATACCATAAATATCAGTTATTCAATC/ATAATACATACCATAAATATCAGTTATTCAATC	ATAATACATACCATAAATATCAGTTATTCAATC/ATAATACATACCATAAATATCAGTTATTCAATC	ATAATACATACCATAAATATCAGTTATTCAATC/ATAATACATACCATAAATATCAGTTATTCAATC	ATAATACATACCATAAATATCAGTTATTCAATC/ATAATACATACCATAAATATCAGTTATTCAATC	ATAATACATACCATAAATATCAGTTATTCAATC/ATAATACATACCATAAATATCAGTTATTCAATC	ATAATACATACCATAAATATCAGTTATTCAATC/ATAATACATACCATAAATATCAGTTATTCAATC	ATAATACATACCATAAATATCAGTTATTCAATC/ATAATACATACCATAAATATCAGTTATTCAATC	ATAATACATACCATAAATATCAGTTATTCAATC/ATAATACATACCATAAATATCAGTTATTCAATC	ATAATACATACCATAAATATCAGTTATTCAATC/ATAATACATACCATAAATATCAGTTATTCAATC	ATAATACATACCATAAATATCAGTTATTCAATC/ATAATACATACCATAAATATCAGTTATTCAATC	ATAATACATACCATAAATATCAGTTATTCAATC/ATAATACATACCATAAATATCAGTTATTCAATC	ATAATACATACCATAAATATCAGTTATTCAATC/ATAATACATACCATAAATATCAGTTATTCAATC	ATAATACATACCATAAATATCAGTTATTCAATC/ATAATACATACCATAAATATCAGTTATTCAATC	ATAATACATACCATAAATATCAGTTATTCAATC/ATAATACATACCATAAATATCAGTTATTCAATC	ATAATACATACCATAAATATCAGTTATTCAATC/ATAATACATACCATAAATATCAGTTATTCAATC	ATAATACATACCATAAATATCAGTTATTCAATC|A	ATAATACATACCATAAATATCAGTTATTCAATC|A	ATAATACATACCATAAATATCAGTTATTCAATC/ATAATACATACCATAAATATCAGTTATTCAATC	ATAATACATACCATAAATATCAGTTATTCAATC/ATAATACATACCATAAATATCAGTTATTCAATC	ATAATACATACCATAAATATCAGTTATTCAATC/ATAATACATACCATAAATATCAGTTATTCAATC	ATAATACATACCATAAATATCAGTTATTCAATC/ATAATACATACCATAAATATCAGTTATTCAATC	ATAATACATACCATAAATATCAGTTATTCAATC/ATAATACATACCATAAATATCAGTTATTCAATC	ATAATACATACCATAAATATCAGTTATTCAATC/ATAATACATACCATAAATATCAGTTATTCAATC	ATAATACATACCATAAATATCAGTTATTCAATC/ATAATACATACCATAAATATCAGTTATTCAATC	ATAATACATACCATAAATATCAGTTATTCAATC/ATAATACATACCATAAATATCAGTTATTCAATC	ATAATACATACCATAAATATCAGTTATTCAATC/ATAATACATACCATAAATATCAGTTATTCAATC	ATAATACATACCATAAATATCAGTTATTCAATC/ATAATACATACCATAAATATCAGTTATTCAATC	ATAATACATACCATAAATATCAGTTATTCAATC/ATAATACATACCATAAATATCAGTTATTCAATC	ATAATACATACCATAAATATCAGTTATTCAATC/ATAATACATACCATAAATATCAGTTATTCAATC	ATAATACATACCATAAATATCAGTTATTCAATC/ATAATACATACCATAAATATCAGTTATTCAATC	ATAATACATACCATAAATATCAGTTATTCAATC/ATAATACATACCATAAATATCAGTTATTCAATC	ATAATACATACCATAAATATCAGTTATTCAATC/ATAATACATACCATAAATATCAGTTATTCAATC	ATAATACATACCATAAATATCAGTTATTCAATC/ATAATACATACCATAAATATCAGTTATTCAATC	ATAATACATACCATAAATATCAGTTATTCAATC|A	ATAATACATACCATAAATATCAGTTATTCAATC/ATAATACATACCATAAATATCAGTTATTCAATC	ATAATACATACCATAAATATCAGTTATTCAATC/ATAATACATACCATAAATATCAGTTATTCAATC	ATAATACATACCATAAATATCAGTTATTCAATC/ATAATACATACCATAAATATCAGTTATTCAATC
Tp_86_2924	Tp_86	2924	-	-	-	-	-	-	-	-	-	-	-	-	-	-	-	-	-	-	-	-	-	-	-	-	-	-	-	-	-	-	-	-	-	-	-	-	-	-	-	-	-	-	-	-	-	-	-
Tp_86_2924	Tp_86	2924	-	-	-	-	-	-	-	-	-	-	-	-	-	-	-	-	-	-	-	-	-	-	-	-	-	-	-	-	-	-	-	-	-	-	-	-	-	-	-	-	-	-	-	-	-	-	-
Tp_86_2929	Tp_86	2929	C|T	C/C	C/C	C/C	C|T	C|T	T|T	C|T	C/C	C/C	C|T	C/C	C/C	C/C	C/C	C|T	C|C	C|T	T|T	C/C	C/C	T|T	C|T	C|T	C/C	C/C	C|C	C/C	C/T	C|C	C/C	C|T	C|T	C/C	C/C	C/C	C/C	C/C	T|T	T|T	C|T	C/C	C/C	C|C	C/C	C/C	C|T
Tp_86_2929	Tp_86	2929	C|C	C/C	C/C	C/C	C|C	C|C	C|C	C|C	C/C	C/C	C|C	C/C	C/C	C/C	C/C	C|C	C|G	C|C	C|C	C/C	C/C	C|C	C|C	C|C	C/C	C/C	C|C	C/C	C/C	C|G	C/C	C|C	C|C	C/C	C/C	C/C	C/C	C/C	C|C	C|C	C|C	C/C	C/C	C|C	C/C	C/C	C|C
Tp_86_2929	Tp_86	2929	C|C	C/C	C/C	C/C	C|C	C|C	C|C	C|C	C/C	C/C	C|C	C/C	C/C	C/C	C/C	C|C	C|C	C|C	C|C	C/C	C/C	C|C	C|C	C|C	C/C	C/C	C|*	C/C	C/C	C|C	C/C	C|C	C|C	C/C	C/C	C/C	C/C	C/C	C|C	C|C	C|C	C/C	C/C	C|*	C/C	C/C	C|C
Tp_86_2931	Tp_86	2931	T|G	T/T	T/T	T/T	T|G	T|G	G|G	T|G	T/T	T/T	T|G	T/T	T/T	T/T	T/T	T|T	T/T	T|G	G|G	T/T	T/T	G|G	T|G	T|G	T/T	T/T	T|T	T/T	T|T	T/T	T/T	T|G	T|G	T/T	T/T	T/T	T/T	T/T	G|G	G|G	T|G	T/T	T/T	T|T	T/T	T/T	T|G
Tp_86_2931	Tp_86	2931	T|T	T/T	T/T	T/T	T|T	T|T	T|T	T|T	T/T	T/T	T|T	T/T	T/T	T/T	T/T	T|A	T/T	T|T	T|T	T/T	T/T	T|T	T|T	T|T	T/T	T/T	T|T	T/T	T|A	T/T	T/T	T|T	T|T	T/T	T/T	T/T	T/T	T/T	T|T	T|T	T|T	T/T	T/T	T|T	T/T	T/T	T|T
Tp_86_2931	Tp_86	2931	T|T	T/T	T/T	T/T	T|T	T|T	T|T	T|T	T/T	T/T	T|T	T/T	T/T	T/T	T/T	T|T	T/T	T|T	T|T	T/T	T/T	T|T	T|T	T|T	T/T	T/T	T|*	T/T	T|T	T/T	T/T	T|T	T|T	T/T	T/T	T/T	T/T	T/T	T|T	T|T	T|T	T/T	T/T	T|*	T/T	T/T	T|T
Tp_86_2932	Tp_86	2932	ACCAT|A	ACCAT/ACCAT	ACCAT/ACCAT	ACCAT/ACCAT	ACCAT|A	ACCAT|A	A|A	ACCAT|A	ACCAT/ACCAT	ACCAT/ACCAT	ACCAT|A	ACCAT/ACCAT	ACCAT/ACCAT	ACCAT/ACCAT	ACCAT/ACCAT	ACCAT/ACCAT	ACCAT/ACCAT	ACCAT|A	A|A	ACCAT/ACCAT	ACCAT/ACCAT	ACCAT|A	ACCAT|A	ACCAT|A	ACCAT/ACCAT	ACCAT/ACCAT	ACCAT|ACCAT	ACCAT/ACCAT	ACCAT/ACCAT	ACCAT/ACCAT	ACCAT/ACCAT	ACCAT/A	ACCAT|A	ACCAT/ACCAT	ACCAT/ACCAT	ACCAT/ACCAT	ACCAT/ACCAT	ACCAT/ACCAT	A|A	A|A	ACCAT|A	ACCAT/ACCAT	ACCAT/ACCAT	ACCAT|ACCAT	ACCAT/ACCAT	ACCAT/ACCAT	ACCAT|A
Tp_86_2932	Tp_86	2932	ACCAT|ACCAT	ACCAT/ACCAT	ACCAT/ACCAT	ACCAT/ACCAT	ACCAT|ACCAT	ACCAT|ACCAT	ACCAT|ACCAT	ACCAT|ACCAT	ACCAT/ACCAT	ACCAT/ACCAT	ACCAT|ACCAT	ACCAT/ACCAT	ACCAT/ACCAT	ACCAT/ACCAT	ACCAT/ACCAT	ACCAT/ACCAT	ACCAT/ACCAT	ACCAT|ACCAT	ACCAT|ACCAT	ACCAT/ACCAT	ACCAT/ACCAT	ACCAT|ACCAT	ACCAT|ACCAT	ACCAT|ACCAT	ACCAT/ACCAT	ACCAT/ACCAT	ACCAT|*	ACCAT/ACCAT	ACCAT/ACCAT	ACCAT/ACCAT	ACCAT/ACCAT	ACCAT/ACCAT	ACCAT|ACCAT	ACCAT/ACCAT	ACCAT/ACCAT	ACCAT/ACCAT	ACCAT/ACCAT	ACCAT/ACCAT	ACCAT|ACCAT	ACCAT|ACCAT	ACCAT|ACCAT	ACCAT/ACCAT	ACCAT/ACCAT	ACCAT|*	ACCAT/ACCAT	ACCAT/ACCAT	ACCAT|ACCAT
[truncated: 7,517 more rows]
[truncated: 1 more columns]

## Sheet: Panel 2
variant_ID	target_sequence	position	A16	A3	A30	A41	A42	A47	A64	A65	A66	A8	A91	G13	G16	G21	G24	G27	G40	G55	G85	G86	G96	G98	N1	N11	N18	N20	N21	N25	N27	N28	N29	N40	N48	N52	N69	N70	N74	N90	T10	T20	T23	T43	T50	T61	T66	T7	T80
[truncated: 12,767 more rows]
[truncated: 3 more columns]

[truncated: 1 more sheets: population genotyping ddRADseq]
