# Supplementary material for: Allelic Variants for Candidate Nitrogen Fixation Genes Revealed by Sequencing in Red Clover (Trifolium pratense L.)
Source: Int J Mol Sci. 2019 Nov 2;20(21):5470. doi: 10.3390/ijms20215470 (PMC6862357; doi:10.3390/ijms20215470)
Supplement: Supplementary file 1 [file ijms-20-05470-s001.zip › Supplementary/Supplementary_S5_polymorphisms_indel_validation.xlsx]

## Sheet: List1
targeted_sequenceID	gene	Indel_position_in_targeted_sequence	InDel_length [bp]	F/R primer_sequence	checked_genotypes
Tp_8398	RDN1	1705	32	CCGTAACATAGACCTCAATACCC	G2, S52, V62, G41, G1, S53, S26, G70, C14
				GTAAAGGAGATTTCCTCCCCAGT
Tp_7442	NSP2	448	43	ATTGAGAGGGTGGCTGGTACTAT	V62, G52, C14, S32, G64, C66, G71, G69, V65
				GGGTTTACATGGAGTACTCAAACC
Tp_7442	NSP2	5325	56	GCTTTCTGCTTCACTTTGGACT	G70, V62, C71, G64, G7, G68, G71
				GCGCACAATCAGACATGAAT
Tp_18122	CLE12	976	223	GAATCTCATGTGGGGATGCTCAT	S58, V68, S39, V37, C29, S52, S53
				CGGTGCATAGTTGAGTTGTGATC
Tp_19450	DNF2	419	166	CAGGTTTGATTTCCATGCCAGTC	V38, S46, G3, G77, V41, S55
				GTTCACTTATTCTCCCTTCAGCAC
Tp_7442	NSP2	5325	56	CTTGCTTTCTGCTTCACTTTGG	G69, G71, G68, G65, G64, G76, C44, C71
				GCGCACAATCAGACATGAAT
Tp_13036	PEN3	2971	9	GTCCAGCGCCAATCACATATTTG	G7, C57, V62, S59, C66, S50
				TTACTTCAACCTGCTCCTGAGAC
Tp_19450	DNF2	419	166	GGGCGGTCCGATTCAATTTT	S46, S39, C66, V62, V41, S53
				CTTCCGTGCGCAATATTCGAA
Tp_18122	CLE12	358	86	GATCGGAGTTTCACATTGCCAAG	G52, G68, C71, C29, C66, S53
				ATGAGCATCCCCACATGAGATTC
Tp_3333	EFD	1383	289	GTTCACGCCCATTCACTTCAAA	V68, S39, G2, S50, G68, C71
				TGATCCTTGACTCATGTGTTCC
